# Supplementary material for: Laminarin stimulates single cell rates of sulfate reduction whereas oxygen inhibits transcriptomic activity in coastal marine sediment
Source: ISME J. 2025 Mar 9;19(1):wraf042. doi: 10.1093/ismejo/wraf042 (PMC11919646; doi:10.1093/ismejo/wraf042)
Supplement: SuppTable1_SampleInfo_wraf042 [file supptable1_sampleinfo_wraf042.zip]

Archive with 1 entries (1 files):
- SuppTable1_SampleInfo_wraf042.csv
