# Supplementary material for: Laminarin stimulates single cell rates of sulfate reduction whereas oxygen inhibits transcriptomic activity in coastal marine sediment
Source: ISME J. 2025 Mar 9;19(1):wraf042. doi: 10.1093/ismejo/wraf042 (PMC11919646; doi:10.1093/ismejo/wraf042)
Supplement: SuppTable1_SampleInfo_wraf042 [file supptable1_sampleinfo_wraf042.zip › SuppTable1_SampleInfo_wraf042.csv]

Site Name	Sample description/Incubation conditions	Plate #	Sampling date	Latitude	Longitude	Geographic location	Water depth (m)	Sediment depth (cm)	Salinity (psu)	Sediment Temperature (ºC)	Oxygen (atmospheric %)	T0 Oxygen (atmospheric %) (average of triplicates)	T24 Oxygen (24 hours) (atmospheric %) (average of triplicates)	T100 (100 hours) Oxygen (atmospheric %) (average of triplicates)	T0 Sulfide (µM) (average of triplicates)	T24 (24 hours) Sulfide (µM) (average of triplicates)	T100 (100 hours) Sulfide (µM) (average of triplicates)	Particle counts in flow cytometry gate (cells per cm3 of sediment, PRE-dilution)	1:1000 cell count dilution for flow cytometry
The Eddy	sediment (in situ)	N/A	24-Mar-21	43.994827	-69.648632	Sheepscot River, Maine	Tidal (0 cm)	0.01 cm	39	8	"0% in situ"	N/A	N/A	N/A	0	N/A	N/A	N/A
The Eddy	sediment (in situ)	N/A	24-Mar-21	43.994827	-69.648632	Sheepscot River, Maine	Tidal (0 cm)	1 cm	39	12.5	"0% in situ"	N/A	N/A	N/A	0	N/A	N/A	N/A
The Eddy	diluted sediment - SYTO-9 stained	AM 311 - Plate 1	24-Mar-21	43.994827	-69.648632	Sheepscot River, Maine	Tidal (0 cm)	9-10 cm	39	21	"0% in situ"	N/A	N/A	N/A	0	N/A	N/A	6.90E+07	6.90E+04
The Eddy	diluted sediment - SYTO-9 stained	AM 312 - Plate 2	24-Mar-21	43.994827	-69.648632	Sheepscot River, Maine	Tidal (0 cm)	9-10 cm	39	21	"0% in situ"	N/A	N/A	N/A	0	N/A	N/A	6.40E+07	6.40E+04
The Eddy	incubated sediment - time 0, RSG stained	AM 315	24-Mar-21	43.994827	-69.648632	Sheepscot River, Maine	Tidal (0 cm)	9-10 cm	39	21	"0% in situ"	N/A	N/A	N/A	0	N/A	N/A	4.60E+07	4.60E+04
The Eddy	incubated sediment - 24 hours, 25% oxygen, RSG stained	AM 320	24-Mar-21	43.994827	-69.648632	Sheepscot River, Maine	Tidal (0 cm)	9-10 cm	39	21	N/A	23.78	24.21	24.1	0	0	0	3.10E+07	3.10E+04
The Eddy	incubated sediment - 24 hours, 0% oxygen, RSG stained	AM 322	24-Mar-21	43.994827	-69.648632	Sheepscot River, Maine	Tidal (0 cm)	9-10 cm	39	21	N/A	-0.18	-0.52	-0.37	0	0	0	3.40E+07	3.40E+04
The Eddy	incubated sediment - 24 hours, 0% oxygen, 1 mM laminarin, RSG stained	AM 324	24-Mar-21	43.994827	-69.648632	Sheepscot River, Maine	Tidal (0 cm)	9-10 cm	39	21	N/A	-0.09	0.72	0.63	0	0	0	7.30E+07	7.30E+04
The Eddy	incubated sediment - 24 hours, 25% oxygen, 1 mM laminarin, RSG stained	AM-326	24-Mar-21	43.994827	-69.648632	Sheepscot River, Maine	Tidal (0 cm)	9-10 cm	39	21	N/A	22.36	23.34	24.03	0	0	0	9.50E+07	9.50E+04
