# Supplementary material for: Laminarin stimulates single cell rates of sulfate reduction whereas oxygen inhibits transcriptomic activity in coastal marine sediment
Source: ISME J. 2025 Mar 9;19(1):wraf042. doi: 10.1093/ismejo/wraf042 (PMC11919646; doi:10.1093/ismejo/wraf042)
Supplement: SuppTable2_RSGinfo_wraf042 [file supptable2_rsginfo_wraf042.zip › SuppTable2_RSGinfo_wraf042.csv]

well	GTDBclassification	raw_read_count	final_assembly_length	max_contig_length	gc_content	checkM_estimated_completeness	number_multi_copy	checkM_classification	SSU_classification_1	Key gene(s) for sulfate reduction?	531 RSG Green Fluorescence	Calibrated sulfate reduction rate (fmol per cell per hour)	FSC	Calculated/Estimated Diameter
AM-315-A11	d__Bacteria;p__Chloroflexota;c__Dehalococcoidia;o__GIF9;f__AB-539-J10;g__SKVJ01;s__	1,241,151	858,217	58,621	59	17	0	k__Bacteria;p__Chloroflexi;c__Dehalococcoidetes;o__Dehalococcoidales;f__Dehalococcoidaceae;g__Dehalococcoides;s__Dehalococcoides_mccartyi	no SSUs were classified
AM-315-A16	d__Bacteria;p__Chloroflexota;c__Dehalococcoidia;o__Dehalococcoidales;f__UBA2162;g__;s__	2,375,041	711,820	146,789	49	36	0	k__Bacteria;p__Chloroflexi;c__Dehalococcoidetes;o__Dehalococcoidales;f__Dehalococcoidaceae;g__Dehalococcoides;s__Dehalococcoides_mccartyi	no SSU regions found
AM-315-B04	d__Bacteria;p__Marinisomatota;c__Marinisomatia;o__Marinisomatales;f__JAHJCW01;g__JAHJCW01;s__	3,053,652	433,525	60,718	35	28	0	k__Bacteria;p__Deferribacteres;c__Deferribacteres;o__Deferribacterales;f__Caldithrix;g__Caldithrix;s__Caldithrix_abyssi	no SSU regions found
AM-315-B06	d__Bacteria;p__Chloroflexota;c__Dehalococcoidia;o__Dehalococcoidales;f__UBA2162;g__GCA-2685815;s__	2,691,133	737,079	38,402	46	11	0	k__Bacteria;p__Chloroflexi;c__Dehalococcoidetes;o__Dehalococcoidales;f__Dehalococcoidaceae;g__Dehalococcoides;s__Dehalococcoides_mccartyi	no SSU regions found
AM-315-B11		2,520,052	556,704	22,812	61	0	0	NA;unresolved	no SSU regions found
AM-315-B18		4,849,213	182,848	14,873	44	4	0	NA;unresolved	no SSU regions found
AM-315-B22	d__Bacteria;p__Chloroflexota;c__Dehalococcoidia;o__Dehalococcoidales;f__RBG-16-60-22;g__JACPQC01;s__	2,623,023	173,545	57,543	46	10	0	k__Bacteria;p__Chloroflexi;c__Dehalococcoidetes;o__Dehalococcoidales;f__Dehalococcoidaceae;g__Dehalococcoides;s__Dehalococcoides_mccartyi	no SSU regions found
AM-315-C08	d__Bacteria;p__Chloroflexota;c__Dehalococcoidia;o__Dehalococcoidales;f__UBA2162;g__JACQGQ01;s__	3,782,991	583,647	60,715	37	9	0	k__Bacteria;p__Spirochaetes;c__Spirochaetia;p__Elusimicrobia;c__Candidatus_Endomicrobium;o__Candidatus_Endomicrobium;f__Candidatus_Endomicrobium;g__Candidatus_Endomicrobium;s__	no SSU regions found
AM-315-C11	d__Bacteria;p__Chloroflexota;c__Dehalococcoidia;o__Dehalococcoidales;f__JAHJRU01;g__JAHJRU01;s__	3,440,793	328,661	40,282	43	0	0	NA;unresolved	no SSU regions found
AM-315-C13	d__Bacteria;p__Chloroflexota;c__Dehalococcoidia;o__Dehalococcoidales;f__UBA2162;g__;s__	3,744,571	349,054	49,008	39	0	0	NA;unresolved	no SSU regions found
AM-315-C14	d__Bacteria;p__Chloroflexota;c__Dehalococcoidia;o__SZUA-161;f__SZUA-161;g__SZUA-161;s__	4,068,479	342,397	29,565	40	11	0	k__Archaea;p__Euryarchaeota;c__Methanococci;o__Methanococcales	k__Archaea;p__Marine_Benthic_Group_E;c__?;o__?;f__?;g__?;s__?
AM-315-C16	d__Bacteria;p__Chloroflexota;c__Dehalococcoidia;o__Dehalococcoidales;f__UBA2162;g__;s__	2,245,160	147,511	27,360	57	0	0	NA;unresolved	no SSU regions found
AM-315-C19	d__Bacteria;p__Chloroflexota;c__Dehalococcoidia;o__Dehalococcoidales;f__UBA2162;g__;s__	3,128,123	821,979	88,344	46	36	0	k__Bacteria;p__Chloroflexi;c__Dehalococcoidetes;o__Dehalococcoidales;f__Dehalococcoidaceae;g__Dehalococcoides;s__Dehalococcoides_mccartyi	no SSUs were classified
AM-315-C20	d__Bacteria;p__Bacteroidota;c__Bacteroidia;o__Bacteroidales;f__SM23-62;g__SM23-62;s__	2,389,594	1,099,749	69,260	50	35	0	k__Bacteria;p__Chloroflexi;c__Dehalococcoidetes;o__Dehalococcoidales;f__Dehalococcoidaceae;g__Dehalococcoides;s__Dehalococcoides_mccartyi	k__Bacteria;p__Chloroflexi;c__Dehalococcoidia_(subdiv._6);o__GIF3;f__?;g__?;s__?
AM-315-C23		4,002,930	513,182	40,559	39	2	0	k__Bacteria;unresolved	no SSU regions found
AM-315-D06		2,118,813	743,431	50,317	46	48	0	k__Bacteria;p__Chloroflexi;c__Dehalococcoidetes;o__Dehalococcoidales;f__Dehalococcoidaceae;g__Dehalococcoides;s__Dehalococcoides_mccartyi	k__Bacteria;p__Chloroflexi;c__Dehalococcoidia_(subdiv._6);o__vadinBA26;f__?;g__?;s__?
AM-315-D08		20	NA	NA	NA	NA	NA	NA	NA
AM-315-D21		3,024,144	319,103	41,258	60	19	0	k__Bacteria;p__Chloroflexi;c__Dehalococcoidetes;o__Dehalococcoidales;f__Dehalococcoidaceae;g__Dehalococcoides;s__Dehalococcoides_mccartyi	no SSU regions found
AM-315-E06		3,165,421	986,237	36,599	47	19	0	k__Bacteria;p__Chloroflexi;c__Dehalococcoidetes;o__Dehalococcoidales;f__Dehalococcoidaceae;g__Dehalococcoides;s__Dehalococcoides_mccartyi	no SSU regions found
AM-315-E20		2,346,697	836,069	89,500	47	39	0	k__Bacteria;p__Chloroflexi;c__Dehalococcoidetes;o__Dehalococcoidales;f__Dehalococcoidaceae;g__Dehalococcoides;s__Dehalococcoides_mccartyi	no SSUs were classified
AM-315-E22		3,194,931	2,383,225	147,000	43	34	0	k__Bacteria;p__Bacteroidetes;c__Bacteroidia;o__Bacteroidales;f__Porphyromonadaceae;unresolved	no SSU regions found
AM-315-F08	d__Archaea;p__Thermoproteota;c__Bathyarchaeia;o__TCS64;f__TCS64;g__RBG-16-57-9;s__	3,419,495	1,168,248	72,547	46	31	0	k__Archaea;p__Thaumarchaeota;c__Nitrosopumilales;o__Nitrosopumilales;f__Nitrosopumilaceae	no SSU regions found
AM-315-F16		2,233,594	234,259	54,270	50	0	0	NA;unresolved	no SSU regions found
AM-315-F20	d__Bacteria;p__Chloroflexota;c__Dehalococcoidia;o__Dehalococcoidales;f__RBG-16-60-22;g__;s__	2,274,315	1,108,367	96,767	49	62	0	k__Bacteria;p__Chloroflexi;c__Dehalococcoidetes;o__Dehalococcoidales;f__Dehalococcoidaceae;g__Dehalococcoides;s__Dehalococcoides_mccartyi	k__Bacteria;p__Chloroflexi;c__Dehalococcoidia_(subdiv._6);o__GIF3;f__?;g__?;s__?
AM-315-G03		3,846,005	402,200	34,973	35	2	0	k__Bacteria;p__Bacteroidetes;c__Bacteroidia;o__Bacteroidales;f__Rikenellaceae;g__Alistipes	no SSU regions found
AM-315-G04		2,316	NA	NA	NA	NA	NA	NA	NA
AM-315-G06	d__Bacteria;p__Gemmatimonadota;c__Gemmatimonadetes;o__Longimicrobiales;f__UBA6960;g__JABDNZ01;s__	1,531,811	630,507	58,656	63	4	0	NA;unresolved	no SSU regions found	Yes	136.7301398	116.1456623	110.1364699	0.76
AM-315-G14		2,721,523	203,104	30,073	59	9	0	k__Bacteria;p__Spirochaetes;c__Spirochaetia;o__Spirochaetales;f__Spirochaetaceae	no SSU regions found
AM-315-G17	d__Bacteria;p__Chloroflexota;c__Dehalococcoidia;o__Dehalococcoidales;f__JAHJRU01;g__JAHJRU01;s__	3,123,683	1,509,474	123,574	48	52	0	k__Bacteria;p__Chloroflexi;c__Dehalococcoidetes;o__Dehalococcoidales;f__Dehalococcoidaceae;g__Dehalococcoides;s__Dehalococcoides_mccartyi	k__Bacteria;p__Chloroflexi;c__Dehalococcoidia_(subdiv._6);o__GIF3;f__?;g__?;s__?	Yes	36.75942017	31.36924918	52.30050224	0.57
AM-315-I07	d__Bacteria;p__Chloroflexota;c__Dehalococcoidia;o__Dehalococcoidales;f__UBA2162;g__;s__	3,703,644	427,562	31,256	45	16	0	k__Bacteria;p__Chloroflexi;c__Dehalococcoidetes;o__Dehalococcoidales;f__Dehalococcoidaceae;g__Dehalococcoides;s__Dehalococcoides_mccartyi	no SSU regions found
AM-315-I11	d__Bacteria;p__Bacteroidota;c__Bacteroidia;o__Bacteroidales;f__SM23-62;g__SM23-62;s__	2,242,528	2,767,630	186,796	44	47	0	k__Bacteria;p__Bacteroidetes;c__Bacteroidia;o__Bacteroidales;f__Porphyromonadaceae;o__Prolixibacter;f__Prolixibacter;g__Prolixibacter;s__Prolixibacter_bellariivorans	k__Bacteria;p__Bacteroidetes;c__Bacteroidetes_BD2-2;o__?;f__?;g__?;s__?
AM-315-I14		9	NA	NA	NA	NA	NA	NA	NA
AM-315-I20	d__Bacteria;p__Bacteroidota;c__Bacteroidia;o__Bacteroidales;f__BM523;g__;s__	4,573,807	964,429	33,259	34	4	0	NA;unresolved	no SSU regions found
AM-315-J05		2,890,035	367,817	46,324	53	4	0	NA;unresolved	no SSU regions found
AM-315-J06	d__Bacteria;p__Proteobacteria;c__Gammaproteobacteria;o__SZUA-229;f__SZUA-229;g__SZUA-116;s__	2,844,936	1,306,990	147,948	46	41	1	k__Bacteria;p__Proteobacteria;c__Gammaproteobacteria;o__;f__;g__;s__	no SSU regions found
AM-315-J13	d__Bacteria;p__Chloroflexota;c__Dehalococcoidia;o__Dehalococcoidales;f__UBA2162;g__;s__	2,228,252	1,139,894	116,545	50	58	0	k__Bacteria;p__Chloroflexi;c__Dehalococcoidetes;o__Dehalococcoidales;f__Dehalococcoidaceae;g__Dehalococcoides;s__Dehalococcoides_mccartyi	no SSUs were classified
AM-315-J16	d__Bacteria;p__Chloroflexota;c__Dehalococcoidia;o__Dehalococcoidales;f__UBA2162;g__JACQGQ01;s__	2,622,603	1,207,903	87,388	46	37	0	k__Bacteria;p__Chloroflexi;c__Dehalococcoidetes;o__Dehalococcoidales;f__Dehalococcoidaceae;g__Dehalococcoides;s__Dehalococcoides_mccartyi	no SSU regions found	Yes	37.4845705	31.985881	74.15102991	0.65
AM-315-K03	d__Bacteria;p__Chloroflexota;c__Dehalococcoidia;o__Dehalococcoidales;f__;g__;s__	2,589,666	1,071,135	54,741	46	33	0	k__Bacteria;p__Chloroflexi;c__Dehalococcoidetes;o__Dehalococcoidales;f__Dehalococcoidaceae;g__Dehalococcoides;s__Dehalococcoides_mccartyi	k__Bacteria;p__Chloroflexi;c__Dehalococcoidia_(subdiv._6);o__Sh765B-AG-111;f__?;g__?;s__?
AM-315-K04	d__Bacteria;p__Acidobacteriota;c__Aminicenantia;o__Aminicenantales;f__Aminicenantaceae;g__;s__	3,743,079	1,214,753	101,846	43	0	0	NA;unresolved	k__Bacteria;p__Ca._Aminicenantes_(OP8);c__?;o__?;f__?;g__?;s__?
AM-315-K06	d__Bacteria;p__Chloroflexota;c__Dehalococcoidia;o__RBG-13-53-26;f__RBG-13-53-26;g__B9-G15;s__	1,851,569	1,857,944	62,207	53	35	0	k__Bacteria;p__Chloroflexi;c__Dehalococcoidetes;o__Dehalococcoidales;f__Dehalococcoidaceae;g__Dehalococcoides;s__Dehalococcoides_mccartyi	k__Bacteria;p__Chloroflexi;c__Dehalococcoidia_(subdiv._6);o__FS117-23B-02;f__?;g__?;s__?
AM-315-K17		2,746,058	616,065	85,087	46	14	0	k__Bacteria;p__Firmicutes;c__Negativicutes;c__Clostridia;o__Clostridiales;f__Syntrophomonadaceae;g__Dethiobacter;s__Dethiobacter_alkaliphilus	no SSU regions found
AM-315-K20	d__Bacteria;p__Planctomycetota;c__;o__;f__;g__;s__	2,238,543	1,353,425	88,846	53	22	0	k__Bacteria;p__Planctomycetes;c__Planctomycetia;o__Planctomycetales;f__Planctomycetaceae	k__Bacteria;p__Planctomycetes;c__Pla3_lineage;o__?;f__?;g__?;s__?
AM-315-K22		2,359,103	31,754	18,817	63	0	0	NA;unresolved	no SSU regions found
AM-315-L07	d__Bacteria;p__Chloroflexota;c__Dehalococcoidia;o__Dehalococcoidales;f__UBA2162;g__;s__	2,914,298	546,125	22,565	47	26	0	k__Bacteria;p__Chloroflexi;c__Dehalococcoidetes;o__Dehalococcoidales;f__Dehalococcoidaceae;g__Dehalococcoides;s__Dehalococcoides_mccartyi	no SSU regions found
AM-315-L11	d__Bacteria;p__Bacteroidota;c__Ignavibacteria;o__Ignavibacteriales;f__Melioribacteraceae;g__;s__	3,290,725	1,247,976	101,512	37	8	0	NA;unresolved	no SSU regions found
AM-315-L17	d__Bacteria;p__Chloroflexota;c__Dehalococcoidia;o__Dehalococcoidales;f__RBG-16-60-22;g__;s__	2,745,406	1,132,207	42,766	47	25	0	k__Bacteria;p__Chloroflexi;c__Dehalococcoidetes;o__Dehalococcoidales;f__Dehalococcoidaceae;g__Dehalococcoides;s__Dehalococcoides_mccartyi	k__Bacteria;p__Chloroflexi;c__Dehalococcoidia_(subdiv._6);o__GIF3;f__?;g__?;s__?
AM-315-L19	d__Bacteria;p__Chloroflexota;c__Dehalococcoidia;o__Dehalococcoidales;f__UBA2162;g__;s__	2,503,125	1,591,616	121,957	48	47	0	k__Bacteria;p__Chloroflexi;c__Dehalococcoidetes;o__Dehalococcoidales;f__Dehalococcoidaceae;g__Dehalococcoides;s__Dehalococcoides_mccartyi	k__Bacteria;p__Chloroflexi;c__Dehalococcoidia_(subdiv._6);o__vadinBA26;f__?;g__?;s__?	Yes	105.9164409	90.05135853	97.25569441	0.73
AM-315-L22		183	NA	NA	NA	NA	NA	NA	NA
AM-315-L23	d__Bacteria;p__Bacteroidota;c__Bacteroidia;o__Bacteroidales;f__;g__;s__	3,594,594	1,524,824	81,093	34	31	0	k__Bacteria;p__Bacteroidetes;c__Bacteroidia;o__Bacteroidales	no SSU regions found
AM-315-M02		2,684,383	433,710	26,743	48	0	0	NA;unresolved	no SSU regions found
AM-315-M03	d__Bacteria;p__Fibrobacterota;c__Fibrobacteria;o__UBA11236;f__JADFYW01;g__;s__	2,184,203	3,227,396	152,548	48	67	0	k__Bacteria;p__Fibrobacteres;c__Fibrobacteria;o__Fibrobacterales;f__Fibrobacteraceae;g__Fibrobacter;s__Fibrobacter_succinogenes	k__Bacteria;p__Fibrobacteres;c__Fibrobacteria;o__Fibrobacterales;f__?;g__?;s__?
AM-315-M04		3,613,218	209,742	22,072	34	7	0	k__Bacteria;unresolved	no SSU regions found
AM-315-M11	d__Bacteria;p__Bipolaricaulota;c__Bipolaricaulia;o__UBA7950;f__UBA9294;g__SPBW01;s__	1,666,867	1,507,719	113,016	56	36	0	k__Bacteria;p__Deinococcus-Thermus;c__Deinococci	k__Bacteria;p__Ca._Acetothermia_(OP1);c__?;o__?;f__?;g__?;s__?
AM-315-M14	d__Bacteria;p__Desulfobacterota;c__WTBG01;o__CAIYCZ01;f__CAIRTM01;g__;s__	2,570,046	1,665,117	61,799	52	18	0	k__Bacteria;p__Proteobacteria;c__Deltaproteobacteria;o__Syntrophobacterales;f__Syntrophaceae;g__Desulfomonile;s__Desulfomonile_tiedjei	k__Bacteria;p__Proteobacteria;c__Deltaproteobacteria;o__Sva0485;f__?;g__?;s__?
AM-315-M17	d__Bacteria;p__Desulfobacterota;c__Desulfobacteria;o__Desulfobacterales;f__UBA2174_A;g__;s__	2,524,549	1,536,084	127,594	47	35	0	k__Bacteria;p__Proteobacteria;c__Deltaproteobacteria;o__Desulfobacterales;f__Desulfobacteraceae;unresolved	no SSU regions found
AM-315-M20		514	NA	NA	NA	NA	NA	NA	NA
AM-315-N05	d__Bacteria;p__Bacteroidota;c__Bacteroidia;o__Flavobacteriales;f__Flavobacteriaceae;g__Flavicella;s__	3,638,013	1,803,674	149,924	32	64	0	k__Bacteria;p__Bacteroidetes;c__Flavobacteriia;o__Flavobacteriales;f__Flavobacteriaceae;g__;s__	k__Bacteria;p__Bacteroidetes;c__Flavobacteriia;o__Flavobacteriales;f__Flavobacteriaceae;g__Flavicella;s__?
AM-315-N07	d__Bacteria;p__Chloroflexota;c__Dehalococcoidia;o__Dehalococcoidales;f__UBA2162;g__JACQOL01;s__	2,100,453	1,296,635	101,379	48	75	0	k__Bacteria;p__Chloroflexi;c__Dehalococcoidetes;o__Dehalococcoidales;f__Dehalococcoidaceae;g__Dehalococcoides;s__Dehalococcoides_mccartyi	k__Bacteria;p__Chloroflexi;c__Dehalococcoidia_(subdiv._6);o__vadinBA26;f__?;g__?;s__?
AM-315-N11	d__Bacteria;p__Chloroflexota;c__Dehalococcoidia;o__Dehalococcoidales;f__UBA2162;g__;s__	2,739,324	1,036,902	119,447	47	37	0	k__Bacteria;p__Chloroflexi;c__Dehalococcoidetes;o__Dehalococcoidales;f__Dehalococcoidaceae;g__Dehalococcoides;s__Dehalococcoides_mccartyi	no SSU regions found
AM-315-N14	d__Bacteria;p__Chloroflexota;c__Dehalococcoidia;o__Dehalococcoidales;f__GCA-2688105;g__GCA-2688105;s__	2,114,862	1,380,036	188,750	48	62	0	k__Bacteria;p__Chloroflexi;c__Dehalococcoidetes;o__Dehalococcoidales;f__Dehalococcoidaceae;g__Dehalococcoides;s__Dehalococcoides_mccartyi	k__Bacteria;p__Chloroflexi;c__Dehalococcoidia_(subdiv._6);o__?;f__?;g__?;s__?
AM-315-N16	d__Bacteria;p__Chloroflexota;c__Dehalococcoidia;o__SZUA-161;f__SZUA-161;g__;s__	3,375,486	887,765	87,574	47	45	0	k__Bacteria;p__Chloroflexi;c__Dehalococcoidetes;o__Dehalococcoidales;f__Dehalococcoidaceae;g__Dehalococcoides;s__Dehalococcoides_mccartyi	no SSU regions found
AM-315-N17	d__Bacteria;p__Proteobacteria;c__Zetaproteobacteria;o__Mariprofundales;f__Mariprofundaceae;g__WSZY01;s__	2,510,330	479,205	45,378	50	25	0	k__Bacteria;p__Proteobacteria;c__Zetaproteobacteria;o__Mariprofundales;f__Mariprofundaceae;g__Mariprofundus;s__Mariprofundus_ferrooxydans	no SSU regions found
AM-315-N21	d__Bacteria;p__Chloroflexota;c__Dehalococcoidia;o__Dehalococcoidales;f__JAHJRU01;g__JAHJRU01;s__	2,871,705	713,725	65,927	50	31	0	k__Bacteria;p__Chloroflexi;c__Dehalococcoidetes;o__Dehalococcoidales;f__Dehalococcoidaceae;g__Dehalococcoides;s__Dehalococcoides_mccartyi	no SSU regions found
AM-315-O09	d__Bacteria;p__Chloroflexota;c__Anaerolineae;o__4572-78;f__J111;g__JAFGNV01;s__	1,998,506	2,125,800	51,737	50	11	0	k__Bacteria (root);k__Bacteria	no SSU regions found
AM-315-O11	d__Archaea;p__Nanoarchaeota;c__Nanoarchaeia;o__Woesearchaeales;f__WJKL01;g__;s__	3,865,193	683,456	115,873	34	18	0	k__Archaea (root);k__Archaea	no SSU regions found
AM-315-O17	d__Bacteria;p__Omnitrophota;c__Koll11;o__2-01-FULL-45-10;f__;g__;s__	3,007,463	1,258,802	66,313	50	34	0	k__Bacteria;p__Planctomycetes;c__Planctomycetia;o__Planctomycetales;f__Planctomycetaceae	no SSU regions found
AM-315-O18		60	NA	NA	NA	NA	NA	NA	NA
AM-315-O21		2,724,555	110,384	26,112	45	0	0	NA;unresolved	no SSU regions found
AM-315-O22	d__Bacteria;p__Bacteroidota;c__Bacteroidia;o__Bacteroidales;f__B39-G9;g__;s__	4,307,043	1,817,267	131,260	34	45	0	k__Bacteria;p__Bacteroidetes;c__Bacteroidia;o__Bacteroidales;f__Porphyromonadaceae;o__Prolixibacter;f__Prolixibacter;g__Prolixibacter;s__Prolixibacter_bellariivorans	no SSU regions found
AM-315-O23		2,699,155	283,924	64,418	51	0	0	NA;unresolved	no SSUs were classified
AM-315-P06		2,556,104	403,599	36,129	61	0	0	NA;unresolved	k__Bacteria;p__Proteobacteria;c__Deltaproteobacteria;o__Bdellovibrionales;f__?;g__?;s__?
AM-315-P07	d__Bacteria;p__Chloroflexota;c__Dehalococcoidia;o__Dehalococcoidales;f__UBA2162;g__JACQOL01;s__	3,523,398	306,175	22,011	49	13	0	NA;unresolved	k__Bacteria;p__Chloroflexi;c__Dehalococcoidia_(subdiv._6);o__vadinBA26;f__?;g__?;s__?
AM-315-P09	d__Bacteria;p__Chloroflexota;c__Anaerolineae;o__Anaerolineales;f__UBA11858;g__UBA11858;s__	2,009,069	2,271,239	77,260	47	39	0	k__Bacteria;p__Chloroflexi;c__Anaerolineae;o__Anaerolineales;f__Anaerolineaceae;g__Anaerolinea;s__Anaerolinea_thermophila	no SSUs were classified
AM-315-P10		2,719,045	186,527	22,650	46	4	0	k__Bacteria;p__Proteobacteria;c__Deltaproteobacteria;o__Desulfobacterales;f__Desulfobacteraceae;unresolved	no SSU regions found
AM-315-P16		1,586,498	750,428	44,851	63	0	0	NA;unresolved	no SSUs were classified
AM-315-P21		2,896,554	308,545	23,759	48	12	0	k__Bacteria;p__Chloroflexi;c__Dehalococcoidetes;o__Dehalococcoidales;f__Dehalococcoidaceae;g__Dehalococcoides;s__Dehalococcoides_mccartyi	no SSU regions found
AM-320-A06	d__Bacteria;p__Omnitrophota;c__Koll11;o__SKK-01;f__SKK-01;g__;s__	2,767,738	862,424	78,059	47	30	0	k__Bacteria;p__Planctomycetes;c__Planctomycetia;o__Planctomycetales;f__Planctomycetaceae	no SSU regions found
AM-320-A13	d__Bacteria;p__Bacteroidota;c__Bacteroidia;o__Bacteroidales;f__B18-G4;g__;s__	3,059,940	1,435,912	89,739	36	22	0	k__Bacteria;p__Bacteroidetes;c__Flavobacteriia;o__Flavobacteriales	no SSU regions found
AM-320-A16	d__Bacteria;p__Chloroflexota;c__Dehalococcoidia;o__Dehalococcoidales;f__JAHJRU01;g__JAHJRU01;s__	1,583,615	917,872	68,848	49	12	0	k__Bacteria;p__Chloroflexi;c__Dehalococcoidetes;o__Dehalococcoidales;f__Dehalococcoidaceae;g__Dehalococcoides;s__Dehalococcoides_mccartyi	no SSU regions found	Yes	55.69145625	47.4561581	310.1538299	1.15
AM-320-A21	d__Bacteria;p__Gemmatimonadota;c__Glassbacteria;o__GWA2-58-10;f__GWA2-58-10;g__JAFGTO01;s__	1,991,350	1,645,887	54,528	51	28	0	k__Bacteria;unresolved	no SSU regions found
AM-320-B03		6,271,912	395,894	20,147	48	0	0	NA;unresolved	no SSU regions found
AM-320-B04	d__Bacteria;p__Chloroflexota;c__Dehalococcoidia;o__SZUA-161;f__SZUA-161;g__;s__	1,992,960	671,026	93,494	47	42	0	k__Bacteria;p__Chloroflexi;c__Dehalococcoidetes;o__Dehalococcoidales;f__Dehalococcoidaceae;g__Dehalococcoides;s__Dehalococcoides_mccartyi	k__Bacteria;p__Chloroflexi;c__Dehalococcoidia_(subdiv._6);o__MSBL5;f__?;g__?;s__?
AM-320-B14		2,153,300	664,803	42,736	56	0	0	NA;unresolved	no SSU regions found
AM-320-B17	d__Bacteria;p__Chloroflexota;c__Dehalococcoidia;o__Dehalococcoidales;f__RBG-16-60-22;g__;s__	5,905,569	1,185,409	32,123	48	28	0	k__Bacteria;p__Chloroflexi;c__Dehalococcoidetes;o__Dehalococcoidales;f__Dehalococcoidaceae;g__Dehalococcoides;s__Dehalococcoides_mccartyi	no SSU regions found
AM-320-B18	d__Bacteria;p__Chloroflexota;c__Dehalococcoidia;o__Dehalococcoidales;f__;g__;s__	4,467,400	378,654	43,421	46	20	0	k__Bacteria;p__Chloroflexi;c__Dehalococcoidetes;o__Dehalococcoidales;f__Dehalococcoidaceae;g__Dehalococcoides;s__Dehalococcoides_mccartyi	k__Bacteria;p__Chloroflexi;c__Dehalococcoidia_(subdiv._6);o__vadinBA26;f__?;g__?;s__?
AM-320-B23	d__Bacteria;p__Chloroflexota;c__Dehalococcoidia;o__Dehalococcoidales;f__;g__;s__	3,004,131	1,354,545	51,003	46	50	0	k__Bacteria;p__Chloroflexi;c__Dehalococcoidetes;o__Dehalococcoidales;f__Dehalococcoidaceae;g__Dehalococcoides;s__Dehalococcoides_mccartyi	k__Bacteria;p__Chloroflexi;c__Dehalococcoidia_(subdiv._6);o__Sh765B-AG-111;f__?;g__?;s__?
AM-320-C02	d__Bacteria;p__Marinisomatota;c__Marinisomatia;o__SCGC-AAA003-L08;f__TS1B11;g__;s__	1,379,704	934,463	49,169	52	15	0	NA;unresolved	no SSU regions found
AM-320-C05	d__Bacteria;p__Chloroflexota;c__Dehalococcoidia;o__JABGRK01;f__JABGRK01;g__JABGRK01;s__	2,840,212	885,598	55,505	48	39	0	k__Bacteria;p__Chloroflexi;c__Dehalococcoidetes;o__Dehalococcoidales;f__Dehalococcoidaceae;g__Dehalococcoides;s__Dehalococcoides_mccartyi	no SSU regions found
AM-320-C08		1,868,984	460,976	28,588	46	9	0	k__Bacteria;p__Chloroflexi;c__Dehalococcoidetes;o__Dehalococcoidales;f__Dehalococcoidaceae;g__Dehalococcoides;s__Dehalococcoides_mccartyi	no SSU regions found
AM-320-C09	d__Bacteria;p__Chloroflexota;c__Dehalococcoidia;o__JABGRK01;f__JABGRK01;g__JABGRK01;s__	1,548,174	1,042,286	99,529	48	62	0	k__Bacteria;p__Chloroflexi;c__Dehalococcoidetes;o__Dehalococcoidales;f__Dehalococcoidaceae;g__Dehalococcoides;s__Dehalococcoides_mccartyi	no SSUs were classified
AM-320-C11	d__Bacteria;p__Margulisbacteria;c__Marinamargulisbacteria;o__;f__;g__;s__	2,351,372	731,762	120,594	43	28	0	k__Bacteria;p__Armatimonadetes;c__Chthonomonadetes;o__Chthonomonadales;f__Chthonomonadaceae;g__Chthonomonas;s__Chthonomonas_calidirosea	k__Bacteria;p__Cyanobacteria;c__ML635J-21;o__?;f__?;g__?;s__?
AM-320-C14	d__Bacteria;p__Chloroflexota;c__Dehalococcoidia;o__;f__;g__;s__	1,665,773	1,095,094	94,670	49	33	0	k__Bacteria;p__Chloroflexi;c__Dehalococcoidetes;o__Dehalococcoidales;f__Dehalococcoidaceae;g__Dehalococcoides;s__Dehalococcoides_mccartyi	no SSU regions found
AM-320-C15	d__Bacteria;p__Chloroflexota;c__Dehalococcoidia;o__Dehalococcoidales;f__RBG-16-60-22;g__;s__	2,478,443	579,505	41,861	49	22	1	k__Bacteria;p__Chloroflexi;c__Dehalococcoidetes;o__Dehalococcoidales;f__Dehalococcoidaceae;g__Dehalococcoides;s__Dehalococcoides_mccartyi	k__Bacteria;p__Chloroflexi;c__Dehalococcoidia_(subdiv._6);o__GIF3;f__?;g__?;s__?
AM-320-C22	d__Bacteria;p__Chloroflexota;c__Dehalococcoidia;o__Dehalococcoidales;f__RBG-16-60-22;g__;s__	6,371,626	1,359,680	29,046	47	27	0	k__Bacteria;p__Chloroflexi;c__Dehalococcoidetes;o__Dehalococcoidales;f__Dehalococcoidaceae;g__Dehalococcoides;s__Dehalococcoides_mccartyi	no SSUs were classified	Yes	67.74411632	57.68697866	196.3770901	0.96
AM-320-D06	d__Bacteria;p__Bacteroidota;c__Bacteroidia;o__Bacteroidales;f__GCA-2748055;g__M55B112;s__	2,171,146	845,001	159,607	39	16	0	k__Bacteria;p__Bacteroidetes;c__Bacteroidia;o__Bacteroidales;f__Rikenellaceae;g__Alistipes	no SSUs were classified
AM-320-D19	d__Bacteria;p__Margulisbacteria;c__WOR-1;o__O2-12-FULL-45-9;f__O2-12-FULL-45-9;g__;s__	5,269,356	1,034,497	95,476	45	31	0	k__Bacteria;p__Spirochaetes;c__Spirochaetia;p__Elusimicrobia;c__Candidatus_Endomicrobium;o__Candidatus_Endomicrobium;f__Candidatus_Endomicrobium;g__Candidatus_Endomicrobium;s__	no SSU regions found
AM-320-E02	d__Bacteria;p__QNDG01;c__QNDG01;o__QNDG01;f__JABMRT01;g__JAFGCO01;s__	3,457,334	1,974,670	87,197	41	34	0	k__Bacteria;p__Deferribacteres;c__Deferribacteres;o__Deferribacterales;f__Caldithrix;g__Caldithrix;s__Caldithrix_abyssi	no SSU regions found
AM-320-E07	d__Bacteria;p__Eisenbacteria;c__RBG-16-71-46;o__CAIMUX01;f__WJJG01;g__;s__	1,576,447	2,042,176	64,291	59	22	0	k__Bacteria;p__Gemmatimonadetes;c__Gemmatimonadetes;o__Gemmatimonadales;f__Gemmatimonadaceae;g__Gemmatimonas;s__Gemmatimonas_aurantiaca	no SSU regions found
AM-320-E08	d__Bacteria;p__Chloroflexota;c__Dehalococcoidia;o__GIF9;f__AB-539-J10;g__;s__	1,528,398	709,911	64,925	49	27	0	k__Bacteria;p__Chloroflexi;c__Dehalococcoidetes;o__Dehalococcoidales;f__Dehalococcoidaceae;g__Dehalococcoides;s__Dehalococcoides_mccartyi	no SSU regions found
AM-320-E17	d__Bacteria;p__Chloroflexota;c__Dehalococcoidia;o__Dehalococcoidales;f__RBG-16-60-22;g__;s__	2,755,846	702,022	104,735	53	47	0	k__Bacteria;p__Chloroflexi;c__Dehalococcoidetes;o__Dehalococcoidales;f__Dehalococcoidaceae;g__Dehalococcoides;s__Dehalococcoides_mccartyi	k__Bacteria;p__Chloroflexi;c__Dehalococcoidia_(subdiv._6);o__GIF3;f__?;g__?;s__?
AM-320-F06	d__Bacteria;p__Desulfobacterota;c__Desulfobacteria;o__Desulfobacterales;f__UBA11574;g__Desulfatibia;s__	1,650,648	356,333	65,219	45	13	0	k__Bacteria;p__Proteobacteria;c__Deltaproteobacteria;o__Desulfobacterales;f__Desulfobacteraceae;unresolved	no SSU regions found
AM-320-F10	d__Bacteria;p__Latescibacterota;c__Latescibacteria;o__Latescibacterales;f__Latescibacteraceae;g__JAFGMP01;s__	1,703,959	1,051,874	62,745	46	14	0	k__Bacteria;p__Gemmatimonadetes;c__Gemmatimonadetes;o__Gemmatimonadales;f__Gemmatimonadaceae;g__Gemmatimonas;s__Gemmatimonas_aurantiaca	no SSUs were classified
AM-320-F13	d__Bacteria;p__Margulisbacteria;c__WOR-1;o__O2-12-FULL-45-9;f__O2-12-FULL-45-9;g__;s__	1,602,013	507,756	88,988	53	20	0	k__Bacteria;p__Spirochaetes;c__Spirochaetia;p__Elusimicrobia;c__Candidatus_Endomicrobium;o__Candidatus_Endomicrobium;f__Candidatus_Endomicrobium;g__Candidatus_Endomicrobium;s__	no SSUs were classified
AM-320-F14	d__Bacteria;p__Gemmatimonadota;c__Gemmatimonadetes;o__Longimicrobiales;f__UBA6960;g__JABDNZ01;s__	1,438,064	1,099,374	49,470	63	35	0	k__Bacteria;p__Gemmatimonadetes;c__Gemmatimonadetes;o__Gemmatimonadales;f__Gemmatimonadaceae;g__Gemmatimonas;s__Gemmatimonas_aurantiaca	k__Bacteria;p__Gemmatimonadetes;c__BD2-11_terrestrial_group;o__?;f__?;g__?;s__?	Yes	53.08546012	45.24310821	409.2601996	1.28
AM-320-F16	d__Bacteria;p__Chloroflexota;c__Dehalococcoidia;o__Dehalococcoidales;f__W498;g__;s__	2,224,652	1,001,533	232,295	46	49	0	k__Bacteria;p__Chloroflexi;c__Dehalococcoidetes;o__Dehalococcoidales;f__Dehalococcoidaceae;g__Dehalococcoides;s__Dehalococcoides_mccartyi	k__Bacteria;p__Chloroflexi;c__Dehalococcoidia_(subdiv._6);o__vadinBA26;f__?;g__?;s__?
AM-320-F18	d__Bacteria;p__Chloroflexota;c__Dehalococcoidia;o__Dehalococcoidales;f__;g__;s__	1,928,507	969,423	82,788	46	62	0	k__Bacteria;p__Chloroflexi;c__Dehalococcoidetes;o__Dehalococcoidales;f__Dehalococcoidaceae;g__Dehalococcoides;s__Dehalococcoides_mccartyi	k__Bacteria;p__Chloroflexi;c__Dehalococcoidia_(subdiv._6);o__vadinBA26;f__?;g__?;s__?
AM-320-G07	d__Bacteria;p__Marinisomatota;c__Marinisomatia;o__Marinisomatales;f__JAHJCW01;g__JAHJCW01;s__	3,186,487	955,567	81,233	35	36	0	k__Bacteria;unresolved	no SSUs were classified
AM-320-G09		3,534,889	132,568	18,173	45	0	0	NA;unresolved	no SSU regions found
AM-320-G11	d__Bacteria;p__Chloroflexota;c__Dehalococcoidia;o__Dehalococcoidales;f__;g__;s__	2,406,952	348,300	21,171	48	20	0	k__Bacteria;p__Chloroflexi;c__Dehalococcoidetes;o__Dehalococcoidales;f__Dehalococcoidaceae;g__Dehalococcoides;s__Dehalococcoides_mccartyi	no SSUs were classified
AM-320-G18		1,990,725	730,492	51,646	46	14	0	k__Bacteria;p__Deferribacteres;c__Deferribacteres;o__Deferribacterales;f__Caldithrix;g__Caldithrix;s__Caldithrix_abyssi	no SSU regions found
AM-320-G21	d__Bacteria;p__Chloroflexota;c__Dehalococcoidia;o__Dehalococcoidales;f__;g__;s__	2,372,023	461,123	23,671	47	11	0	k__Bacteria;p__Chloroflexi;c__Dehalococcoidetes;o__Dehalococcoidales;f__Dehalococcoidaceae;g__Dehalococcoides;s__Dehalococcoides_mccartyi	no SSU regions found
AM-320-G22	d__Bacteria;p__Chloroflexota;c__Dehalococcoidia;o__Dehalococcoidales;f__UBA2162;g__GCA-2685815;s__	3,016,714	679,540	82,155	47	35	0	k__Bacteria;p__Chloroflexi;c__Dehalococcoidetes;o__Dehalococcoidales;f__Dehalococcoidaceae;g__Dehalococcoides;s__Dehalococcoides_mccartyi	no SSU regions found
AM-320-I02	d__Bacteria;p__Chloroflexota;c__Dehalococcoidia;o__Dehalococcoidales;f__UBA2162;g__JACQGQ01;s__	2,074,692	1,683,134	61,004	48	49	0	k__Bacteria;p__Chloroflexi;c__Dehalococcoidetes;o__Dehalococcoidales;f__Dehalococcoidaceae;g__Dehalococcoides;s__Dehalococcoides_mccartyi	k__Bacteria;p__Chloroflexi;c__Dehalococcoidia_(subdiv._6);o__vadinBA26;f__?;g__?;s__?
AM-320-I04	d__Bacteria;p__Gemmatimonadota;c__;o__;f__;g__;s__	1,560,683	392,759	48,305	56	22	0	k__Bacteria;p__Gemmatimonadetes;c__Gemmatimonadetes;o__Gemmatimonadales;f__Gemmatimonadaceae;g__Gemmatimonas;s__Gemmatimonas_aurantiaca	no SSU regions found
AM-320-I23	d__Bacteria;p__Omnitrophota;c__Koll11;o__GIF10;f__JAHJCI01;g__JAHJCI01;s__	2,331,124	914,188	57,232	44	37	1	k__Bacteria;p__Planctomycetes;c__Planctomycetia;o__Planctomycetales;f__Planctomycetaceae	no SSUs were classified
AM-320-J04	d__Bacteria;p__RUG730;c__RUG730;o__;f__;g__;s__	2,426,584	1,209,990	83,734	33	50	0	k__Bacteria;p__Spirochaetes;c__Spirochaetia;p__Elusimicrobia;c__Candidatus_Endomicrobium;o__Candidatus_Endomicrobium;f__Candidatus_Endomicrobium;g__Candidatus_Endomicrobium;s__	k__Bacteria;p__Elusimicrobia;c__Elusimicrobia_(class);o__?;f__?;g__?;s__?
AM-320-J09		4,193,544	36,186	36,186	43	0	0	NA;unresolved	no SSU regions found
AM-320-J10		1,886,187	74,348	58,194	52	4	0	k__Bacteria;p__Chloroflexi;c__Dehalococcoidetes;o__Dehalococcoidales;f__Dehalococcoidaceae;g__Dehalococcoides;s__Dehalococcoides_mccartyi	k__Bacteria;p__Chloroflexi;c__Dehalococcoidia_(subdiv._6);o__vadinBA26;f__?;g__?;s__?
AM-320-J16	d__Bacteria;p__Chloroflexota;c__Dehalococcoidia;o__Dehalococcoidales;f__UBA2162;g__JACQGQ01;s__	1,974,932	1,581,424	85,410	47	71	0	k__Bacteria;p__Chloroflexi;c__Dehalococcoidetes;o__Dehalococcoidales;f__Dehalococcoidaceae;g__Dehalococcoides;s__Dehalococcoides_mccartyi	no SSUs were classified
AM-320-J18	d__Bacteria;p__Chloroflexota;c__Dehalococcoidia;o__Dehalococcoidales;f__W498;g__;s__	1,987,022	715,009	37,314	45	22	0	k__Bacteria;p__Chloroflexi;c__Dehalococcoidetes;o__Dehalococcoidales;f__Dehalococcoidaceae;g__Dehalococcoides;s__Dehalococcoides_mccartyi	k__Bacteria;p__Chloroflexi;c__Dehalococcoidia_(subdiv._6);o__?;f__?;g__?;s__?
AM-320-J22	d__Bacteria;p__Bacteroidota;c__Ignavibacteria;o__Ignavibacteriales;f__;g__;s__	7,134,666	944,744	54,424	36	10	0	k__Bacteria;p__Ignavibacteriae;c__Ignavibacteria;o__Ignavibacteriales;f__Ignavibacteriaceae;g__Ignavibacterium;s__Ignavibacterium_album	no SSU regions found
AM-320-J23		1,995,609	557,580	91,690	48	8	0	k__Bacteria;p__Chloroflexi;c__Dehalococcoidetes;o__Dehalococcoidales;f__Dehalococcoidaceae;g__Dehalococcoides;s__Dehalococcoides_mccartyi	no SSU regions found
AM-320-K07	d__Bacteria;p__Actinobacteriota;c__Acidimicrobiia;o__UBA5794;f__;g__;s__	2,234,875	759,244	51,951	64	22	0	k__Bacteria;p__Actinobacteria;c__Actinobacteria;o__Acidimicrobiales;f__Acidimicrobiaceae;g__Acidimicrobium;s__Acidimicrobium_ferrooxidans	no SSU regions found
AM-320-K11	d__Bacteria;p__Chloroflexota;c__Dehalococcoidia;o__Dehalococcoidales;f__;g__;s__	3,628,718	249,431	14,530	47	10	0	k__Bacteria;p__Chloroflexi;c__Dehalococcoidetes;o__Dehalococcoidales;f__Dehalococcoidaceae;g__Dehalococcoides;s__Dehalococcoides_mccartyi	no SSU regions found
AM-320-K21		1,270,108	676,316	78,772	60	4	0	k__Bacteria;p__Planctomycetes;c__Planctomycetia;o__Planctomycetales;f__Planctomycetaceae;unresolved	k__Bacteria;p__Planctomycetes;c__vadinHA49;o__?;f__?;g__?;s__?
AM-320-L06	d__Bacteria;p__Chloroflexota;c__Dehalococcoidia;o__SZUA-161;f__SpSt-899;g__;s__	1,759,754	270,247	35,930	56	12	0	k__Bacteria;p__Chloroflexi;c__Thermomicrobia;o__Sphaerobacterales;f__Sphaerobacteraceae;g__Sphaerobacter;s__Sphaerobacter_thermophilus	no SSU regions found
AM-320-L07		2,354,739	412,597	49,762	48	14	0	k__Bacteria;p__Chloroflexi;c__Dehalococcoidetes;o__Dehalococcoidales;f__Dehalococcoidaceae;g__Dehalococcoides;s__Dehalococcoides_mccartyi	no SSU regions found
AM-320-L10		1,446,476	709,358	47,727	61	4	0	NA;unresolved	no SSU regions found
AM-320-L16	d__Bacteria;p__Proteobacteria;c__Gammaproteobacteria;o__GCA-001735895;f__GCA-001735895;g__GCA-001735895;s__	1,576,088	545,310	35,903	52	8	0	NA;unresolved	no SSU regions found
AM-320-L17	d__Bacteria;p__Chloroflexota;c__Dehalococcoidia;o__Dehalococcoidales;f__UBA2162;g__;s__	13,945,135	697,539	26,972	46	25	0	k__Bacteria;p__Chloroflexi;c__Dehalococcoidetes;o__Dehalococcoidales;f__Dehalococcoidaceae;g__Dehalococcoides;s__Dehalococcoides_mccartyi	no SSU regions found
AM-320-M04	d__Bacteria;p__Chloroflexota;c__Dehalococcoidia;o__Dehalococcoidales;f__UBA2162;g__JACQOL01;s__	2,775,140	1,722,915	117,091	47	67	0	k__Bacteria;p__Chloroflexi;c__Dehalococcoidetes;o__Dehalococcoidales;f__Dehalococcoidaceae;g__Dehalococcoides;s__Dehalococcoides_mccartyi	no SSUs were classified
AM-320-M05		2,227,073	191,637	51,952	56	0	0	NA;unresolved	no SSU regions found
AM-320-M11	d__Bacteria;p__Campylobacterota;c__Campylobacteria;o__Campylobacterales;f__Sulfurimonadaceae;g__GCA-2733885;s__	5,226,958	980,666	48,638	39	36	0	k__Bacteria;p__Proteobacteria;c__Epsilonproteobacteria;o__Campylobacterales;f__Helicobacteraceae;g__Sulfurimonas	k__Bacteria;p__Epsilonbacteraeota;c__Campylobacteria;o__Campylobacterales;f__Thiovulaceae;g__Sulfurimonas;s__?
AM-320-M13	d__Bacteria;p__Chloroflexota;c__Dehalococcoidia;o__JABGRK01;f__JABGRK01;g__JABGRK01;s__	1,690,088	638,378	166,738	50	18	0	k__Bacteria;p__Chloroflexi;c__Dehalococcoidetes;o__Dehalococcoidales;f__Dehalococcoidaceae;g__Dehalococcoides;s__Dehalococcoides_mccartyi	no SSU regions found
AM-320-M16	d__Bacteria;p__Chloroflexota;c__Dehalococcoidia;o__SZUA-161;f__SZUA-161;g__;s__	1,753,983	756,300	85,561	47	31	0	k__Bacteria;p__Chloroflexi;c__Dehalococcoidetes;o__Dehalococcoidales;f__Dehalococcoidaceae;g__Dehalococcoides;s__Dehalococcoides_mccartyi	no SSU regions found
AM-320-M18	d__Archaea;p__Thermoplasmatota;c__E2;o__DHVEG-1;f__DHVEG-1;g__SG8-52-3;s__	2,503,159	1,129,807	136,347	34	48	0	k__Archaea;p__Euryarchaeota;unresolved	k__Archaea;p__Euryarchaeota;c__Thermoplasmata;o__Marine_Benthic_Group_D_and_DHVEG-1;f__?;g__?;s__?
AM-320-M22	d__Bacteria;p__Chloroflexota;c__Dehalococcoidia;o__Dehalococcoidales;f__UBA2162;g__JACQOL01;s__	3,363,382	742,274	65,020	48	28	0	k__Bacteria;p__Chloroflexi;c__Dehalococcoidetes;o__Dehalococcoidales;f__Dehalococcoidaceae;g__Dehalococcoides;s__Dehalococcoides_mccartyi	no SSU regions found
AM-320-N06	d__Bacteria;p__Proteobacteria;c__Zetaproteobacteria;o__Mariprofundales;f__Mariprofundaceae;g__WSZY01;s__	1,569,485	638,652	58,486	50	32	0	k__Bacteria;p__Proteobacteria;c__Zetaproteobacteria;o__Mariprofundales;f__Mariprofundaceae;g__Mariprofundus;s__Mariprofundus_ferrooxydans	no SSU regions found
AM-320-N08	d__Bacteria;p__Gemmatimonadota_A;c__GCA-2686955;o__;f__;g__;s__	2,172,216	606,886	60,366	53	4	0	NA;unresolved	k__Bacteria;p__?;c__?;o__?;f__?;g__?;s__?
AM-320-N09	d__Bacteria;p__Chloroflexota;c__Dehalococcoidia;o__Dehalococcoidales;f__RBG-16-60-22;g__JACPQH01;s__	2,957,860	583,997	47,492	52	18	0	k__Bacteria;p__Chloroflexi;c__Dehalococcoidetes;o__Dehalococcoidales;f__Dehalococcoidaceae;g__Dehalococcoides;s__Dehalococcoides_mccartyi	k__Bacteria;p__Chloroflexi;c__Dehalococcoidia_(subdiv._6);o__GIF3;f__?;g__?;s__?
AM-320-N15	d__Bacteria;p__Bacteroidota;c__Bacteroidia;o__Bacteroidales;f__UBA10428;g__;s__	5,241,008	1,702,733	55,348	36	42	0	k__Bacteria;p__Bacteroidetes;c__Bacteroidia;o__Bacteroidales;unresolved	no SSUs were classified
AM-320-N16	d__Bacteria;p__Chloroflexota;c__Dehalococcoidia;o__Dehalococcoidales;f__UBA2162;g__;s__	2,151,675	361,184	52,974	48	8	0	NA;unresolved	no SSU regions found
AM-320-O02		198	NA	NA	NA	NA	NA	NA	NA
AM-320-O05	d__Bacteria;p__Chloroflexota;c__Dehalococcoidia;o__JAENJB01;f__JAENJB01;g__JAENJB01;s__	3,019,452	633,338	48,949	50	28	0	k__Bacteria;p__Chloroflexi;c__Dehalococcoidetes;o__Dehalococcoidales;f__Dehalococcoidaceae;g__Dehalococcoides;s__Dehalococcoides_mccartyi	k__Bacteria;p__Chloroflexi;c__Dehalococcoidia_(subdiv._6);o__?;f__?;g__?;s__?	Yes	21.43160457	18.32357702	32.29648613	0.47
AM-320-O20	d__Bacteria;p__Chloroflexota;c__Anaerolineae;o__Aggregatilineales;f__Ch27;g__Ch27;s__	4,564,332	2,658,160	62,400	53	39	0	k__Bacteria;p__Chloroflexi;c__Anaerolineae;o__Anaerolineales;f__Anaerolineaceae;g__Anaerolinea;s__Anaerolinea_thermophila	k__Bacteria;p__Chloroflexi;c__Chloroflexi_Subdivision_2;o__?;f__?;g__?;s__?
AM-320-O21	d__Bacteria;p__Chloroflexota;c__Dehalococcoidia;o__Dehalococcoidales;f__UBA2162;g__GCA-2685815;s__	1,823,351	1,384,684	78,976	44	49	0	k__Bacteria;p__Chloroflexi;c__Dehalococcoidetes;o__Dehalococcoidales;f__Dehalococcoidaceae;g__Dehalococcoides;s__Dehalococcoides_mccartyi	k__Bacteria;p__Chloroflexi;c__Dehalococcoidia_(subdiv._6);o__vadinBA26;f__?;g__?;s__?
AM-320-O23		1,807,760	572,728	46,075	49	18	0	k__Bacteria;p__Chloroflexi;c__Dehalococcoidetes;o__Dehalococcoidales;f__Dehalococcoidaceae;g__Dehalococcoides;s__Dehalococcoides_mccartyi	k__Bacteria;p__Chloroflexi;c__Dehalococcoidia_(subdiv._6);o__Dehalococcoidales;f__?;g__?;s__?
AM-320-P03	d__Bacteria;p__Margulisbacteria;c__;o__;f__;g__;s__	2,942,996	858,635	90,318	45	40	0	k__Bacteria;p__Synergistetes;c__Synergistia;o__Synergistales;f__Synergistaceae	no SSU regions found
AM-320-P09	d__Bacteria;p__SM23-31;c__SM23-31;o__SM23-31;f__;g__;s__	3,194,932	1,529,198	115,348	38	24	0	k__Bacteria;unresolved	k__Bacteria;p__Caldithrix_phylum_incertae_sedis;c__Caldithrix_class_incertae_sedis;o__Caldithrix_order_incertae_sedis;f__Caldithrix_family_incertae_sedis;g__Caldithrix;s__?
AM-320-P11	d__Bacteria;p__SM23-31;c__SM23-31;o__SM23-31;f__SM23-31;g__;s__	3,233,838	1,266,863	70,644	48	23	0	k__Bacteria;p__Deferribacteres;c__Deferribacteres;o__Deferribacterales;f__Caldithrix;g__Caldithrix;s__Caldithrix_abyssi	no SSU regions found	Yes	28.47126334	24.31815245	137.5782575	0.83
AM-320-P18		4,724,039	242,153	21,112	46	12	0	k__Bacteria;p__Chloroflexi;c__Dehalococcoidetes;o__Dehalococcoidales;f__Dehalococcoidaceae;g__Dehalococcoides;s__Dehalococcoides_mccartyi	no SSU regions found
AM-320-P19	d__Bacteria;p__Gemmatimonadota_A;c__GCA-2686955;o__;f__;g__;s__	2,731,672	798,810	47,589	57	27	0	k__Bacteria;p__Gemmatimonadetes;c__Gemmatimonadetes;o__Gemmatimonadales;f__Gemmatimonadaceae;g__Gemmatimonas;s__Gemmatimonas_aurantiaca	k__Bacteria;p__?;c__?;o__?;f__?;g__?;s__?
AM-322-A05	d__Bacteria;p__Chloroflexota;c__Dehalococcoidia;o__Dehalococcoidales;f__UBA2162;g__;s__	4,138,729	693,571	35,990	44	20	0	k__Bacteria;p__Chloroflexi;c__Dehalococcoidetes;o__Dehalococcoidales;f__Dehalococcoidaceae;g__Dehalococcoides;s__Dehalococcoides_mccartyi	no SSUs were classified
AM-322-B06	d__Bacteria;p__SM23-31;c__SM23-31;o__B21-G16;f__;g__;s__	3,303,735	752,789	68,483	42	11	0	k__Bacteria;unresolved	no SSU regions found	Yes	108.7216208	92.42789754	156.2819032	0.88
AM-322-B07		2,733,219	520,289	75,958	36	10	0	k__Bacteria;p__Deferribacteres;c__Deferribacteres;o__Deferribacterales;f__Caldithrix;g__Caldithrix;s__Caldithrix_abyssi	no SSU regions found
AM-322-B16	d__Bacteria;p__Chloroflexota;c__Dehalococcoidia;o__Dehalococcoidales;f__RBG-16-60-22;g__;s__	4,103,611	908,889	75,854	51	47	0	k__Bacteria;p__Chloroflexi;c__Dehalococcoidetes;o__Dehalococcoidales;f__Dehalococcoidaceae;g__Dehalococcoides;s__Dehalococcoides_mccartyi	k__Bacteria;p__Chloroflexi;c__Dehalococcoidia_(subdiv._6);o__GIF3;f__?;g__?;s__?
AM-322-C03	d__Bacteria;p__Chloroflexota;c__Dehalococcoidia;o__Dehalococcoidales;f__W498;g__;s__	7,451,540	462,293	65,012	47	32	0	k__Bacteria;p__Chloroflexi;c__Dehalococcoidetes;o__Dehalococcoidales;f__Dehalococcoidaceae;g__Dehalococcoides;s__Dehalococcoides_mccartyi	k__Bacteria;p__Chloroflexi;c__Dehalococcoidia_(subdiv._6);o__vadinBA26;f__?;g__?;s__?
AM-322-C05		3,439,125	454,829	49,672	49	17	0	k__Bacteria;p__Chloroflexi;c__Dehalococcoidetes;o__Dehalococcoidales;f__Dehalococcoidaceae;g__Dehalococcoides;s__Dehalococcoides_mccartyi	no SSU regions found
AM-322-C06	d__Bacteria;p__Marinisomatota;c__Marinisomatia;o__SCGC-AAA003-L08;f__TS1B11;g__;s__	1,750,199	1,665,162	144,262	52	34	0	k__Bacteria;p__Deferribacteres;c__Deferribacteres;o__Deferribacterales;f__Caldithrix;g__Caldithrix;s__Caldithrix_abyssi	k__Bacteria;p__Marinimicrobia_(SAR406_clade);c__?;o__?;f__?;g__?;s__?
AM-322-C07	d__Bacteria;p__Chloroflexota;c__Dehalococcoidia;o__Dehalococcoidales;f__;g__;s__	4,075,187	574,516	87,796	46	26	0	k__Bacteria;p__Chloroflexi;c__Dehalococcoidetes;o__Dehalococcoidales;f__Dehalococcoidaceae;g__Dehalococcoides;s__Dehalococcoides_mccartyi	no SSU regions found
AM-322-C08	d__Bacteria;p__Bacteroidota;c__Bacteroidia;o__Bacteroidales;f__B39-G9;g__JAADFW01;s__	5,529,900	610,984	74,001	33	14	0	k__Bacteria;p__Bacteroidetes;c__Bacteroidia;o__Bacteroidales	no SSU regions found
AM-322-C10	d__Bacteria;p__Acidobacteriota;c__Aminicenantia;o__UBA2199;f__UBA2199;g__;s__	5,828,058	819,160	43,883	43	7	0	k__Bacteria;p__Acidobacteria	k__Bacteria;p__Ca._Aminicenantes_(OP8);c__?;o__?;f__?;g__?;s__?
AM-322-C11		2,592,472	428,988	32,311	47	14	0	k__Bacteria;p__Chloroflexi;c__Dehalococcoidetes;o__Dehalococcoidales;f__Dehalococcoidaceae;g__Dehalococcoides;s__Dehalococcoides_mccartyi	no SSU regions found
AM-322-C20	d__Bacteria;p__Bacteroidota;c__Bacteroidia;o__Bacteroidales;f__UBA12077;g__UBA12077;s__	3,516,828	743,379	44,757	32	12	0	k__Bacteria;p__Bacteroidetes;c__Bacteroidia;o__Bacteroidales;f__Porphyromonadaceae	no SSU regions found
AM-322-D10	d__Bacteria;p__Chloroflexota;c__Dehalococcoidia;o__Dehalococcoidales;f__UBA5760;g__UBA5760;s__	5,558,487	519,589	40,996	49	18	0	k__Bacteria;p__Chloroflexi;c__Dehalococcoidetes;o__Dehalococcoidales;f__Dehalococcoidaceae;g__Dehalococcoides;s__Dehalococcoides_mccartyi	no SSU regions found
AM-322-D16	d__Bacteria;p__Bacteroidota;c__Bacteroidia;o__Bacteroidales;f__SM23-62;g__SM23-62;s__	4,077,651	1,230,400	113,900	43	13	0	NA;unresolved	k__Bacteria;p__Bacteroidetes;c__Bacteroidetes_BD2-2;o__?;f__?;g__?;s__?
AM-322-D19	d__Bacteria;p__Chloroflexota;c__Dehalococcoidia;o__Dehalococcoidales;f__RBG-16-60-22;g__JACPQC01;s__	4,251,104	894,714	47,141	47	26	0	k__Bacteria;p__Chloroflexi;c__Dehalococcoidetes;o__Dehalococcoidales;f__Dehalococcoidaceae;g__Dehalococcoides;s__Dehalococcoides_mccartyi	no SSU regions found
AM-322-D20	d__Bacteria;p__Chloroflexota;c__Dehalococcoidia;o__Dehalococcoidales;f__UBA5760;g__UBA5760;s__	2,991,968	504,563	127,166	48	29	0	k__Bacteria;p__Chloroflexi;c__Dehalococcoidetes;o__Dehalococcoidales;f__Dehalococcoidaceae;g__Dehalococcoides;s__Dehalococcoides_mccartyi	no SSU regions found
AM-322-E07	d__Bacteria;p__SM23-31;c__SM23-31;o__B21-G16;f__;g__;s__	6,061,443	1,021,763	57,535	36	8	0	NA;unresolved	k__Bacteria;p__Caldithrix_phylum_incertae_sedis;c__?;o__?;f__?;g__?;s__?
AM-322-E11	d__Bacteria;p__Chloroflexota;c__Dehalococcoidia;o__SZUA-161;f__;g__;s__	2,158,861	1,246,169	54,579	52	30	0	k__Bacteria;p__Chloroflexi;c__Dehalococcoidetes;o__Dehalococcoidales;f__Dehalococcoidaceae;g__Dehalococcoides;s__Dehalococcoides_mccartyi	no SSU regions found
AM-322-E16		3,003,520	468,607	55,514	46	4	0	NA;unresolved	k__Bacteria;p__Chloroflexi;c__Dehalococcoidia_(subdiv._6);o__MSBL5;f__?;g__?;s__?
AM-322-E17	d__Bacteria;p__Chloroflexota;c__Dehalococcoidia;o__Dehalococcoidales;f__RBG-16-60-22;g__;s__	6,521,636	1,667,968	41,002	47	63	0	k__Bacteria;p__Chloroflexi;c__Dehalococcoidetes;o__Dehalococcoidales;f__Dehalococcoidaceae;g__Dehalococcoides;s__Dehalococcoides_mccartyi	k__Bacteria;p__Chloroflexi;c__Dehalococcoidia_(subdiv._6);o__GIF3;f__?;g__?;s__?
AM-322-E18	d__Bacteria;p__Chloroflexota;c__Dehalococcoidia;o__Dehalococcoidales;f__;g__;s__	2,606,214	486,018	30,885	46	13	0	NA;unresolved	no SSU regions found
AM-322-E21	d__Bacteria;p__Chloroflexota;c__Dehalococcoidia;o__Dehalococcoidales;f__;g__;s__	6,992,166	746,352	95,053	44	48	0	k__Bacteria;p__Chloroflexi;c__Dehalococcoidetes;o__Dehalococcoidales;f__Dehalococcoidaceae;g__Dehalococcoides;s__Dehalococcoides_mccartyi	k__Bacteria;p__Chloroflexi;c__Dehalococcoidia_(subdiv._6);o__vadinBA26;f__?;g__?;s__?
AM-322-F03	d__Bacteria;p__Chloroflexota;c__Dehalococcoidia;o__Dehalococcoidales;f__RBG-16-60-22;g__JACPQC01;s__	3,125,844	448,532	45,046	46	10	0	k__Bacteria;p__Chloroflexi;c__Dehalococcoidetes;o__Dehalococcoidales;f__Dehalococcoidaceae;g__Dehalococcoides;s__Dehalococcoides_mccartyi	no SSU regions found
AM-322-F11	d__Bacteria;p__Chloroflexota;c__Dehalococcoidia;o__Dehalococcoidales;f__UBA2162;g__;s__	1,535,784	1,453,211	131,293	50	72	0	k__Bacteria;p__Chloroflexi;c__Dehalococcoidetes;o__Dehalococcoidales;f__Dehalococcoidaceae;g__Dehalococcoides;s__Dehalococcoides_mccartyi	k__Bacteria;p__Chloroflexi;c__Dehalococcoidia_(subdiv._6);o__vadinBA26;f__?;g__?;s__?
AM-322-F15		3,845,840	454,144	35,377	48	0	0	NA;unresolved	no SSU regions found
AM-322-F18	d__Bacteria;p__Proteobacteria;c__Zetaproteobacteria;o__Mariprofundales;f__Mariprofundaceae;g__WSZY01;s__	1,888,722	290,197	61,145	49	14	0	k__Bacteria;p__Proteobacteria;c__Zetaproteobacteria;o__Mariprofundales;f__Mariprofundaceae;g__Mariprofundus;s__Mariprofundus_ferrooxydans	k__Bacteria;p__Proteobacteria;c__Zetaproteobacteria;o__Mariprofundales;f__Mariprofundaceae;g__?;s__?
AM-322-F20	d__Bacteria;p__Chloroflexota;c__Dehalococcoidia;o__Dehalococcoidales;f__UBA2162;g__;s__	5,505,118	774,218	63,681	47	36	0	k__Bacteria;p__Chloroflexi;c__Dehalococcoidetes;o__Dehalococcoidales;f__Dehalococcoidaceae;g__Dehalococcoides;s__Dehalococcoides_mccartyi	no SSUs were classified
AM-322-F21	d__Bacteria;p__Chloroflexota;c__Dehalococcoidia;o__Dehalococcoidales;f__UBA2162;g__;s__	3,148,754	1,663,498	121,943	49	72	0	k__Bacteria;p__Chloroflexi;c__Dehalococcoidetes;o__Dehalococcoidales;f__Dehalococcoidaceae;g__Dehalococcoides;s__Dehalococcoides_mccartyi	k__Bacteria;p__Chloroflexi;c__Dehalococcoidia_(subdiv._6);o__vadinBA26;f__?;g__?;s__?	Yes	55.04560587	46.907727	85.22009072	0.69
AM-322-F23	d__Bacteria;p__Chloroflexota;c__Dehalococcoidia;o__Dehalococcoidales;f__RBG-16-60-22;g__;s__	5,125,113	1,385,909	131,466	47	57	0	k__Bacteria;p__Chloroflexi;c__Dehalococcoidetes;o__Dehalococcoidales;f__Dehalococcoidaceae;g__Dehalococcoides;s__Dehalococcoides_mccartyi	k__Bacteria;p__Chloroflexi;c__Dehalococcoidia_(subdiv._6);o__GIF3;f__?;g__?;s__?
AM-322-G05		9,891,263	468,513	25,798	38	8	0	NA;unresolved	no SSU regions found
AM-322-G07	d__Bacteria;p__CG03;c__SLGR01;o__SLGR01;f__JAFGSA01;g__;s__	8,144,788	531,521	35,102	39	16	0	k__Bacteria;p__Spirochaetes;c__Spirochaetia;p__Elusimicrobia;c__Candidatus_Endomicrobium;o__Candidatus_Endomicrobium;f__Candidatus_Endomicrobium;g__Candidatus_Endomicrobium;s__	no SSU regions found
AM-322-G09	d__Bacteria;p__Chloroflexota;c__Dehalococcoidia;o__Dehalococcoidales;f__UBA2162;g__JACQGQ01;s__	2,353,692	908,358	60,151	47	30	0	k__Bacteria;p__Chloroflexi;c__Dehalococcoidetes;o__Dehalococcoidales;f__Dehalococcoidaceae;g__Dehalococcoides;s__Dehalococcoides_mccartyi	no SSUs were classified
AM-322-G11	d__Bacteria;p__Gemmatimonadota;c__;o__;f__;g__;s__	3,590,928	1,018,987	106,863	63	37	0	k__Bacteria;p__Gemmatimonadetes;c__Gemmatimonadetes;o__Gemmatimonadales;f__Gemmatimonadaceae;g__Gemmatimonas;s__Gemmatimonas_aurantiaca	k__Bacteria;p__?;c__?;o__?;f__?;g__?;s__?
AM-322-G13	d__Bacteria;p__Chloroflexota;c__Dehalococcoidia;o__Dehalococcoidales;f__RBG-16-60-22;g__;s__	3,600,100	1,110,577	43,584	51	48	0	k__Bacteria;p__Chloroflexi;c__Dehalococcoidetes;o__Dehalococcoidales;f__Dehalococcoidaceae;g__Dehalococcoides;s__Dehalococcoides_mccartyi	no SSU regions found
AM-322-G18	d__Bacteria;p__Bacteroidota;c__Rhodothermia;o__;f__;g__;s__	2,212,706	583,613	68,587	55	17	0	k__Bacteria;p__Bacteroidetes;c__Bacteroidetes_Order_II._Incertae_sedis;o__Bacteroidetes_Order_II._Incertae_sedis;f__Rhodothermaceae;g__Rhodothermus;s__Rhodothermus_marinus	no SSU regions found
AM-322-G22	d__Bacteria;p__Margulisbacteria;c__WOR-1;o__O2-12-FULL-45-9;f__O2-12-FULL-45-9;g__;s__	3,620,384	403,438	33,935	53	16	0	k__Bacteria;p__Firmicutes;c__Clostridia;o__Thermoanaerobacterales;f__Thermodesulfobiaceae;g__Thermodesulfobium;s__Thermodesulfobium_narugense	no SSU regions found
AM-322-I04	d__Bacteria;p__Chloroflexota;c__Dehalococcoidia;o__Dehalococcoidales;f__RBG-16-60-22;g__;s__	1,335,033	727,943	114,211	54	18	0	k__Bacteria;p__Chloroflexi;c__Dehalococcoidetes;o__Dehalococcoidales;f__Dehalococcoidaceae;g__Dehalococcoides;s__Dehalococcoides_mccartyi	k__Bacteria;p__Chloroflexi;c__Dehalococcoidia_(subdiv._6);o__GIF3;f__?;g__?;s__?
AM-322-I16	d__Archaea;p__Thermoplasmatota;c__EX4484-6;o__;f__;g__;s__	1,977,258	1,451,233	95,302	52	26	0	k__Archaea;p__Euryarchaeota;unresolved	no SSU regions found
AM-322-I17	d__Bacteria;p__Chloroflexota;c__Dehalococcoidia;o__Dehalococcoidales;f__;g__;s__	7,603,004	2,299,617	146,885	45	48	0	k__Bacteria;p__Proteobacteria;c__Alphaproteobacteria;o__Rickettsiales;unresolved	no SSU regions found
AM-322-I19	d__Bacteria;p__Chloroflexota;c__Dehalococcoidia;o__RBG-13-53-26;f__RBG-13-53-26;g__;s__	3,883,323	1,122,784	117,184	49	25	0	k__Bacteria;p__Chloroflexi;c__Dehalococcoidetes;o__Dehalococcoidales;f__Dehalococcoidaceae;g__Dehalococcoides;s__Dehalococcoides_mccartyi	no SSU regions found	Yes	20.20886823	17.28171573	28.45926193	0.45
AM-322-I20	d__Bacteria;p__Bipolaricaulota;c__Bipolaricaulia;o__UBA7950;f__UBA9294;g__;s__	3,893,310	522,912	76,348	61	22	0	k__Bacteria;p__Thermotogae;c__Thermotogae;o__Thermotogales;f__Thermotogaceae	no SSU regions found
AM-322-I21	d__Bacteria;p__Chloroflexota;c__Dehalococcoidia;o__Dehalococcoidales;f__RBG-16-60-22;g__;s__	3,106,204	431,869	32,423	47	24	0	k__Bacteria;p__Chloroflexi;c__Dehalococcoidetes;o__Dehalococcoidales;f__Dehalococcoidaceae;g__Dehalococcoides;s__Dehalococcoides_mccartyi	no SSU regions found
AM-322-I22	d__Bacteria;p__SM23-31;c__SM23-31;o__SM23-31;f__SM23-31;g__;s__	2,215,732	2,948,135	112,764	39	74	0	k__Bacteria;p__Deferribacteres;c__Deferribacteres;o__Deferribacterales;f__Caldithrix;g__Caldithrix;s__Caldithrix_abyssi	no SSUs were classified
AM-322-J04	d__Bacteria;p__Chloroflexota;c__Dehalococcoidia;o__Dehalococcoidales;f__;g__;s__	5,459,380	241,169	58,262	44	13	0	k__Bacteria;p__Chloroflexi;c__Dehalococcoidetes;o__Dehalococcoidales;f__Dehalococcoidaceae;g__Dehalococcoides;s__Dehalococcoides_mccartyi	no SSU regions found
AM-322-J09	d__Bacteria;p__Chloroflexota;c__Dehalococcoidia;o__Dehalococcoidales;f__RBG-16-60-22;g__GCA-2688435;s__	3,980,694	1,380,531	384,156	48	75	0	k__Bacteria;p__Chloroflexi;c__Dehalococcoidetes;o__Dehalococcoidales;f__Dehalococcoidaceae;g__Dehalococcoides;s__Dehalococcoides_mccartyi	k__Bacteria;p__Chloroflexi;c__Dehalococcoidia_(subdiv._6);o__GIF3;f__?;g__?;s__?
AM-322-J10	d__Bacteria;p__Bacteroidota;c__Bacteroidia;o__Bacteroidales;f__SM23-62;g__SM23-62;s__	7,215,361	1,280,956	82,767	43	25	0	k__Bacteria;p__Bacteroidetes;c__Bacteroidia;o__Bacteroidales;f__Rikenellaceae;g__Alistipes	no SSU regions found
AM-322-J13	d__Bacteria;p__Marinisomatota;c__Marinisomatia;o__SCGC-AAA003-L08;f__TS1B11;g__;s__	4,975,707	823,798	103,584	51	25	0	NA;unresolved	no SSU regions found
AM-322-J14		1,447,659	469,357	65,562	63	9	0	k__Bacteria;p__Proteobacteria;c__Epsilonproteobacteria;o__Nautiliales;f__Nautiliaceae;g__Nautilia;s__Nautilia_profundicola	no SSU regions found
AM-322-J19	d__Bacteria;p__Marinisomatota;c__Marinisomatia;o__SCGC-AAA003-L08;f__TS1B11;g__;s__	4,456,403	216,402	68,980	51	4	0	NA;unresolved	no SSU regions found
AM-322-J20	d__Bacteria;p__Latescibacterota;c__Latescibacteria;o__Latescibacterales;f__Latescibacteraceae;g__;s__	4,337,090	633,726	43,832	40	10	0	k__Bacteria;p__Gemmatimonadetes;c__Gemmatimonadetes;o__Gemmatimonadales;f__Gemmatimonadaceae;g__Gemmatimonas;s__Gemmatimonas_aurantiaca	no SSU regions found
AM-322-J21	d__Bacteria;p__Chloroflexota;c__Dehalococcoidia;o__JACQUA01;f__JACQUA01;g__JACQUA01;s__	2,833,528	321,294	32,782	47	13	0	k__Bacteria;p__Chloroflexi;c__Dehalococcoidetes;o__Dehalococcoidales;f__Dehalococcoidaceae;g__Dehalococcoides;s__Dehalococcoides_mccartyi	no SSU regions found
AM-322-J22	d__Bacteria;p__Acidobacteriota;c__Aminicenantia;o__Aminicenantales;f__Aminicenantaceae;g__;s__	6,258,722	1,576,172	50,991	41	41	0	k__Bacteria;p__Acidobacteria	k__Bacteria;p__Ca._Aminicenantes_(OP8);c__?;o__?;f__?;g__?;s__?
AM-322-K02		5,268,467	786,667	74,287	37	13	0	NA;unresolved	no SSU regions found
AM-322-K03	d__Bacteria;p__Latescibacterota;c__Latescibacteria;o__Latescibacterales;f__Latescibacteraceae;g__;s__	2,068,774	2,460,557	173,158	46	33	0	k__Bacteria;p__Gemmatimonadetes;c__Gemmatimonadetes;o__Gemmatimonadales;f__Gemmatimonadaceae;g__Gemmatimonas;s__Gemmatimonas_aurantiaca	k__Bacteria;p__Ca._Latescibacteria_(WS3);c__Ca._Latescibacter_class_incertae_sedis;o__Ca._Latescibacter_order_incertae_sedis;f__Ca._Latescibacter_family_incertae_sedis;g__Ca._Latescibacter;s__?
AM-322-K13		5,786,158	1,315,908	45,285	43	3	0	k__Bacteria;p__Aquificae;c__Aquificae;o__Aquificales;unresolved	no SSU regions found
AM-322-K16	d__Bacteria;p__Gemmatimonadota;c__Glassbacteria;o__GWA2-58-10;f__GWA2-58-10;g__JAFGTO01;s__	3,785,077	814,899	83,741	51	14	0	k__Bacteria;p__Gemmatimonadetes;c__Gemmatimonadetes;o__Gemmatimonadales;f__Gemmatimonadaceae;g__Gemmatimonas;s__Gemmatimonas_aurantiaca	no SSU regions found
AM-322-K18	d__Bacteria;p__Chloroflexota;c__Dehalococcoidia;o__Dehalococcoidales;f__RBG-16-60-22;g__;s__	3,628,956	1,321,269	101,396	49	63	0	k__Bacteria;p__Chloroflexi;c__Dehalococcoidetes;o__Dehalococcoidales;f__Dehalococcoidaceae;g__Dehalococcoides;s__Dehalococcoides_mccartyi	k__Bacteria;p__Chloroflexi;c__Dehalococcoidia_(subdiv._6);o__GIF3;f__?;g__?;s__?
AM-322-L02	d__Bacteria;p__Bipolaricaulota;c__Bipolaricaulia;o__UBA7950;f__UBA9294;g__SPBW01;s__	3,794,052	1,254,873	140,530	57	36	0	k__Bacteria;p__Thermotogae;c__Thermotogae;o__Thermotogales;f__Thermotogaceae	no SSU regions found
AM-322-L06	d__Bacteria;p__Chloroflexota;c__Dehalococcoidia;o__Dehalococcoidales;f__RBG-16-60-22;g__GCA-2688435;s__	1,879,204	1,031,938	64,779	49	37	0	k__Bacteria;p__Chloroflexi;c__Dehalococcoidetes;o__Dehalococcoidales;f__Dehalococcoidaceae;g__Dehalococcoides;s__Dehalococcoides_mccartyi	k__Bacteria;p__Chloroflexi;c__Dehalococcoidia_(subdiv._6);o__?;f__?;g__?;s__?
AM-322-L09	d__Bacteria;p__Omnitrophota;c__Koll11;o__SKK-01;f__SKK-01;g__WJMH01;s__	3,810,152	1,151,480	111,821	47	51	0	k__Bacteria;unresolved	k__Bacteria;p__Ca._Omnitrophica_(OP3);c__?;o__?;f__?;g__?;s__?
AM-322-L14	d__Bacteria;p__SM23-31;c__SM23-31;o__SM23-31;f__SM23-31;g__;s__	2,381,677	2,623,767	99,754	41	4	0	NA;unresolved	k__Bacteria;p__Caldithrix_phylum_incertae_sedis;c__?;o__?;f__?;g__?;s__?
AM-322-L15	d__Bacteria;p__RUG730;c__RUG730;o__;f__;g__;s__	2,162,491	989,830	97,089	33	29	0	k__Bacteria;p__Spirochaetes;c__Spirochaetia;p__Elusimicrobia;c__Candidatus_Endomicrobium;o__Candidatus_Endomicrobium;f__Candidatus_Endomicrobium;g__Candidatus_Endomicrobium;s__	no SSU regions found
AM-322-M03	d__Bacteria;p__Chloroflexota;c__Dehalococcoidia;o__UBA6952;f__;g__;s__	1,371,088	893,896	64,760	58	25	0	k__Bacteria;p__Chloroflexi;c__Dehalococcoidetes;o__Dehalococcoidales;f__Dehalococcoidaceae;g__Dehalococcoides;s__Dehalococcoides_mccartyi	no SSU regions found
AM-322-M08	d__Bacteria;p__SM23-31;c__SM23-31;o__SM23-31;f__SM23-31;g__;s__	2,271,562	1,120,825	49,728	43	22	0	k__Bacteria;p__Deferribacteres;c__Deferribacteres;o__Deferribacterales;f__Caldithrix;g__Caldithrix;s__Caldithrix_abyssi	no SSU regions found
AM-322-M11	d__Bacteria;p__Chloroflexota;c__Dehalococcoidia;o__Dehalococcoidales;f__GCA-2688105;g__GCA-2688105;s__	4,008,135	493,371	49,524	47	17	0	k__Bacteria;p__Chloroflexi;c__Dehalococcoidetes;o__Dehalococcoidales;f__Dehalococcoidaceae;g__Dehalococcoides;f__Dehalogenimonas;g__Dehalogenimonas;s__Dehalogenimonas_lykanthroporepellens	k__Bacteria;p__Chloroflexi;c__Dehalococcoidia_(subdiv._6);o__vadinBA26;f__?;g__?;s__?
AM-322-M15	d__Bacteria;p__Chloroflexota;c__Dehalococcoidia;o__Dehalococcoidales;f__GCA-2688105;g__GCA-2688105;s__	7,660,279	425,238	30,537	48	21	0	k__Bacteria;p__Chloroflexi;c__Dehalococcoidetes;o__Dehalococcoidales;f__Dehalococcoidaceae;g__Dehalococcoides;s__Dehalococcoides_mccartyi	no SSU regions found
AM-322-M19		2,794,848	387,109	40,830	48	0	0	NA;unresolved	no SSU regions found
AM-322-N13	d__Bacteria;p__SM23-31;c__SM23-31;o__SM23-31;f__SM23-31;g__;s__	4,649,915	1,631,299	131,016	47	36	0	k__Bacteria;p__Deferribacteres;c__Deferribacteres;o__Deferribacterales;f__Caldithrix;g__Caldithrix;s__Caldithrix_abyssi	no SSU regions found
AM-322-N16	d__Bacteria;p__Marinisomatota;c__Marinisomatia;o__Marinisomatales;f__JAHJCW01;g__;s__	5,264,535	1,372,877	207,282	38	63	0	k__Bacteria;p__Deferribacteres;c__Deferribacteres;o__Deferribacterales;f__Caldithrix;g__Caldithrix;s__Caldithrix_abyssi	k__Bacteria;p__Marinimicrobia_(SAR406_clade);c__?;o__?;f__?;g__?;s__?
AM-322-O03	d__Bacteria;p__Nitrospirota;c__Thermodesulfovibrionia;o__Thermodesulfovibrionales;f__;g__;s__	1,664,419	417,334	64,364	52	16	0	k__Bacteria;p__Nitrospirae;c__Nitrospira;o__Nitrospirales;f__Nitrospiraceae;g__Thermodesulfovibrio	no SSU regions found
AM-322-O08	d__Bacteria;p__Chloroflexota;c__Dehalococcoidia;o__Dehalococcoidales;f__RBG-16-60-22;g__;s__	1,910,239	1,015,754	53,984	48	24	0	k__Bacteria;p__Chloroflexi;c__Dehalococcoidetes;o__Dehalococcoidales;f__Dehalococcoidaceae;g__Dehalococcoides;s__Dehalococcoides_mccartyi	k__Bacteria;p__Chloroflexi;c__Dehalococcoidia_(subdiv._6);o__GIF3;f__?;g__?;s__?	Yes	31.95336509	27.28129963	85.73664875	0.69
AM-322-O16	d__Bacteria;p__Chloroflexota;c__Dehalococcoidia;o__Dehalococcoidales;f__UBA2162;g__JACQGQ01;s__	5,413,983	1,298,647	80,469	47	58	0	k__Bacteria;p__Chloroflexi;c__Dehalococcoidetes;o__Dehalococcoidales;f__Dehalococcoidaceae;g__Dehalococcoides;s__Dehalococcoides_mccartyi	no SSUs were classified
AM-322-P07		4,246,388	163,763	17,239	42	0	0	NA;unresolved	no SSU regions found
AM-322-P15		3,981,484	1,080,522	133,519	50	7	0	k__Bacteria;p__Ignavibacteriae;c__Ignavibacteria;o__Ignavibacteriales	no SSU regions found
AM-322-P16	d__Bacteria;p__Bacteroidota;c__Ignavibacteria;o__Ignavibacteriales;f__Melioribacteraceae;g__;s__	5,680,193	328,688	22,613	37	12	0	k__Bacteria;p__Ignavibacteriae;c__Ignavibacteria;o__Ignavibacteriales;f__Melioribacteraceae;g__Melioribacter;s__Melioribacter_roseus	no SSUs were classified
AM-322-P20	d__Bacteria;p__Chloroflexota;c__Dehalococcoidia;o__Dehalococcoidales;f__RBG-16-60-22;g__GCA-2688435;s__	5,861,074	1,383,564	184,145	48	72	0	k__Bacteria;p__Chloroflexi;c__Dehalococcoidetes;o__Dehalococcoidales;f__Dehalococcoidaceae;g__Dehalococcoides;s__Dehalococcoides_mccartyi	k__Bacteria;p__Chloroflexi;c__Dehalococcoidia_(subdiv._6);o__GIF3;f__?;g__?;s__?
AM-324-A04	d__Bacteria;p__Gemmatimonadota;c__;o__;f__;g__;s__	2,217,931	570,136	66,634	54	9	0	k__Bacteria;p__Gemmatimonadetes;c__Gemmatimonadetes;o__Gemmatimonadales;f__Gemmatimonadaceae;g__Gemmatimonas;s__Gemmatimonas_aurantiaca	no SSU regions found
AM-324-A06	d__Bacteria;p__CG03;c__SLGR01;o__SLGR01;f__JAFGSA01;g__;s__	5,956,947	1,810,886	87,543	40	55	0	k__Bacteria;p__Spirochaetes;c__Spirochaetia;p__Elusimicrobia;c__Candidatus_Endomicrobium;o__Candidatus_Endomicrobium;f__Candidatus_Endomicrobium;g__Candidatus_Endomicrobium;s__	no SSUs were classified
AM-324-A07	d__Bacteria;p__Chloroflexota;c__Dehalococcoidia;o__Dehalococcoidales;f__RBG-16-60-22;g__;s__	3,562,349	926,891	120,564	49	45	0	k__Bacteria;p__Chloroflexi;c__Dehalococcoidetes;o__Dehalococcoidales;f__Dehalococcoidaceae;g__Dehalococcoides;s__Dehalococcoides_mccartyi	no SSUs were classified
AM-324-A10	d__Bacteria;p__Proteobacteria;c__Zetaproteobacteria;o__Mariprofundales;f__Mariprofundaceae;g__WSZY01;s__	2,597,247	993,646	117,408	50	42	0	k__Bacteria;p__Proteobacteria;c__Zetaproteobacteria;o__Mariprofundales;f__Mariprofundaceae;g__Mariprofundus;s__Mariprofundus_ferrooxydans	no SSU regions found
AM-324-A15	d__Bacteria;p__Chloroflexota;c__Dehalococcoidia;o__SZUA-161;f__SZUA-161;g__;s__	2,557,754	863,831	56,398	49	35	0	k__Bacteria;p__Chloroflexi;c__Dehalococcoidetes;o__Dehalococcoidales;f__Dehalococcoidaceae;g__Dehalococcoides;s__Dehalococcoides_mccartyi	k__Bacteria;p__Chloroflexi;c__Dehalococcoidia_(subdiv._6);o__MSBL5;f__?;g__?;s__?
AM-324-A16	d__Bacteria;p__Marinisomatota;c__Marinisomatia;o__Marinisomatales;f__JAHJCW01;g__JAHJCW01;s__	6,999,331	437,079	60,589	35	4	0	NA;unresolved	no SSU regions found
AM-324-A17	d__Bacteria;p__AABM5-125-24;c__AABM5-125-24;o__AABM5-125-24;f__;g__;s__	6,738,556	1,221,979	96,974	47	48	0	k__Bacteria;p__Deferribacteres;c__Deferribacteres;o__Deferribacterales;f__Caldithrix;g__Caldithrix;s__Caldithrix_abyssi	no SSU regions found	yes	33.9582127	28.98683372	99.52330842	0.73
AM-324-A21		3,440,564	312,308	29,580	47	11	0	k__Bacteria;p__Chloroflexi;c__Dehalococcoidetes;o__Dehalococcoidales;f__Dehalococcoidaceae;g__Dehalococcoides;s__Dehalococcoides_mccartyi	no SSU regions found
AM-324-A23	d__Bacteria;p__Chloroflexota;c__Dehalococcoidia;o__Dehalococcoidales;f__UBA2162;g__JACQOL01;s__	4,497,474	800,269	65,295	48	43	0	k__Bacteria;p__Chloroflexi;c__Dehalococcoidetes;o__Dehalococcoidales;f__Dehalococcoidaceae;g__Dehalococcoides;s__Dehalococcoides_mccartyi	k__Bacteria;p__Chloroflexi;c__Dehalococcoidia_(subdiv._6);o__vadinBA26;f__?;g__?;s__?
AM-324-B04	d__Bacteria;p__Gemmatimonadota;c__Glassbacteria;o__GWA2-58-10;f__GWA2-58-10;g__;s__	1,760,406	659,571	67,287	54	10	0	k__Bacteria;p__Gemmatimonadetes;c__Gemmatimonadetes;o__Gemmatimonadales;f__Gemmatimonadaceae;g__Gemmatimonas;s__Gemmatimonas_aurantiaca	no SSU regions found
AM-324-B05		6,931,711	1,121,617	58,911	61	0	0	NA;unresolved	no SSU regions found
AM-324-B08	d__Bacteria;p__Cloacimonadota;c__Cloacimonadia;o__Cloacimonadales;f__TCS61;g__B137-G9;s__	5,767,893	957,980	63,404	37	17	0	k__Bacteria;p__Cloacimonetes;c__Candidatus_Cloacamonas;o__Candidatus_Cloacamonas;f__Candidatus_Cloacamonas;g__Candidatus_Cloacamonas;s__Candidatus_Cloacamonas_acidaminovorans	no SSU regions found
AM-324-B10	d__Bacteria;p__Acidobacteriota;c__Aminicenantia;o__UBA2199;f__UBA2199;g__;s__	6,941,238	1,681,348	44,532	43	4	0	NA;unresolved	no SSU regions found
AM-324-B11	d__Bacteria;p__Latescibacterota;c__Latescibacteria;o__Latescibacterales;f__Latescibacteraceae;g__;s__	2,482,042	1,714,493	137,131	42	28	0	k__Bacteria;p__Chloroflexi;c__Dehalococcoidetes;o__Dehalococcoidales;f__Dehalococcoidaceae;g__Dehalococcoides;f__Dehalogenimonas;g__Dehalogenimonas;s__Dehalogenimonas_lykanthroporepellens	k__Bacteria;p__Ca._Latescibacteria_(WS3);c__Ca._Latescibacter_class_incertae_sedis;o__Ca._Latescibacter_order_incertae_sedis;f__Ca._Latescibacter_family_incertae_sedis;g__Ca._Latescibacter;s__?
AM-324-B13		4,503,355	736,021	46,760	44	10	0	k__Bacteria;p__Cloacimonetes;c__Candidatus_Cloacamonas;o__Candidatus_Cloacamonas;f__Candidatus_Cloacamonas;g__Candidatus_Cloacamonas;s__Candidatus_Cloacamonas_acidaminovorans	no SSU regions found
AM-324-B14	d__Bacteria;p__Latescibacterota;c__Latescibacteria;o__Latescibacterales;f__Latescibacteraceae;g__;s__	3,346,838	897,827	74,017	50	36	0	k__Bacteria;p__Gemmatimonadetes;c__Gemmatimonadetes;o__Gemmatimonadales;f__Gemmatimonadaceae;g__Gemmatimonas;s__Gemmatimonas_aurantiaca	k__Bacteria;p__Ca._Latescibacteria_(WS3);c__?;o__?;f__?;g__?;s__?
AM-324-B15	d__Bacteria;p__Verrucomicrobiota;c__Kiritimatiellae;o__UBA8416;f__;g__;s__	2,116,877	1,466,027	84,319	60	23	0	k__Bacteria;p__Lentisphaerae;c__Lentisphaeria;o__Victivallales;f__Victivallaceae;g__Victivallis;s__Victivallis_vadensis	no SSU regions found
AM-324-B16	d__Bacteria;p__Chloroflexota;c__Dehalococcoidia;o__RBG-13-53-26;f__RBG-13-53-26;g__;s__	2,324,974	1,405,118	77,332	46	39	0	k__Bacteria;p__Chloroflexi;c__Dehalococcoidetes;o__Dehalococcoidales;f__Dehalococcoidaceae;g__Dehalococcoides;s__Dehalococcoides_mccartyi	k__Bacteria;p__Chloroflexi;c__Dehalococcoidia_(subdiv._6);o__FS117-23B-02;f__?;g__?;s__?
AM-324-B19	d__Bacteria;p__Chloroflexota;c__Dehalococcoidia;o__GIF9;f__AB-539-J10;g__RBG-13-51-36;s__	4,675,075	1,048,778	104,121	51	45	0	k__Bacteria;p__Chloroflexi;c__Dehalococcoidetes;o__Dehalococcoidales;f__Dehalococcoidaceae;g__Dehalococcoides;s__Dehalococcoides_mccartyi	no SSUs were classified
AM-324-B22	d__Bacteria;p__UBA8248;c__UBA8248;o__UBA8248;f__UBA8248;g__;s__	2,186,760	1,379,630	42,911	58	33	0	k__Bacteria;p__Nitrospinae;c__Nitrospinia;o__Nitrospinales;f__Nitrospinaceae;g__Nitrospina;s__Nitrospina_gracilis	no SSU regions found
AM-324-C06		3,946,625	610,728	65,123	50	4	0	NA;unresolved	no SSU regions found
AM-324-C14	d__Archaea;p__Nanoarchaeota;c__Nanoarchaeia;o__Woesearchaeales;f__J091;g__;s__	6,671,878	942,786	57,933	48	46	0	k__Archaea;p__Euryarchaeota;c__Methanobacteria;c__Methanopyri;o__Methanopyrales;f__Methanopyraceae;g__Methanopyrus;s__Methanopyrus_kandleri	no SSU regions found
AM-324-C20		2,757,206	1,014,158	49,858	57	0	0	NA;unresolved	no SSU regions found
AM-324-C23	d__Bacteria;p__Chloroflexota;c__Anaerolineae;o__Anaerolineales;f__UBA4823;g__;s__	4,154,423	2,311,968	90,489	48	40	1	k__Bacteria;p__Chloroflexi;c__Anaerolineae;o__Anaerolineales;f__Anaerolineaceae;g__Anaerolinea;s__Anaerolinea_thermophila	no SSUs were classified
AM-324-D14	d__Bacteria;p__Latescibacterota;c__Latescibacteria;o__Latescibacterales;f__Latescibacteraceae;g__JABHYP01;s__	5,190,224	974,066	37,080	43	21	0	k__Bacteria;unresolved	no SSU regions found
AM-324-D19	d__Bacteria;p__Latescibacterota;c__Latescibacteria;o__Latescibacterales;f__Latescibacteraceae;g__;s__	4,252,619	2,530,049	100,520	42	53	0	k__Bacteria;p__Gemmatimonadetes;c__Gemmatimonadetes;o__Gemmatimonadales;f__Gemmatimonadaceae;g__Gemmatimonas;s__Gemmatimonas_aurantiaca	k__Bacteria;p__Ca._Latescibacteria_(WS3);c__Ca._Latescibacter_class_incertae_sedis;o__Ca._Latescibacter_order_incertae_sedis;f__Ca._Latescibacter_family_incertae_sedis;g__?;s__?
AM-324-E10	d__Bacteria;p__Chloroflexota;c__Dehalococcoidia;o__GIF9;f__AB-539-J10;g__RBG-13-51-36;s__	3,045,119	506,380	75,767	51	24	0	k__Bacteria;p__Chloroflexi;c__Dehalococcoidetes;o__Dehalococcoidales;f__Dehalococcoidaceae;g__Dehalococcoides;s__Dehalococcoides_mccartyi	no SSUs were classified
AM-324-E19	d__Bacteria;p__Omnitrophota;c__Koll11;o__UBA10015;f__Kpj58rc;g__;s__	5,459,225	856,499	85,756	39	23	1	k__Bacteria;unresolved	no SSU regions found
AM-324-F13	d__Bacteria;p__Chloroflexota;c__Dehalococcoidia;o__Dehalococcoidales;f__JAHJRU01;g__JAHJRU01;s__	6,965,764	1,299,972	42,699	49	28	0	k__Bacteria;p__Chloroflexi;c__Dehalococcoidetes;o__Dehalococcoidales;f__Dehalococcoidaceae;g__Dehalococcoides;s__Dehalococcoides_mccartyi	no SSUs were classified	Yes	48.29463919	41.17366641	110.446474	0.76
AM-324-F15		3,174,919	60,052	17,045	55	7	0	k__Bacteria;p__Proteobacteria;c__Alphaproteobacteria;o__Rhodobacterales;f__Rhodobacteraceae;f__;g__;s__	no SSU regions found
AM-324-F16	d__Bacteria;p__Gemmatimonadota;c__Gemmatimonadetes;o__KS3-K002;f__JABDQB01;g__JABDQB01;s__	4,643,183	1,156,623	75,553	63	11	0	k__Bacteria;p__Gemmatimonadetes;c__Gemmatimonadetes;o__Gemmatimonadales;f__Gemmatimonadaceae;g__Gemmatimonas;s__Gemmatimonas_aurantiaca	k__Bacteria;p__Gemmatimonadetes;c__PAUC43f_marine_benthic_group;o__?;f__?;g__?;s__?
AM-324-F17	d__Bacteria;p__Bacteroidota;c__Ignavibacteria;o__SJA-28;f__B-1AR;g__BS750m-G4;s__	5,868,469	1,951,853	103,188	34	54	0	k__Bacteria;p__Ignavibacteriae;c__Ignavibacteria;o__Ignavibacteriales	no SSU regions found
AM-324-G05	d__Bacteria;p__Gemmatimonadota;c__Gemmatimonadetes;o__Longimicrobiales;f__UBA6960;g__;s__	2,777,480	1,423,373	64,393	63	31	0	k__Bacteria;p__Gemmatimonadetes;c__Gemmatimonadetes;o__Gemmatimonadales;f__Gemmatimonadaceae;g__Gemmatimonas;s__Gemmatimonas_aurantiaca	no SSUs were classified	Yes	67.46857888	57.45316642	542.850417	1.43
AM-324-G06	d__Bacteria;p__Acidobacteriota;c__Aminicenantia;o__Aminicenantales;f__Aminicenantaceae;g__WTAW01;s__	3,595,385	3,575,823	116,234	46	60	0	k__Bacteria;p__Acidobacteria	k__Bacteria;p__Ca._Aminicenantes_(OP8);c__?;o__?;f__?;g__?;s__?
AM-324-G11	d__Bacteria;p__Chloroflexota;c__Dehalococcoidia;o__GIF9;f__UBA5620;g__UBA5620;s__	6,321,035	689,945	75,080	44	32	0	k__Bacteria;p__Chloroflexi;c__Dehalococcoidetes;o__Dehalococcoidales;f__Dehalococcoidaceae;g__Dehalococcoides;s__Dehalococcoides_mccartyi	no SSUs were classified
AM-324-G20	d__Bacteria;p__Chloroflexota;c__Dehalococcoidia;o__Dehalococcoidales;f__RBG-16-60-22;g__;s__	3,779,078	1,271,986	233,639	45	80	0	k__Bacteria;p__Chloroflexi;c__Dehalococcoidetes;o__Dehalococcoidales;f__Dehalococcoidaceae;g__Dehalococcoides;s__Dehalococcoides_mccartyi	k__Bacteria;p__Chloroflexi;c__Dehalococcoidia_(subdiv._6);o__vadinBA26;f__?;g__?;s__?
AM-324-G21	d__Bacteria;p__BS750m-G25;c__BS750m-G25;o__;f__;g__;s__	3,240,846	2,090,640	101,479	57	42	0	k__Bacteria;p__Ignavibacteriae;c__Ignavibacteria;o__Ignavibacteriales	no SSU regions found
AM-324-G22		3,929,369	199,552	74,778	60	0	0	NA;unresolved	no SSU regions found
AM-324-G23	d__Bacteria;p__Campylobacterota;c__Campylobacteria;o__Campylobacterales;f__Sulfurovaceae;g__Sulfurovum;s__	4,684,423	668,424	36,764	37	31	0	k__Bacteria;p__Proteobacteria;c__Epsilonproteobacteria;o__Campylobacterales;f__Helicobacteraceae;g__Sulfurovum;s__	no SSU regions found
AM-324-I06	d__Bacteria;p__Chloroflexota;c__Dehalococcoidia;o__Dehalococcoidales;f__RBG-16-60-22;g__;s__	3,248,154	1,386,058	93,468	48	57	0	k__Bacteria;p__Chloroflexi;c__Dehalococcoidetes;o__Dehalococcoidales;f__Dehalococcoidaceae;g__Dehalococcoides;s__Dehalococcoides_mccartyi	k__Bacteria;p__Chloroflexi;c__Dehalococcoidia_(subdiv._6);o__GIF3;f__?;g__?;s__?
AM-324-I10	d__Bacteria;p__Marinisomatota;c__Marinisomatia;o__Marinisomatales;f__JAHJCW01;g__JAHJCW01;s__	4,766,203	1,253,473	94,343	35	31	0	k__Bacteria;p__Deferribacteres;c__Deferribacteres;o__Deferribacterales;f__Caldithrix;g__Caldithrix;s__Caldithrix_abyssi	k__Bacteria;p__Marinimicrobia_(SAR406_clade);c__?;o__?;f__?;g__?;s__?
AM-324-I16		2,667,922	323,402	46,248	50	9	0	k__Bacteria;p__Chloroflexi;c__Anaerolineae;o__Anaerolineales;f__Anaerolineaceae;g__Anaerolinea;s__Anaerolinea_thermophila	k__Bacteria;p__Chloroflexi;c__Anaerolineae;o__Anaerolineales;f__?;g__?;s__?
AM-324-I17	d__Bacteria;p__Desulfobacterota;c__DSM-4660;o__Desulfatiglandales;f__HGW-15;g__;s__	6,708,510	4,235,566	100,012	44	62	0	k__Bacteria;p__Proteobacteria;c__Deltaproteobacteria;o__Desulfobacterales;f__Desulfobacteraceae;g__Desulfobacterium;s__Desulfobacterium_anilini	k__Bacteria;p__Proteobacteria;c__Deltaproteobacteria;o__Desulfarculales;f__Desulfarculaceae;g__?;s__?	Yes	28.87827775	24.66457018	158.6943714	0.88
AM-324-I20	d__Bacteria;p__Desulfobacterota;c__Desulfobacteria;o__Desulfobacterales;f__UBA11574;g__;s__	6,088,975	1,973,647	88,412	47	39	0	k__Bacteria;p__Proteobacteria;c__Deltaproteobacteria;o__Desulfobacterales;f__Desulfobacteraceae;g__Desulfosarcina;s__	k__Bacteria;p__Proteobacteria;c__Deltaproteobacteria;o__Desulfobacterales;f__Desulfobacteraceae;g__SEEP-SRB1;s__?	Yes	25.21932152	21.54971811	69.64589244	0.64
AM-324-I23	d__Bacteria;p__Chloroflexota;c__Dehalococcoidia;o__JACPPY01;f__JACPPY01;g__;s__	4,149,980	909,381	33,520	48	16	1	k__Bacteria;p__Chloroflexi;c__Dehalococcoidetes;o__Dehalococcoidales;f__Dehalococcoidaceae;g__Dehalococcoides;s__Dehalococcoides_mccartyi	no SSU regions found
AM-324-J02	d__Bacteria;p__Chloroflexota;c__Dehalococcoidia;o__Dehalococcoidales;f__UBA2162;g__JACQOL01;s__	7,207,120	1,494,871	55,701	46	52	0	k__Bacteria;p__Chloroflexi;c__Dehalococcoidetes;o__Dehalococcoidales;f__Dehalococcoidaceae;g__Dehalococcoides;s__Dehalococcoides_mccartyi	k__Bacteria;p__Chloroflexi;c__Dehalococcoidia_(subdiv._6);o__vadinBA26;f__?;g__?;s__?
AM-324-J14	d__Bacteria;p__Chloroflexota;c__Anaerolineae;o__Anaerolineales;f__UBA11579;g__;s__	3,911,808	931,937	89,552	49	0	0	NA;unresolved	no SSUs were classified
AM-324-J15	d__Bacteria;p__Margulisbacteria;c__Termititenacia;o__;f__;g__;s__	5,598,021	1,301,205	168,910	41	68	0	k__Bacteria;p__Cloacimonetes;c__Candidatus_Cloacamonas;o__Candidatus_Cloacamonas;f__Candidatus_Cloacamonas;g__Candidatus_Cloacamonas;s__Candidatus_Cloacamonas_acidaminovorans	no SSU regions found
AM-324-K04	d__Bacteria;p__Calditrichota;c__Calditrichia;o__;f__;g__;s__	4,059,149	1,338,197	45,427	35	19	0	k__Bacteria;p__Deferribacteres;c__Deferribacteres;o__Deferribacterales;f__Caldithrix;g__Caldithrix;s__Caldithrix_abyssi	no SSU regions found
AM-324-K05	d__Bacteria;p__Desulfobacterota;c__Desulfobulbia;o__Desulfobulbales;f__Desulfurivibrionaceae;g__UBA5123;s__	3,250,869	618,633	51,070	54	8	0	NA;unresolved	no SSUs were classified	Yes	26.32013339	22.48699067	105.3078964	0.75
AM-324-K08	d__Bacteria;p__RUG730;c__RUG730;o__;f__;g__;s__	2,607,522	441,351	42,126	34	27	0	k__Bacteria;p__Spirochaetes;c__Spirochaetia;p__Elusimicrobia;c__Candidatus_Endomicrobium;o__Candidatus_Endomicrobium;f__Candidatus_Endomicrobium;g__Candidatus_Endomicrobium;s__	no SSU regions found
AM-324-K15	d__Bacteria;p__Elusimicrobiota;c__Elusimicrobia;o__JACQPE01;f__;g__;s__	6,305,225	2,968,758	158,044	47	82	0	k__Bacteria;p__Spirochaetes;c__Spirochaetia;p__Elusimicrobia;c__Candidatus_Endomicrobium;o__Candidatus_Endomicrobium;f__Candidatus_Endomicrobium;g__Candidatus_Endomicrobium;s__	k__Bacteria;p__Elusimicrobia;c__Elusimicrobia_(class);o__?;f__?;g__?;s__?	Yes	24.26664661	20.73845953	125.2501689	0.8
AM-324-L02	d__Bacteria;p__SM23-31;c__SM23-31;o__SM23-31;f__SM23-31;g__;s__	6,951,841	1,030,090	49,209	39	28	0	k__Bacteria;p__Deferribacteres;c__Deferribacteres;o__Deferribacterales;f__Caldithrix;g__Caldithrix;s__Caldithrix_abyssi	no SSUs were classified
AM-324-L13		3,886,706	794,765	65,256	65	11	0	k__Bacteria;p__Spirochaetes;c__Spirochaetia;p__Elusimicrobia;c__Candidatus_Endomicrobium;o__Candidatus_Endomicrobium;f__Candidatus_Endomicrobium;g__Candidatus_Endomicrobium;s__	k__Bacteria;p__Ca._Latescibacteria_(WS3);c__?;o__?;f__?;g__?;s__?
AM-324-L18		7,988,976	250,971	16,076	49	9	0	k__Bacteria;p__Chloroflexi;c__Dehalococcoidetes;o__Dehalococcoidales;f__Dehalococcoidaceae;g__Dehalococcoides;s__Dehalococcoides_mccartyi	no SSU regions found
AM-324-L22		2,619,509	137,090	30,773	67	0	0	NA;unresolved	no SSU regions found
AM-324-M03		4,488,175	618,970	34,138	37	0	0	NA;unresolved	no SSU regions found
AM-324-M04		4,006,370	122,644	42,655	47	0	0	NA;unresolved	no SSU regions found
AM-324-M06	d__Bacteria;p__Latescibacterota;c__UBA2968;o__UBA8231;f__UBA8231;g__;s__	3,126,456	2,230,453	78,348	66	31	0	k__Bacteria;p__Planctomycetes;c__Planctomycetia;o__Planctomycetales;f__Planctomycetaceae;unresolved	k__Bacteria;p__?;c__?;o__?;f__?;g__?;s__?
AM-324-M09	d__Bacteria;p__Acidobacteriota;c__Aminicenantia;o__Aminicenantales;f__;g__;s__	3,180,175	1,845,681	72,096	51	21	0	k__Bacteria;p__Acidobacteria	no SSU regions found
AM-324-M11	d__Archaea;p__Thermoproteota;c__Bathyarchaeia;o__TCS64;f__TCS64;g__RBG-16-57-9;s__	6,412,587	851,882	64,539	50	20	0	k__Archaea (root);k__Archaea	no SSU regions found
AM-324-M15	d__Bacteria;p__Gemmatimonadota;c__;o__;f__;g__;s__	2,758,953	1,776,126	97,745	58	27	0	k__Bacteria;p__Gemmatimonadetes;c__Gemmatimonadetes;o__Gemmatimonadales;f__Gemmatimonadaceae;g__Gemmatimonas;s__Gemmatimonas_aurantiaca	k__Bacteria;p__?;c__?;o__?;f__?;g__?;s__?
AM-324-M19	d__Bacteria;p__Bacteroidota;c__Ignavibacteria;o__Ignavibacteriales;f__Melioribacteraceae;g__UM-FILTER-34-10;s__	8,477,656	2,750,593	82,094	34	28	0	k__Bacteria;p__Ignavibacteriae;c__Ignavibacteria;o__Ignavibacteriales;f__Melioribacteraceae;g__Melioribacter;s__Melioribacter_roseus	k__Bacteria;p__Ignavibacteriae;c__Ignavibacteria;o__Ignavibacteriales;f__?;g__?;s__?	Yes	130.0210509	110.4660655	150.2515108	0.86
AM-324-N07	d__Bacteria;p__Chloroflexota;c__Dehalococcoidia;o__Dehalococcoidales;f__;g__;s__	3,455,440	1,007,058	39,679	47	37	0	k__Bacteria;p__Chloroflexi;c__Dehalococcoidetes;o__Dehalococcoidales;f__Dehalococcoidaceae;g__Dehalococcoides;s__Dehalococcoides_mccartyi	no SSU regions found
AM-324-N13		2,717,535	290,082	24,228	47	11	0	k__Bacteria;p__Chloroflexi;c__Dehalococcoidetes;o__Dehalococcoidales;f__Dehalococcoidaceae;g__Dehalococcoides;s__Dehalococcoides_mccartyi	no SSU regions found
AM-324-N16	d__Bacteria;p__Bipolaricaulota;c__Bipolaricaulia;o__UBA7950;f__UBA9294;g__B2-G16;s__	3,245,738	1,297,529	139,720	63	32	0	k__Bacteria;p__Deinococcus-Thermus;c__Deinococci	k__Bacteria;p__Ca._Acetothermia_(OP1);c__?;o__?;f__?;g__?;s__?
AM-324-N20	d__Bacteria;p__Omnitrophota;c__Koll11;o__4484-171;f__B32-G15;g__JAFGCB01;s__	6,597,102	928,785	50,546	49	39	0	k__Bacteria;p__Planctomycetes;c__Planctomycetia;o__Planctomycetales;f__Planctomycetaceae	k__Bacteria;p__Ca._Omnitrophica_(OP3);c__?;o__?;f__?;g__?;s__?
AM-324-N22	d__Bacteria;p__Chloroflexota;c__Dehalococcoidia;o__Dehalococcoidales;f__UBA2162;g__;s__	3,729,811	1,602,083	160,635	46	56	0	k__Bacteria;p__Chloroflexi;c__Dehalococcoidetes;o__Dehalococcoidales;f__Dehalococcoidaceae;g__Dehalococcoides;s__Dehalococcoides_mccartyi	no SSU regions found
AM-324-O07	d__Bacteria;p__Planctomycetota;c__MHYJ01;o__JACQXL01;f__JACQZI01;g__;s__	2,852,899	480,418	81,748	43	28	0	k__Bacteria;p__Planctomycetes;c__Planctomycetia;o__Planctomycetales;f__Planctomycetaceae;unresolved	no SSU regions found
AM-324-O11	d__Archaea;p__Thermoproteota;c__Bathyarchaeia;o__TCS64;f__TCS64;g__;s__	4,964,271	2,048,855	117,109	45	59	0	k__Archaea;unresolved	no SSU regions found
AM-324-O18	d__Bacteria;p__Chloroflexota;c__Dehalococcoidia;o__Dehalococcoidales;f__BS750m-G39;g__BS750m-G39;s__	5,519,292	471,498	37,445	44	28	0	k__Bacteria;p__Chloroflexi;c__Dehalococcoidetes;o__Dehalococcoidales;f__Dehalococcoidaceae;g__Dehalococcoides;s__Dehalococcoides_mccartyi	no SSU regions found
AM-324-P04	d__Bacteria;p__Chloroflexota;c__Dehalococcoidia;o__Dehalococcoidales;f__SURF-40;g__;s__	3,931,320	1,372,067	43,488	46	43	0	k__Bacteria;p__Chloroflexi;c__Dehalococcoidetes;o__Dehalococcoidales;f__Dehalococcoidaceae;g__Dehalococcoides;s__Dehalococcoides_mccartyi	no SSUs were classified	Yes	96.94183373	82.446591	507.7950658	1.39
AM-324-P05	d__Bacteria;p__Chloroflexota;c__Dehalococcoidia;o__JABGRK01;f__JABGRK01;g__JABGRK01;s__	2,766,763	355,444	48,052	48	18	0	k__Bacteria;p__Chloroflexi;c__Dehalococcoidetes;o__Dehalococcoidales;f__Dehalococcoidaceae;g__Dehalococcoides;s__Dehalococcoides_mccartyi	no SSU regions found
AM-324-P11	d__Bacteria;p__Margulisbacteria;c__WOR-1;o__O2-12-FULL-45-9;f__O2-12-FULL-45-9;g__;s__	4,968,188	816,658	35,099	45	33	0	k__Bacteria;p__Spirochaetes;c__Spirochaetia;p__Elusimicrobia;c__Candidatus_Endomicrobium;o__Candidatus_Endomicrobium;f__Candidatus_Endomicrobium;g__Candidatus_Endomicrobium;s__	no SSU regions found
AM-324-P14	d__Bacteria;p__Acidobacteriota;c__Aminicenantia;o__UBA2199;f__UBA2199;g__;s__	5,171,622	1,596,194	43,726	44	24	0	k__Bacteria;p__Proteobacteria;c__Alphaproteobacteria;o__Rickettsiales;unresolved	no SSU regions found
AM-324-P15	d__Bacteria;p__Chloroflexota;c__Dehalococcoidia;o__Dehalococcoidales;f__RBG-16-60-22;g__;s__	2,863,899	1,168,187	86,293	51	45	0	k__Bacteria;p__Chloroflexi;c__Dehalococcoidetes;o__Dehalococcoidales;f__Dehalococcoidaceae;g__Dehalococcoides;s__Dehalococcoides_mccartyi	no SSU regions found
AM-326-A07	d__Bacteria;p__Proteobacteria;c__Gammaproteobacteria;o__Enterobacterales;f__Shewanellaceae;g__Shewanella;s__Shewanella sp002873135	3,044,541	3,233,884	109,525	42	62	0	k__Bacteria;p__Proteobacteria;c__Gammaproteobacteria;o__Alteromonadales;f__Shewanellaceae;g__Shewanella;unresolved	no SSUs were classified
AM-326-A09	d__Bacteria;p__Chloroflexota;c__Dehalococcoidia;o__Dehalococcoidales;f__JAHJRU01;g__;s__	2,263,257	1,031,712	95,056	48	47	0	k__Bacteria;p__Chloroflexi;c__Dehalococcoidetes;o__Dehalococcoidales;f__Dehalococcoidaceae;g__Dehalococcoides;s__Dehalococcoides_mccartyi	no SSUs were classified
AM-326-B03	d__Bacteria;p__Chloroflexota;c__Dehalococcoidia;o__Dehalococcoidales;f__;g__;s__	4,646,953	754,169	32,831	47	0	0	NA;unresolved	no SSU regions found
AM-326-B05	d__Bacteria;p__Desulfobacterota;c__Desulfobulbia;o__Desulfobulbales;f__;g__;s__	2,042,234	1,752,816	129,146	48	28	0	k__Bacteria;p__Proteobacteria;c__Deltaproteobacteria;o__Desulfobacterales;f__Desulfobulbaceae;g__Desulfurivibrio;s__Desulfurivibrio_alkaliphilus	no SSU regions found	Yes	59.0610644	50.31714336	180.1167903	0.93
AM-326-B16	d__Bacteria;p__RUG730;c__RUG730;o__RUG730;f__;g__;s__	4,944,722	710,824	23,094	31	20	0	k__Bacteria;p__Spirochaetes;c__Spirochaetia;p__Elusimicrobia;c__Candidatus_Endomicrobium;o__Candidatus_Endomicrobium;f__Candidatus_Endomicrobium;g__Candidatus_Endomicrobium;s__	no SSU regions found
AM-326-B18		2,532,475	500,341	75,405	58	0	0	NA;unresolved	no SSU regions found
AM-326-C02	d__Bacteria;p__Desulfobacterota;c__Desulfobacteria;o__Desulfobacterales;f__Desulfosarcinaceae;g__;s__	2,443,204	601,918	97,820	48	6	0	k__Bacteria;p__Proteobacteria;c__Deltaproteobacteria;o__Desulfobacterales;f__Desulfobacteraceae;unresolved	no SSU regions found
AM-326-C03	d__Bacteria;p__Chloroflexota;c__Dehalococcoidia;o__Dehalococcoidales;f__RBG-16-60-22;g__GCA-2688435;s__	2,846,210	867,159	114,550	48	48	0	k__Bacteria;p__Chloroflexi;c__Dehalococcoidetes;o__Dehalococcoidales;f__Dehalococcoidaceae;g__Dehalococcoides;s__Dehalococcoides_mccartyi	k__Bacteria;p__Chloroflexi;c__Dehalococcoidia_(subdiv._6);o__GIF3;f__?;g__?;s__?
AM-326-C04	d__Bacteria;p__Actinobacteriota;c__Humimicrobiia;o__Humimicrobiales;f__Humimicrobiaceae;g__M55B120;s__	5,605,523	959,377	61,865	37	43	0	k__Bacteria;unresolved	k__Bacteria;p__Actinobacteria;c__OPB41;o__?;f__?;g__?;s__?
AM-326-C05	d__Bacteria;p__Chloroflexota;c__Dehalococcoidia;o__Dehalococcoidales;f__UBA2162;g__JACQOL01;s__	3,976,605	484,121	60,923	48	31	0	k__Bacteria;p__Chloroflexi;c__Dehalococcoidetes;o__Dehalococcoidales;f__Dehalococcoidaceae;g__Dehalococcoides;s__Dehalococcoides_mccartyi	no SSU regions found
AM-326-C13		1,744,414	295,196	34,271	62	5	0	k__Bacteria;p__Gemmatimonadetes;c__Gemmatimonadetes;o__Gemmatimonadales;f__Gemmatimonadaceae;g__Gemmatimonas;s__Gemmatimonas_aurantiaca	k__Bacteria;p__Gemmatimonadetes;c__BD2-11_terrestrial_group;o__?;f__?;g__?;s__?
AM-326-C15	d__Bacteria;p__Latescibacterota;c__Latescibacteria;o__Latescibacterales;f__Latescibacteraceae;g__;s__	2,122,626	1,691,850	86,596	42	53	0	k__Bacteria;p__Gemmatimonadetes;c__Gemmatimonadetes;o__Gemmatimonadales;f__Gemmatimonadaceae;g__Gemmatimonas;s__Gemmatimonas_aurantiaca	no SSU regions found
AM-326-C16	d__Bacteria;p__Proteobacteria;c__Gammaproteobacteria;o__Enterobacterales;f__Vibrionaceae;g__Photobacterium;s__	2,108,489	1,124,537	73,652	45	22	0	k__Bacteria;p__Proteobacteria;c__Gammaproteobacteria;o__Vibrionales;f__Vibrionaceae;g__Photobacterium;s__Photobacterium_profundum	no SSUs were classified
AM-326-C17	d__Bacteria;p__Chloroflexota;c__Dehalococcoidia;o__Dehalococcoidales;f__UBA2162;g__JACQGQ01;s__	2,908,182	1,145,181	51,606	47	45	0	k__Bacteria;p__Chloroflexi;c__Dehalococcoidetes;o__Dehalococcoidales;f__Dehalococcoidaceae;g__Dehalococcoides;s__Dehalococcoides_mccartyi	k__Bacteria;p__Chloroflexi;c__Dehalococcoidia_(subdiv._6);o__vadinBA26;f__?;g__?;s__?
AM-326-C23	d__Archaea;p__Nanoarchaeota;c__Nanoarchaeia;o__Woesearchaeales;f__UBA11576;g__;s__	2,690,639	653,124	74,708	50	25	0	k__Archaea (root);k__Archaea	no SSU regions found
AM-326-D03	d__Bacteria;p__Chloroflexota;c__Dehalococcoidia;o__Dehalococcoidales;f__;g__;s__	2,793,265	1,350,690	57,157	47	54	0	k__Bacteria;p__Chloroflexi;c__Dehalococcoidetes;o__Dehalococcoidales;f__Dehalococcoidaceae;g__Dehalococcoides;s__Dehalococcoides_mccartyi	no SSU regions found
AM-326-D04	d__Bacteria;p__Margulisbacteria;c__WOR-1;o__XYC2-FULL-46-14;f__XYC2-FULL-46-14;g__;s__	2,983,363	1,006,956	73,999	40	56	0	k__Bacteria;p__Cyanobacteria	no SSUs were classified
AM-326-D06	d__Bacteria;p__Desulfobacterota;c__Desulfobacteria;o__Desulfobacterales;f__UBA11574;g__;s__	2,455,388	1,445,897	70,932	45	42	0	k__Bacteria;p__Proteobacteria;c__Deltaproteobacteria;o__Desulfobacterales;f__Desulfobacteraceae;g__Desulfosarcina;s__	k__Bacteria;p__Proteobacteria;c__Deltaproteobacteria;o__Desulfobacterales;f__Desulfobacteraceae;g__SEEP-SRB1;s__?
AM-326-D10	d__Bacteria;p__Chloroflexota;c__Dehalococcoidia;o__SZUA-161;f__SZUA-161;g__SZUA-161;s__	2,386,047	920,583	58,508	52	17	0	k__Bacteria;p__Chloroflexi;c__Dehalococcoidetes;o__Dehalococcoidales;f__Dehalococcoidaceae;g__Dehalococcoides;s__Dehalococcoides_mccartyi	k__Bacteria;p__Chloroflexi;c__Dehalococcoidia_(subdiv._6);o__MSBL5;f__?;g__?;s__?
AM-326-D15	d__Bacteria;p__Latescibacterota;c__Latescibacteria;o__Latescibacterales;f__Latescibacteraceae;g__;s__	2,007,546	711,429	38,190	51	16	0	k__Bacteria;p__Firmicutes;c__Clostridia;o__Clostridiales;f__Peptococcaceae;g__Desulfurispora;s__Desulfurispora_thermophila	no SSU regions found
AM-326-D22	d__Archaea;p__Thermoproteota;c__Bathyarchaeia;o__RBG-16-48-13;f__;g__;s__	2,775,615	1,135,457	116,136	37	65	0	k__Archaea;p__Thaumarchaeota;c__Nitrosopumilales;o__Nitrosopumilales;f__Nitrosopumilaceae	no SSUs were classified
AM-326-E04		2,189,918	695,853	39,917	63	9	0	k__Bacteria;p__Gemmatimonadetes;c__Gemmatimonadetes;o__Gemmatimonadales;f__Gemmatimonadaceae;g__Gemmatimonas;s__Gemmatimonas_aurantiaca	k__Bacteria;p__Gemmatimonadetes;c__BD2-11_terrestrial_group;o__?;f__?;g__?;s__?
AM-326-E08	d__Archaea;p__Nanoarchaeota;c__Nanoarchaeia;o__Woesearchaeales;f__B29-G15;g__JAFCCU01;s__	1,991,643	1,018,015	108,865	44	62	0	k__Archaea (root);k__Archaea	k__Archaea;p__Ca._Woesearchaeota;c__?;o__?;f__?;g__?;s__?
AM-326-E11	d__Bacteria;p__Chloroflexota;c__Dehalococcoidia;o__Dehalococcoidales;f__;g__;s__	2,749,151	440,815	28,919	49	33	0	k__Bacteria;p__Chloroflexi;c__Dehalococcoidetes;o__Dehalococcoidales;f__Dehalococcoidaceae;g__Dehalococcoides;s__Dehalococcoides_mccartyi	no SSUs were classified
AM-326-E15		NA	NA	NA	NA	NA	NA	NA	NA
AM-326-E19	d__Bacteria;p__SM23-31;c__SM23-31;o__SM23-31;f__SM23-31;g__;s__	3,331,067	1,570,758	53,293	41	24	0	k__Bacteria;unresolved	no SSU regions found	Yes	17.35809069	14.85176122	90.66893115	0.71
AM-326-F05	d__Bacteria;p__Chloroflexota;c__Dehalococcoidia;o__Dehalococcoidales;f__UBA2162;g__JACQOL01;s__	2,361,872	949,241	109,807	47	27	0	k__Bacteria;p__Chloroflexi;c__Dehalococcoidetes;o__Dehalococcoidales;f__Dehalococcoidaceae;g__Dehalococcoides;s__Dehalococcoides_mccartyi	no SSU regions found
AM-326-F09	d__Bacteria;p__Marinisomatota;c__Marinisomatia;o__SCGC-AAA003-L08;f__TS1B11;g__;s__	2,120,246	1,637,063	213,618	52	39	0	k__Bacteria;unresolved	no SSU regions found
AM-326-F10	d__Bacteria;p__Bipolaricaulota;c__Bipolaricaulia;o__UBA7950;f__UBA9294;g__SPBW01;s__	1,715,713	1,100,634	95,367	56	40	0	k__Bacteria;p__Thermotogae;c__Thermotogae;o__Thermotogales;f__Thermotogaceae	no SSU regions found
AM-326-F20	d__Bacteria;p__Chloroflexota;c__Anaerolineae;o__Anaerolineales;f__UBA4823;g__JAFGQI01;s__	2,430,517	1,779,937	81,993	51	21	0	k__Bacteria;p__Chloroflexi;c__Anaerolineae;o__Anaerolineales;f__Anaerolineaceae;g__Anaerolinea;s__Anaerolinea_thermophila	no SSU regions found	Yes	165.156438	140.1997165	172.1233713	0.91
AM-326-F22		2,681,547	387,414	56,644	42	0	0	NA;unresolved	no SSU regions found
AM-326-G02	d__Bacteria;p__Marinisomatota;c__Marinisomatia;o__SCGC-AAA003-L08;f__TS1B11;g__;s__	2,836,380	1,861,729	208,356	48	45	0	k__Bacteria;unresolved	k__Bacteria;p__Marinimicrobia_(SAR406_clade);c__?;o__?;f__?;g__?;s__?
AM-326-G03	d__Bacteria;p__Bacteroidota;c__Bacteroidia;o__Bacteroidales;f__GCA-2748055;g__M55B112;s__	3,232,234	2,565,764	131,192	42	47	0	k__Bacteria;p__Bacteroidetes;c__Bacteroidia;o__Bacteroidales;f__Porphyromonadaceae;unresolved	k__Bacteria;p__Bacteroidetes;c__Bacteroidetes_BD2-2;o__?;f__?;g__?;s__?
AM-326-G04	d__Bacteria;p__Chloroflexota;c__Dehalococcoidia;o__Dehalococcoidales;f__GCA-2688105;g__GCA-2688105;s__	2,516,039	1,021,556	47,065	46	26	0	k__Bacteria;p__Chloroflexi;c__Dehalococcoidetes;o__Dehalococcoidales;f__Dehalococcoidaceae;g__Dehalococcoides;s__Dehalococcoides_mccartyi	no SSU regions found
AM-326-G06	d__Bacteria;p__Chloroflexota;c__Dehalococcoidia;o__Dehalococcoidales;f__UBA2162;g__JACQOL01;s__	3,912,498	860,231	52,066	49	19	0	k__Bacteria;p__Chloroflexi;c__Dehalococcoidetes;o__Dehalococcoidales;f__Dehalococcoidaceae;g__Dehalococcoides;s__Dehalococcoides_mccartyi	no SSUs were classified
AM-326-G11	d__Bacteria;p__Margulisbacteria;c__Termititenacia;o__;f__;g__;s__	2,175,674	1,356,423	90,246	43	44	0	k__Bacteria;p__Fusobacteria;c__Fusobacteriia;o__Fusobacteriales	k__Bacteria;p__Cyanobacteria;c__ML635J-21;o__?;f__?;g__?;s__?
AM-326-G16	d__Bacteria;p__Myxococcota;c__Polyangia;o__HGW-17;f__;g__;s__	2,452,702	522,360	32,482	61	3	0	k__Bacteria;p__Proteobacteria;c__Deltaproteobacteria;o__Myxococcales;f__Kofleriaceae;g__Haliangium;s__Haliangium_ochraceum	no SSU regions found
AM-326-G19	d__Bacteria;p__Chloroflexota;c__Dehalococcoidia;o__Dehalococcoidales;f__JAHJRU01;g__JAHJRU01;s__	3,033,512	997,579	85,108	50	34	0	k__Bacteria;p__Chloroflexi;c__Dehalococcoidetes;o__Dehalococcoidales;f__Dehalococcoidaceae;g__Dehalococcoides;s__Dehalococcoides_mccartyi	k__Bacteria;p__Chloroflexi;c__Dehalococcoidia_(subdiv._6);o__?;f__?;g__?;s__?
AM-326-I04		4,437,545	155,222	17,362	38	0	0	NA;unresolved	no SSU regions found
AM-326-I05	d__Bacteria;p__Bipolaricaulota;c__Bipolaricaulia;o__UBA7950;f__UBA9294;g__SPBW01;s__	1,589,366	1,656,148	90,361	56	40	0	k__Bacteria;p__Thermotogae;c__Thermotogae;o__Thermotogales;f__Thermotogaceae	no SSU regions found
AM-326-I13	d__Bacteria;p__Bacteroidota;c__Bacteroidia;o__Bacteroidales;f__UBA12077;g__UBA12077;s__	3,512,692	1,615,169	97,049	31	35	1	k__Bacteria;p__Bacteroidetes;c__Bacteroidia;o__Bacteroidales;f__Rikenellaceae;g__Alistipes	no SSUs were classified
AM-326-I19	d__Bacteria;p__QNDG01;c__QNDG01;o__QNDG01;f__DSAB01;g__;s__	2,599,687	1,163,603	100,299	45	23	0	k__Bacteria;p__Deferribacteres;c__Deferribacteres;o__Deferribacterales;f__Caldithrix;g__Caldithrix;s__Caldithrix_abyssi	k__Bacteria;p__LCP-89;c__?;o__?;f__?;g__?;s__?
AM-326-J02		2,552,355	672,802	63,726	59	5	0	k__Bacteria;p__Proteobacteria;c__Gammaproteobacteria;o__Xanthomonadales;f__Xanthomonadaceae;g__Wohlfahrtiimonas;s__Wohlfahrtiimonas_chitiniclastica	no SSU regions found
AM-326-J07	d__Bacteria;p__Proteobacteria;c__Gammaproteobacteria;o__Enterobacterales;f__Vibrionaceae;g__Photobacterium;s__	4,452,239	479,189	27,926	47	0	0	NA;unresolved	no SSUs were classified
AM-326-J14	d__Bacteria;p__Chloroflexota;c__Dehalococcoidia;o__Dehalococcoidales;f__W111;g__W111;s__	2,517,174	1,237,550	93,743	49	32	0	k__Bacteria;p__Chloroflexi;c__Dehalococcoidetes;o__Dehalococcoidales;f__Dehalococcoidaceae;g__Dehalococcoides;s__Dehalococcoides_mccartyi	no SSU regions found
AM-326-J23	d__Bacteria;p__Desulfobacterota;c__DSM-4660;o__Desulfatiglandales;f__HGW-15;g__JAAZBV01;s__	3,677,228	2,429,721	72,343	42	37	0	k__Bacteria;p__Proteobacteria;c__Deltaproteobacteria;o__Desulfobacterales;f__Desulfobacteraceae;g__Desulfobacterium;s__Desulfobacterium_anilini	no SSU regions found
AM-326-K09	d__Bacteria;p__Chloroflexota;c__Dehalococcoidia;o__Dehalococcoidales;f__UBA2162;g__JACQGQ01;s__	3,189,315	645,289	77,322	47	20	0	k__Bacteria;p__Chloroflexi;c__Dehalococcoidetes;o__Dehalococcoidales;f__Dehalococcoidaceae;g__Dehalococcoides;s__Dehalococcoides_mccartyi	no SSU regions found
AM-326-K22		1,632,965	963,866	87,446	62	0	0	NA;unresolved	no SSUs were classified
AM-326-K23	d__Bacteria;p__Chloroflexota;c__Dehalococcoidia;o__Dehalococcoidales;f__W111;g__W111;s__	2,710,890	1,816,269	53,733	49	34	0	k__Bacteria;p__Chloroflexi;c__Dehalococcoidetes;o__Dehalococcoidales;f__Dehalococcoidaceae;g__Dehalococcoides;s__Dehalococcoides_mccartyi	k__Bacteria;p__Chloroflexi;c__Dehalococcoidia_(subdiv._6);o__Sh765B-AG-111;f__?;g__?;s__?
AM-326-L03	d__Bacteria;p__Fibrobacterota;c__Chitinivibrionia;o__Chitinivibrionales;f__;g__;s__	3,442,797	605,766	57,680	42	24	0	k__Bacteria;p__Fibrobacteres;c__Fibrobacteria;o__Fibrobacterales;f__Fibrobacteraceae;g__Fibrobacter;s__Fibrobacter_succinogenes	no SSU regions found
AM-326-L16	d__Bacteria;p__Chloroflexota;c__Dehalococcoidia;o__Dehalococcoidales;f__UBA5627;g__;s__	1,848,591	1,342,072	100,914	45	61	0	k__Bacteria;p__Chloroflexi;c__Dehalococcoidetes;o__Dehalococcoidales;f__Dehalococcoidaceae;g__Dehalococcoides;s__Dehalococcoides_mccartyi	no SSUs were classified
AM-326-L18	d__Bacteria;p__Chloroflexota;c__Dehalococcoidia;o__Dehalococcoidales;f__UBA5627;g__W693;s__	2,544,156	1,058,420	127,201	49	72	0	k__Bacteria;p__Chloroflexi;c__Dehalococcoidetes;o__Dehalococcoidales;f__Dehalococcoidaceae;g__Dehalococcoides;s__Dehalococcoides_mccartyi	k__Bacteria;p__Chloroflexi;c__Dehalococcoidia_(subdiv._6);o__vadinBA26;f__?;g__?;s__?
AM-326-L19		NA	NA	NA	NA	NA	NA	NA	NA
AM-326-M03		3,965,130	247,673	20,307	61	0	0	NA;unresolved	no SSU regions found
AM-326-M04	d__Bacteria;p__Elusimicrobiota;c__Endomicrobia;o__Endomicrobiales;f__;g__;s__	3,861,159	1,119,741	100,986	37	65	0	k__Bacteria;p__Spirochaetes;c__Spirochaetia;p__Elusimicrobia;c__Candidatus_Endomicrobium;o__Candidatus_Endomicrobium;f__Candidatus_Endomicrobium;g__Candidatus_Endomicrobium;s__	k__Bacteria;p__Elusimicrobia;c__Elusimicrobia_(class);o__?;f__?;g__?;s__?
AM-326-M11	d__Bacteria;p__Chloroflexota;c__Dehalococcoidia;o__GIF9;f__;g__;s__	3,104,257	675,459	63,057	44	24	0	k__Bacteria;p__Chloroflexi;c__Dehalococcoidetes;o__Dehalococcoidales;f__Dehalococcoidaceae;g__Dehalococcoides;s__Dehalococcoides_mccartyi	no SSU regions found
AM-326-M17		2,727,584	457,860	58,725	48	12	0	k__Bacteria;p__Chloroflexi;c__Dehalococcoidetes;o__Dehalococcoidales;f__Dehalococcoidaceae;g__Dehalococcoides;s__Dehalococcoides_mccartyi	no SSU regions found	Yes	53.13770972	45.28748301	95.62926555	0.72
AM-326-M19	d__Bacteria;p__Bacteroidota;c__Ignavibacteria;o__Ignavibacteriales;f__;g__;s__	2,946,647	1,039,237	72,555	36	24	0	k__Bacteria;p__Ignavibacteriae;c__Ignavibacteria;o__Ignavibacteriales	no SSU regions found
AM-326-M20	d__Bacteria;p__Chloroflexota;c__Dehalococcoidia;o__Dehalococcoidales;f__W498;g__;s__	3,097,579	1,019,471	114,344	45	53	0	k__Bacteria;p__Chloroflexi;c__Dehalococcoidetes;o__Dehalococcoidales;f__Dehalococcoidaceae;g__Dehalococcoides;s__Dehalococcoides_mccartyi	k__Bacteria;p__Chloroflexi;c__Dehalococcoidia_(subdiv._6);o__vadinBA26;f__?;g__?;s__?
AM-326-M22		1,299,316	595,564	49,742	59	3	0	k__Bacteria;p__Acidobacteria;c__Acidobacteriia;o__Acidobacteriales;f__Acidobacteriaceae	no SSU regions found
AM-326-N03	d__Bacteria;p__Omnitrophota;c__Koll11;o__SKK-01;f__SKK-01;g__B134-G9;s__	4,474,284	908,340	78,802	46	25	0	k__Bacteria;unresolved	no SSUs were classified
AM-326-N06	d__Bacteria;p__Chloroflexota;c__Dehalococcoidia;o__Dehalococcoidales;f__UBA5627;g__;s__	4,504,063	681,482	55,247	48	20	0	k__Bacteria;p__Chloroflexi;c__Dehalococcoidetes;o__Dehalococcoidales;f__Dehalococcoidaceae;g__Dehalococcoides;s__Dehalococcoides_mccartyi	no SSUs were classified
AM-326-N08	d__Bacteria;p__TA06_A;c__DG-26_A;o__;f__;g__;s__	2,220,474	1,683,225	81,747	56	54	0	k__Bacteria;p__Gemmatimonadetes;c__Gemmatimonadetes;o__Gemmatimonadales;f__Gemmatimonadaceae;g__Gemmatimonas;s__Gemmatimonas_aurantiaca	no SSU regions found	Yes	48.44419005	41.30071928	54.07944508	0.58
AM-326-N16		4,765,048	95,617	44,119	31	6	0	k__Archaea;p__Euryarchaeota;c__Thermoplasmata;o__Thermoplasmatales;f__Thermoplasmataceae;g__Thermoplasma	no SSU regions found
AM-326-N17	d__Bacteria;p__Margulisbacteria;c__Termititenacia;o__;f__;g__;s__	3,361,790	874,105	105,604	35	38	0	k__Bacteria;p__Cyanobacteria	no SSU regions found
AM-326-N19	d__Bacteria;p__Bipolaricaulota;c__Bipolaricaulia;o__UBA7950;f__UBA9294;g__SPBW01;s__	1,537,648	1,395,432	133,386	56	29	0	k__Bacteria;p__Cyanobacteria	k__Bacteria;p__Ca._Acetothermia_(OP1);c__?;o__?;f__?;g__?;s__?
AM-326-O08	d__Bacteria;p__Spirochaetota;c__UBA12135;o__UBA12135;f__;g__;s__	2,433,128	1,404,235	95,152	43	23	0	k__Bacteria;p__Spirochaetes;c__Spirochaetia;o__Spirochaetales;f__Brachyspiraceae;g__Brachyspira	no SSUs were classified
AM-326-O13	d__Bacteria;p__Omnitrophota;c__Koll11;o__UBA10183;f__;g__;s__	2,836,539	2,328,322	87,770	45	37	0	k__Bacteria;p__Planctomycetes;c__Planctomycetia;o__Planctomycetales;f__Planctomycetaceae	no SSUs were classified
AM-326-O14		1,920,826	444,915	26,458	61	11	0	k__Bacteria (root);k__Bacteria	no SSU regions found
AM-326-O15	d__Bacteria;p__Planctomycetota;c__B143-G9;o__;f__;g__;s__	9,484,110	1,082,582	85,923	44	21	0	k__Bacteria;p__Planctomycetes;c__Planctomycetia;o__Planctomycetales;f__Planctomycetaceae	no SSU regions found
AM-326-O16	d__Bacteria;p__Chloroflexota;c__Dehalococcoidia;o__Dehalococcoidales;f__;g__;s__	2,532,656	691,469	59,746	47	51	0	k__Bacteria;p__Chloroflexi;c__Dehalococcoidetes;o__Dehalococcoidales;f__Dehalococcoidaceae;g__Dehalococcoides;s__Dehalococcoides_mccartyi	k__Bacteria;p__Chloroflexi;c__Dehalococcoidia_(subdiv._6);o__vadinBA26;f__?;g__?;s__?
AM-326-O20	d__Bacteria;p__Bacteroidota;c__Bacteroidia;o__Bacteroidales;f__FEN-979;g__QYOJ01;s__	2,589,016	1,800,035	117,765	46	32	0	k__Bacteria;p__Bacteroidetes;c__Bacteroidia;o__Bacteroidales	k__Bacteria;p__Bacteroidetes;c__Sphingobacteriia;o__Sphingobacteriales;f__Lentimicrobiaceae;g__?;s__?
AM-326-O21	d__Bacteria;p__UBP15;c__UBA6099;o__UBA6099;f__;g__;s__	2,884,647	736,509	40,609	54	4	0	NA;unresolved	no SSU regions found
AM-326-O22	d__Bacteria;p__SM23-31;c__SM23-31;o__SM23-31;f__SM23-31;g__;s__	2,955,612	1,225,070	88,257	48	27	0	k__Bacteria;p__Deferribacteres;c__Deferribacteres;o__Deferribacterales;f__Caldithrix;g__Caldithrix;s__Caldithrix_abyssi	no SSU regions found
AM-326-P02	d__Bacteria;p__Chloroflexota;c__Dehalococcoidia;o__Dehalococcoidales;f__;g__;s__	3,218,932	1,062,445	125,395	49	45	0	k__Bacteria;p__Chloroflexi;c__Dehalococcoidetes;o__Dehalococcoidales;f__Dehalococcoidaceae;g__Dehalococcoides;s__Dehalococcoides_mccartyi	no SSUs were classified
AM-326-P13		2,705,478	401,863	29,303	64	0	0	NA;unresolved	no SSU regions found
