# Supplementary material for: Laminarin stimulates single cell rates of sulfate reduction whereas oxygen inhibits transcriptomic activity in coastal marine sediment
Source: ISME J. 2025 Mar 9;19(1):wraf042. doi: 10.1093/ismejo/wraf042 (PMC11919646; doi:10.1093/ismejo/wraf042)
Supplement: SuppTable3_SYTOinfo_wraf042 [file supptable3_sytoinfo_wraf042.zip › SuppTable3_SYTOinfo_wraf042.csv]

well	classification_via_GTDB-Tk							raw_read_count	final_assembly_length	max_contig_length	gc_content	checkm1_est_genome_completeness	1_SSU_classification
AM-311-A02	d__Bacteria	p__Bacteroidota	c__Bacteroidia	o__Bacteroidales	f__UBA12077	g__UBA12077	s__	1997782	2555187	91221	31.306	53.45	k__Bacteria;p__Bacteroidetes;c__Bacteroidia;o__Bacteroidales;f__Marinilabiaceae;g__?;s__?
AM-311-A03	d__Bacteria	p__Acidobacteriota	c__	o__	f__	g__	s__	2938153	3741378	69703	53.331	54.77	no SSU regions found
AM-311-A05	d__Bacteria	p__Desulfobacterota	c__DSM-4660	o__Desulfatiglandales	f__HGW-15	g__JAFGDF01	s__	3678541	1954911	118389	42.566	19.68	no SSU regions found
AM-311-A06	d__Archaea	p__Altiarchaeota	c__Altiarchaeia	o__IMC4	f__	g__	s__	2547816	932457	27927	45.853	52.1	no SSU regions found
AM-311-A07	d__Bacteria	p__Patescibacteria	c__JAEDAM01	o__BD1-5	f__UBA6164	g__UBA6164	s__	2111399	643443	20136	25.627	47.61	k__Bacteria;p__Ca._Gracilibacteria;c__?;o__?;f__?;g__?;s__?
AM-311-A09	d__Bacteria	p__Gemmatimonadota	c__Gemmatimonadetes	o__Longimicrobiales	f__UBA6960	g__PXFI01	s__	2559013	1145787	28164	62.957	19.14	k__Bacteria;p__Gemmatimonadetes;c__BD2-11_terrestrial_group;o__?;f__?;g__?;s__?
AM-311-A10	d__Archaea	p__Halobacteriota	c__UBA148	o__UBA148	f__UBA148	g__UBA148	s__	3193719	1166117	66511	40.938	79.14	no SSU regions found
AM-311-A11	d__Bacteria	p__Planctomycetota	c__Phycisphaerae	o__Sedimentisphaerales	f__SG8-4	g__JAFGPJ01	s__	2557684	4195888	53740	47.347	41.76	no SSU regions found
AM-311-A13	d__Bacteria	p__Patescibacteria	c__Gracilibacteria	o__UBA1369	f__PNNO01	g__	s__	3494504	1261646	131093	35.135	68.45	k__Bacteria;p__Ca._Gracilibacteria;c__?;o__?;f__?;g__?;s__?
AM-311-A16	d__Bacteria	p__Chloroflexota	c__Dehalococcoidia	o__Dehalococcoidales	f__UBA2162	g__	s__	3409191	1491921	39983	46.712	49.49	k__Bacteria;p__Chloroflexi;c__Dehalococcoidia_(subdiv._6);o__vadinBA26;f__?;g__?;s__?
AM-311-A17	d__Bacteria	p__Planctomycetota	c__Phycisphaerae	o__Sedimentisphaerales	f__SG8-4	g__JAFGPS01	s__	2722848	1416292	23764	42.384	24	no SSU regions found
AM-311-A19	d__Bacteria	p__Omnitrophota	c__Koll11	o__GIF10	f__	g__	s__	3125428	1247718	86752	47.976	74.32	k__Bacteria;p__Ca._Omnitrophica_(OP3);c__?;o__?;f__?;g__?;s__?
AM-311-A21	d__Bacteria	p__Bipolaricaulota	c__Bipolaricaulia	o__UBA7950	f__UBA9294	g__	s__	1942503	981343	40257	61.079	29.82	k__Bacteria;p__Ca._Acetothermia_(OP1);c__?;o__?;f__?;g__?;s__?
AM-311-A23	d__Bacteria	p__Chloroflexota	c__Dehalococcoidia	o__Dehalococcoidales	f__SOJS01	g__SOJS01	s__	2431101	1089978	41033	49.187	43.53	no SSU regions found
AM-311-B02	d__Archaea	p__Nanoarchaeota	c__Nanoarchaeia	o__Woesearchaeales	f__	g__	s__	3968937	866702	96977	36.59	82.71	k__Archaea;p__Ca._Woesearchaeota;c__Pacearchaeota;o__?;f__?;g__?;s__?
AM-311-B03	d__Bacteria	p__Desulfobacterota	c__DSM-4660	o__Desulfatiglandales	f__HGW-15	g__	s__	4329197	1767359	31150	42.036	32.13	no SSU regions found
AM-311-B09	d__Bacteria	p__Chloroflexota	c__Dehalococcoidia	o__Dehalococcoidales	f__JAHJRU01	g__	s__	3588971	2091180	48027	42.969	76.66	k__Bacteria;p__Chloroflexi;c__Dehalococcoidia_(subdiv._6);o__Sh765B-AG-111;f__?;g__?;s__?
AM-311-B10	d__Bacteria	p__Desulfobacterota	c__Desulfobulbia	o__Desulfobulbales	f__BM004	g__BM004	s__	3331094	2506570	63856	43.829	71.44	k__Bacteria;p__Proteobacteria;c__Deltaproteobacteria;o__Desulfobacterales;f__Desulfobulbaceae;g__Desulfobulbus;s__?
AM-311-B11	d__Bacteria	p__Planctomycetota	c__Phycisphaerae	o__Sedimentisphaerales	f__SM23-30	g__SM23-30	s__	2478651	2404718	31895	48.544	4.17	k__Bacteria;p__Planctomycetes;c__Phycisphaerae;o__SHA-43;f__?;g__?;s__?
AM-311-B13	d__Bacteria	p__Chloroflexota	c__Dehalococcoidia	o__Dehalococcoidales	f__UBA2162	g__JACQOL01	s__	3443984	741953	24637	46.676	29.82	no SSU regions found
AM-311-B14	d__Bacteria	p__Bacteroidota	c__Bacteroidia	o__Flavobacteriales	f__UBA10329	g__UBA10329	s__	7615888	1549659	35574	40.976	47.04	no SSU regions found
AM-311-B16	d__Bacteria	p__Patescibacteria	c__Paceibacteria	o__Paceibacterales	f__	g__	s__	2997933	490325	61164	34.968	43.21	k__Bacteria;p__Ca._Parcubacteria;c__?;o__?;f__?;g__?;s__?
AM-311-B19	d__Archaea	p__Nanoarchaeota	c__Nanoarchaeia	o__Woesearchaeales	f__UBA10200	g__	s__	2277473	471038	23578	38.493	10.06	k__Archaea;p__Ca._Woesearchaeota;c__Pacearchaeota;o__?;f__?;g__?;s__?
AM-311-B20	d__Bacteria	p__Planctomycetota	c__Planctomycetia	o__Pirellulales	f__Pirellulaceae	g__	s__	1859345	3277878	32928	53.471	38.74	k__Bacteria;p__Planctomycetes;c__Planctomycetacia;o__Planctomycetales;f__?;g__?;s__?
AM-311-B23	d__Bacteria	p__Patescibacteria	c__Paceibacteria	o__UBA9983_A	f__UBA12079	g__	s__	3986229	510229	40631	32.511	53.04	k__Bacteria;p__Ca._Parcubacteria;c__Candidatus_Campbellbacteria;o__?;f__?;g__?;s__?
AM-311-C03	d__Bacteria	p__Desulfobacterota	c__DSM-4660	o__Desulfatiglandales	f__	g__	s__	3121650	2536641	129390	43.998	61.13	k__Bacteria;p__Proteobacteria;c__Deltaproteobacteria;o__Desulfarculales;f__?;g__?;s__?
AM-311-C08	d__Bacteria	p__Chloroflexota	c__Dehalococcoidia	o__Dehalococcoidales	f__UBA2162	g__	s__	2942363	1350277	50705	46.501	72.9	k__Bacteria;p__Chloroflexi;c__Dehalococcoidia_(subdiv._6);o__vadinBA26;f__?;g__?;s__?
AM-311-C09	d__Bacteria	p__Desulfobacterota	c__JADFVX01	o__	f__	g__	s__	3084675	1584540	24252	42.431	40.23	no SSU regions found
AM-311-C11	d__Bacteria	p__Omnitrophota	c__Koll11	o__JABMRG01	f__JABMRG01	g__	s__	3292597	2069414	89097	40.886	72.2	no SSU regions found
AM-311-C13	d__Bacteria	p__Chloroflexota	c__Anaerolineae	o__JAAYZQ01	f__JAAYZQ01	g__	s__	2137309	793661	29586	59.442	14.66	no SSU regions found
AM-311-C15	d__Bacteria	p__Proteobacteria	c__Gammaproteobacteria	o__Xanthomonadales	f__SZUA-36	g__JABDPF01	s__	1828792	2264277	60897	53.955	42.37	k__Bacteria;p__Proteobacteria;c__Gammaproteobacteria;o__?;f__?;g__?;s__?
AM-311-C17	d__Bacteria	p__Desulfobacterota	c__Desulfobacteria	o__Desulfobacterales	f__ETH-SRB1	g__	s__	4743181	4092453	46537	47.047	69.92	no SSU regions found
AM-311-C19	d__Bacteria	p__Chloroflexota	c__Dehalococcoidia	o__SZUA-161	f__SZUA-161	g__	s__	6851972	1469725	35154	49.962	57.28	k__Bacteria;p__Chloroflexi;c__Dehalococcoidia_(subdiv._6);o__MSBL5;f__?;g__?;s__?
AM-311-C20	d__Bacteria	p__Patescibacteria	c__Dojkabacteria	o__JAHIVN01	f__JAHIVN01	g__JAFGDO01	s__	3404132	619648	66694	34.465	29.17	k__Bacteria;p__Ca._Dojkabacteria_(WS6);c__?;o__?;f__?;g__?;s__?
AM-311-C23	d__Bacteria	p__Patescibacteria	c__Microgenomatia	o__PFEM01	f__JAFGMK01	g__	s__	2519822	945150	59268	41.769	43.65	no SSU regions found
AM-311-D04	d__Bacteria	p__Chloroflexota	c__Dehalococcoidia	o__Dehalococcoidales	f__S120	g__S120	s__	1657905	1363193	66997	47.267	46.27	no SSU regions found
AM-311-D05	d__Bacteria	p__Margulisbacteria	c__WOR-1	o__	f__	g__	s__	3016519	1224762	72198	45.136	68.66	k__Bacteria;p__?;c__?;o__?;f__?;g__?;s__?
AM-311-D06	d__Bacteria	p__Margulisbacteria	c__Marinamargulisbacteria	o__	f__	g__	s__	2640829	1709133	40089	35.934	58.79	k__Bacteria;p__Cyanobacteria;c__ML635J-21;o__?;f__?;g__?;s__?
AM-311-D09	d__Bacteria	p__Nitrospirota	c__Thermodesulfovibrionia	o__Thermodesulfovibrionales	f__JdFR-86	g__	s__	3546640	786995	15199	46.842	12.28	no SSU regions found
AM-311-D13	d__Archaea	p__Nanoarchaeota	c__Nanoarchaeia	o__Woesearchaeales	f__JACQSR01	g__JACQSR01	s__	4065610	1279129	97442	34.386	75.23	k__Archaea;p__Ca._Woesearchaeota;c__?;o__?;f__?;g__?;s__?
AM-311-D14	d__Bacteria	p__Chloroflexota	c__Dehalococcoidia	o__Dehalococcoidales	f__UBA2162	g__JACQGQ01	s__	7358610	2175315	84871	47.166	81.85	k__Bacteria;p__Chloroflexi;c__Dehalococcoidia_(subdiv._6);o__vadinBA26;f__?;g__?;s__?
AM-311-D16	d__Bacteria	p__Chloroflexota	c__Dehalococcoidia	o__GIF9	f__UBA5620	g__9FT-COMBO-48-23	s__	2072432	1547213	83367	48.259	74.52	k__Bacteria;p__Chloroflexi;c__Dehalococcoidia_(subdiv._6);o__GIF9;f__?;g__?;s__?
AM-311-D18	d__Archaea	p__Thermoproteota	c__Bathyarchaeia	o__TCS64	f__TCS64	g__RBG-16-57-9	s__	2980177	1669148	52954	41.519	57.94	no SSU regions found
AM-311-D19	d__Bacteria	p__Patescibacteria	c__Paceibacteria	o__UBA9983_A	f__JACNGX01	g__	s__	3339446	468359	40818	37.793	41.09	no SSU regions found
AM-311-D21	d__Bacteria	p__Marinisomatota	c__Marinisomatia	o__Marinisomatales	f__JAHJCW01	g__JAHJCW01	s__	2997952	715747	24355	35.03	26.02	no SSU regions found
AM-311-D22	d__Bacteria	p__Desulfobacterota	c__Desulfobacteria	o__Desulfobacterales	f__	g__	s__	1857276	1969890	25401	53.506	25.13	no SSU regions found
AM-311-E02	d__Bacteria	p__Desulfobacterota	c__DSM-4660	o__Desulfatiglandales	f__HGW-15	g__	s__	3203727	3461601	103411	45.751	76.11	no SSU regions found
AM-311-E04	d__Bacteria	p__Desulfobacterota	c__Desulfobulbia	o__Desulfobulbales	f__BM004	g__BM004	s__	4114040	921764	82993	46.221	32.98	no SSU regions found
AM-311-E08	d__Bacteria	p__Marinisomatota	c__Marinisomatia	o__Marinisomatales	f__JAHJCW01	g__JAHJCW01	s__	3146261	1848064	75764	34.284	78.75	no SSU regions found
AM-311-E10	d__Bacteria	p__Patescibacteria	c__Paceibacteria	o__UBA9983	f__Tagabacteraceae	g__JAHISW01	s__	5192314	232975	33414	37.794	20.9	no SSU regions found
AM-311-E11	d__Bacteria	p__Chloroflexota	c__Dehalococcoidia	o__Dehalococcoidales	f__S120	g__S120	s__	2877533	1084239	23022	45.386	43.08	no SSU regions found
AM-311-E14	d__Bacteria	p__Chloroflexota	c__Anaerolineae	o__Anaerolineales	f__UBA4823	g__CAIQIV01	s__	3966973	3502397	104437	46.883	71.24	no SSU regions found
AM-311-E16	d__Bacteria	p__Desulfobacterota	c__Desulfobacteria	o__Desulfobacterales	f__UBA11574	g__Desulfatibia	s__	3365458	522877	18691	45.111	21.85	no SSU regions found
AM-311-E17	d__Archaea	p__Nanoarchaeota	c__Nanoarchaeia	o__Woesearchaeales	f__ARS49	g__WJJS01	s__	4105352	540221	61936	34.642	17.07	no SSU regions found
AM-311-E18	d__Bacteria	p__Chloroflexota	c__Anaerolineae	o__Anaerolineales	f__EnvOPS12	g__UBA12087	s__	2991364	2048310	113239	44.683	60.3	k__Bacteria;p__Chloroflexi;c__Anaerolineae;o__Anaerolineales;f__Anaerolineaceae;g__?;s__?
AM-311-E20	d__Bacteria	p__Proteobacteria	c__Gammaproteobacteria	o__Xanthomonadales	f__SZUA-36	g__SZUA-36	s__	2216080	3222528	59375	50.556	65.27	k__Bacteria;p__Proteobacteria;c__Gammaproteobacteria;o__?;f__?;g__?;s__?
AM-311-E21	d__Bacteria	p__Desulfobacterota	c__Desulfobacteria	o__Desulfobacterales	f__UBA11574	g__	s__	3850361	2539421	55917	47.134	60.63	k__Bacteria;p__Proteobacteria;c__Deltaproteobacteria;o__Desulfobacterales;f__Desulfobacteraceae;g__SEEP-SRB1;s__?
AM-311-E23	d__Bacteria	p__Desulfobacterota	c__DSM-4660	o__Desulfatiglandales	f__HGW-15	g__	s__	1897672	1682900	41575	44.121	21.05	no SSU regions found
AM-311-F02	d__Bacteria	p__Eisenbacteria	c__RBG-16-71-46	o__	f__	g__	s__	1425202	1260650	31474	57.572	24.14	no SSU regions found
AM-311-F03	d__Bacteria	p__Chloroflexota	c__Dehalococcoidia	o__Dehalococcoidales	f__UBA2162	g__JACQOL01	s__	2611817	1526036	58823	47.427	72.5	no SSU regions found
AM-311-F05	d__Bacteria	p__Omnitrophota	c__Omnitrophia	o__JAHJGZ01	f__JAFGJY01	g__JAFGJY01	s__	3301735	1512226	55003	37.886	53.46	k__Bacteria;p__Ca._Omnitrophica_(OP3);c__?;o__?;f__?;g__?;s__?
AM-311-F06	d__Bacteria	p__Patescibacteria	c__Paceibacteria	o__UBA9983	f__Tagabacteraceae	g__JAHJQY01	s__	3025744	578968	88130	36.736	69.17	k__Bacteria;p__Ca._Parcubacteria;c__?;o__?;f__?;g__?;s__?
AM-311-F07	d__Bacteria	p__Marinisomatota	c__Marinisomatia	o__Marinisomatales	f__JAHJCW01	g__JAHJCW01	s__	3346401	520644	11847	34.459	21.54	no SSU regions found
AM-311-F08	d__Bacteria	p__Patescibacteria	c__ABY1	o__SG8-24	f__GWF2-40-263	g__	s__	2159046	754707	37188	41.413	42.08	k__Bacteria;p__Ca._Parcubacteria;c__Candidatus_Uhrbacteria;o__?;f__?;g__?;s__?
AM-311-F09	d__Bacteria	p__Chloroflexota	c__Dehalococcoidia	o__E44-bin15	f__E44-bin15	g__JADFVG01	s__	2522853	361991	23828	52.009	14.02	k__Bacteria;p__Chloroflexi;c__Dehalococcoidia_(subdiv._6);o__MSBL5;f__?;g__?;s__?
AM-311-F11	d__Bacteria	p__Patescibacteria	c__Paceibacteria	o__Moranbacterales	f__2-12-FULL-40-10	g__	s__	195277	222833	37235	37.66	0	k__Bacteria;p__Ca._Parcubacteria;c__Candidatus_Moranbacteria;o__?;f__?;g__?;s__?
AM-311-F14	d__Bacteria	p__Proteobacteria	c__Gammaproteobacteria	o__Xanthomonadales	f__SZUA-36	g__JABDPF01	s__	6464448	1087098	33011	54.488	23.12	k__Bacteria;p__Proteobacteria;c__Gammaproteobacteria;o__?;f__?;g__?;s__?
AM-311-F15	d__Bacteria	p__Desulfobacterota	c__DSM-4660	o__Desulfatiglandales	f__HGW-15	g__	s__	5391878	5114810	83833	47.749	58.62	no SSU regions found
AM-311-F16	d__Bacteria	p__Hydrogenedentota	c__	o__	f__	g__	s__	2458916	3486903	80333	53.136	52.5	k__Bacteria;p__BRC1;c__?;o__?;f__?;g__?;s__?
AM-311-F19	d__Bacteria	p__Planctomycetota	c__Phycisphaerae	o__Sedimentisphaerales	f__SG8-4	g__CAIYOL01	s__	2590161	2802192	93197	44.963	67.61	k__Bacteria;p__Planctomycetes;c__Phycisphaerae;o__MSBL9;f__?;g__?;s__?
AM-311-G02	d__Bacteria	p__Desulfobacterota	c__Desulfobulbia	o__Desulfobulbales	f__BM004	g__BM004	s__	2413062	1743483	40310	44.106	47.97	k__Bacteria;p__Proteobacteria;c__Deltaproteobacteria;o__Desulfobacterales;f__Desulfobulbaceae;g__Desulfobulbus;s__?
AM-311-G03	d__Bacteria	p__Bacteroidota	c__Bacteroidia	o__Bacteroidales	f__UBA10428	g__JAFGQQ01	s__	3399805	3228526	47345	31.501	55.45	k__Bacteria;p__Bacteroidetes;c__SB-5;o__?;f__?;g__?;s__?
AM-311-G04	d__Bacteria	p__Chloroflexota	c__Dehalococcoidia	o__Dehalococcoidales	f__UBA5760	g__UBA5760	s__	3946319	748673	28886	47.602	16.91	no SSU regions found
AM-311-G11	d__Bacteria	p__Riflebacteria	c__Ozemobacteria	o__	f__	g__	s__	2698813	5184384	99464	40.136	61.27	k__Bacteria;p__?;c__?;o__?;f__?;g__?;s__?
AM-311-G15	d__Bacteria	p__Patescibacteria	c__WWE3	o__UBA101185	f__UBA10185	g__	s__	5023306	536798	94042	34.931	48.12	no SSU regions found
AM-311-G16	d__Bacteria	p__Marinisomatota	c__Marinisomatia	o__SCGC-AAA003-L08	f__TS1B11	g__	s__	3113125	444866	22463	51.734	17.55	no SSU regions found
AM-311-G17	d__Bacteria	p__Chloroflexota	c__Dehalococcoidia	o__Dehalococcoidales	f__RBG-16-60-22	g__	s__	3678851	1983802	216652	48.089	81.52	k__Bacteria;p__Chloroflexi;c__Dehalococcoidia_(subdiv._6);o__GIF3;f__?;g__?;s__?
AM-311-G18	d__Bacteria	p__Planctomycetota	c__PUPC01	o__DSUN01	f__DSUN01	g__	s__	1617982	1710186	31576	65.982	16.17	no SSU regions found
AM-311-G20	d__Bacteria	p__Dependentiae	c__Babeliae	o__Babeliales	f__UASB340	g__WJIY01	s__	3674197	779270	57702	28.847	51.41	k__Bacteria;p__Ca._Dependentiae_(TM6);c__?;o__?;f__?;g__?;s__?
AM-311-G21	d__Bacteria	p__Chloroflexota	c__Dehalococcoidia	o__Dehalococcoidales	f__UBA2162	g__JAENIS01	s__	2450426	1446889	82057	45.503	70.3	k__Bacteria;p__Chloroflexi;c__Dehalococcoidia_(subdiv._6);o__?;f__?;g__?;s__?
AM-311-G23	d__Bacteria	p__Chloroflexota	c__Dehalococcoidia	o__Dehalococcoidales	f__UBA2162	g__	s__	1513124	1143879	67767	48.549	44.98	no SSU regions found
AM-311-H01	d__Bacteria	p__Proteobacteria	c__Gammaproteobacteria	o__Tenderiales	f__Tenderiaceae	g__Tenderia	s__	1941235	4793380	90001	45.294	76.7	k__Bacteria;p__Proteobacteria;c__Ca._Tenderia_class_incertae_sedis;o__Ca._Tenderia_order_incertae_sedis;f__Ca._Tenderia_family_incertae_sedis;g__?;s__?
AM-311-H12	d__Bacteria	p__SM23-31	c__SM23-31	o__SM23-31	f__SM23-31	g__	s__	5820088	6677084	214219	41.851	93.97	k__Bacteria;p__Caldithrix_phylum_incertae_sedis;c__?;o__?;f__?;g__?;s__?
AM-311-H24	d__Archaea	p__Thermoproteota	c__Nitrososphaeria	o__Nitrososphaerales	f__JACPRH01	g__	s__	3408259	4841223	130583	39.512	82.06	k__Archaea;p__Ca._Woesearchaeota;c__Pacearchaeota;o__?;f__?;g__?;s__?
AM-311-I02	d__Bacteria	p__Desulfobacterota	c__Desulfomonilia	o__Desulfomonilales	f__Desulfomonilaceae	g__VGSG01	s__	2295367	4358104	43638	53.658	45.57	k__Bacteria;p__Proteobacteria;c__Deltaproteobacteria;o__Syntrophobacterales;f__?;g__?;s__?
AM-311-I03	d__Archaea	p__Nanoarchaeota	c__Nanoarchaeia	o__Woesearchaeales	f__UBA11576	g__JABMQF01	s__	1936524	1702828	142917	48.118	63.55	k__Archaea;p__Ca._Woesearchaeota;c__?;o__?;f__?;g__?;s__?
AM-311-I04	d__Bacteria	p__Bacteroidota	c__Kapabacteria	o__Kapabacteriales	f__UBA2268	g__ChocPot-Mid	s__	3323843	3024191	73541	35.781	53.45	k__Bacteria;p__Chlorobi;c__Chlorobia;o__Chlorobiales;f__OPB56;g__?;s__?
AM-311-I08	d__Archaea	p__Nanoarchaeota	c__Nanoarchaeia	o__Pacearchaeales	f__GW2011-AR1	g__JABHWZ01	s__	3048228	145236	15654	27.93	7.48	k__Archaea;p__Ca._Woesearchaeota;c__Pacearchaeota;o__?;f__?;g__?;s__?
AM-311-I10	d__Archaea	p__Nanoarchaeota	c__Nanoarchaeia	o__Pacearchaeales	f__JAHJTO01	g__	s__	4383574	856420	200740	33.579	61.45	k__Archaea;p__Ca._Woesearchaeota;c__?;o__?;f__?;g__?;s__?
AM-311-I11	d__Bacteria	p__Planctomycetota	c__Phycisphaerae	o__Sedimentisphaerales	f__SG8-4	g__	s__	5673478	8182600	87951	50.91	74.13	k__Bacteria;p__Planctomycetes;c__Phycisphaerae;o__MSBL9;f__?;g__?;s__?
AM-311-I13	d__Bacteria	p__Proteobacteria	c__Gammaproteobacteria	o__DSM-19610	f__DSM-19610	g__Thiogranum	s__	4941666	3000537	78189	53.458	69.5	k__Bacteria;p__Proteobacteria;c__Gammaproteobacteria;o__Chromatiales;f__Ectothiorhodospiraceae;g__Thiogranum;s__?
AM-311-I14	d__Bacteria	p__Desulfobacterota	c__Desulfobulbia	o__Desulfobulbales	f__BM004	g__BM004	s__BM004 sp002868955	5209990	2080955	50455	46.048	53.72	k__Bacteria;p__Proteobacteria;c__Deltaproteobacteria;o__Desulfobacterales;f__Desulfobulbaceae;g__Desulfobulbus;s__?
AM-311-I15	d__Archaea	p__Nanoarchaeota	c__Nanoarchaeia	o__Pacearchaeales	f__GW2011-AR1	g__	s__	4254515	339074	42692	31.334	43.46	no SSU regions found
AM-311-I16	d__Archaea	p__Altiarchaeota	c__Altiarchaeia	o__IMC4	f__SCGC-AAA252-I15	g__	s__	4601612	1249373	93770	50.817	61.99	no SSU regions found
AM-311-I17	d__Bacteria	p__Chloroflexota	c__Dehalococcoidia	o__Dehalococcoidales	f__	g__	s__	3682896	1815267	67300	52.909	71.18	no SSU regions found
AM-311-I18	d__Bacteria	p__Proteobacteria	c__Gammaproteobacteria	o__Chromatiales	f__Sedimenticolaceae	g__	s__	4115389	1643893	96499	53.929	42.28	k__Bacteria;p__Proteobacteria;c__Gammaproteobacteria;o__?;f__?;g__?;s__?
AM-311-I19	d__Bacteria	p__Latescibacterota	c__Latescibacteria	o__Latescibacterales	f__Latescibacteraceae	g__	s__	4854647	3083328	79530	42.802	74.63	k__Bacteria;p__Ca._Latescibacteria_(WS3);c__?;o__?;f__?;g__?;s__?
AM-311-I22	d__Bacteria	p__TA06_A	c__DG-26_A	o__SM23-81	f__SM23-81	g__	s__	3666081	1409470	53437	55.571	38.4	no SSU regions found
AM-311-I23	d__Bacteria	p__Proteobacteria	c__Gammaproteobacteria	o__Xanthomonadales	f__SZUA-36	g__JABDPF01	s__	2231256	2586736	58968	54.562	50.46	k__Bacteria;p__Proteobacteria;c__Gammaproteobacteria;o__?;f__?;g__?;s__?
AM-311-J02	d__Bacteria	p__Omnitrophota	c__Koll11	o__UBA10183	f__UBA10183	g__JABMRA01	s__	3280220	1641543	176171	40.508	82.7	no SSU regions found
AM-311-J03	d__Bacteria	p__Patescibacteria	c__Microgenomatia	o__UBA1400	f__UBA1400	g__	s__	2704405	1101976	127268	31.94	52.39	k__Bacteria;p__Ca._Microgenomates_(OP11);c__?;o__?;f__?;g__?;s__?
AM-311-J04	d__Bacteria	p__Patescibacteria	c__ABY1	o__SG8-24	f__SG8-24	g__	s__	2308918	301002	18840	52.526	18.35	k__Bacteria;p__Ca._Parcubacteria;c__Candidatus_Magasanikbacteria;o__?;f__?;g__?;s__?
AM-311-J05	d__Bacteria	p__Patescibacteria	c__SOKK01	o__SOKK01	f__SOKK01	g__SOKK01	s__	4332869	426466	110950	35.792	39.11	k__Bacteria;p__MD2896-B216;c__?;o__?;f__?;g__?;s__?
AM-311-J08	d__Bacteria	p__Desulfobacterota	c__Desulfobacteria	o__Desulfobacterales	f__ETH-SRB1	g__	s__	2238208	3213674	30866	45.101	40.42	no SSU regions found
AM-311-J09	d__Bacteria	p__Proteobacteria	c__Gammaproteobacteria	o__Xanthomonadales	f__SZUA-36	g__JABDPF01	s__	3348509	2283695	67312	55.474	46.28	k__Bacteria;p__Proteobacteria;c__Gammaproteobacteria;o__?;f__?;g__?;s__?
AM-311-J10	d__Archaea	p__Undinarchaeota	c__Undinarchaeia	o__	f__	g__	s__	4175411	622168	64174	42.405	47.98	k__Archaea;p__Ca._Methanofastidiosa;c__20a-9;o__?;f__?;g__?;s__?
AM-311-J17	d__Bacteria	p__Chloroflexota	c__Anaerolineae	o__JAAYZQ01	f__JAAYZQ01	g__	s__	2789790	2958500	85463	60.332	50.61	no SSU regions found
AM-311-J20	d__Bacteria	p__Omnitrophota	c__Koll11	o__VGKH01	f__	g__	s__	3801146	1744857	146397	42.889	81.84	k__Bacteria;p__Ca._Omnitrophica_(OP3);c__?;o__?;f__?;g__?;s__?
AM-311-J21	d__Bacteria	p__Poribacteria	c__DTPJ01	o__DTPJ01	f__WJIO01	g__	s__	3463866	9121637	61402	49.308	71.91	k__Bacteria;p__Poribacteria;c__?;o__?;f__?;g__?;s__?
AM-311-J22	d__Bacteria	p__Planctomycetota	c__	o__	f__	g__	s__	2355390	1099284	25399	59.076	25.44	no SSU regions found
AM-311-J23	d__Bacteria	p__Chloroflexota	c__Dehalococcoidia	o__Dehalococcoidales	f__RBG-16-60-22	g__	s__	2987406	629855	20672	47.705	19.3	no SSU regions found
AM-311-K04	d__Bacteria	p__Patescibacteria	c__Paceibacteria	o__Portnoybacterales	f__UBA2143	g__	s__	3428480	588644	55526	31.547	58.37	k__Bacteria;p__Ca._Parcubacteria;c__?;o__?;f__?;g__?;s__?
AM-311-K05	d__Archaea	p__Thermoproteota	c__Bathyarchaeia	o__40CM-2-53-6	f__RBG-13-38-9	g__RBG-13-38-9	s__	2964834	2051227	135738	37.609	95.79	no SSU regions found
AM-311-K06	d__Archaea	p__Nanoarchaeota	c__Nanoarchaeia	o__Woesearchaeales	f__JAHJBD01	g__	s__	3799929	519852	27915	36.719	16.1	k__Archaea;p__Ca._Woesearchaeota;c__Pacearchaeota;o__?;f__?;g__?;s__?
AM-311-K07	d__Bacteria	p__Bacteroidota	c__Bacteroidia	o__Flavobacteriales	f__Flavobacteriaceae	g__Eudoraea	s__	4238882	2407449	179352	37.62	57.58	no SSU regions found
AM-311-K08	d__Archaea	p__Nanoarchaeota	c__Nanoarchaeia	o__Woesearchaeales	f__UBA11576	g__UBA11576	s__	4958219	1415482	66666	40.283	57.26	k__Archaea;p__Ca._Woesearchaeota;c__Pacearchaeota;o__?;f__?;g__?;s__?
AM-311-K10	d__Bacteria	p__Patescibacteria	c__WWE3	o__UBA101185	f__UBA10185	g__JAHIRX01	s__	2830404	494092	96331	35.792	65.36	k__Bacteria;p__Ca._Katanobacteria_(WWE3);c__?;o__?;f__?;g__?;s__?
AM-311-K14	d__Archaea	p__Aenigmatarchaeota	c__Aenigmatarchaeia	o__GW2011-AR5	f__	g__	s__	4847173	886780	143942	34.314	69.94	k__Archaea;p__Ca._Aenigmarchaeota;c__?;o__?;f__?;g__?;s__?
AM-311-K15	d__Bacteria	p__CSSED10-310	c__JAFGSJ01	o__JAFGSJ01	f__JAFGSJ01	g__	s__	2713021	7364046	63311	44.623	73.53	no SSU regions found
AM-311-K17	d__Archaea	p__Aenigmatarchaeota	c__Aenigmatarchaeia	o__QMZP01	f__QMZP01	g__	s__	4112134	292229	15357	43.662	19.24	no SSU regions found
AM-311-K19	d__Archaea	p__Nanoarchaeota	c__Nanoarchaeia	o__Woesearchaeales	f__UBA10107	g__	s__	3683899	803570	323257	34.592	67.39	k__Archaea;p__Ca._Woesearchaeota;c__?;o__?;f__?;g__?;s__?
AM-311-K22	d__Bacteria	p__Omnitrophota	c__Koll11	o__JAFGHF01	f__JAFGHF01	g__	s__	3159959	1876145	189467	45.387	87.1	k__Bacteria;p__Ca._Omnitrophica_(OP3);c__?;o__?;f__?;g__?;s__?
AM-311-K23	d__Archaea	p__Nanoarchaeota	c__Nanoarchaeia	o__Woesearchaeales	f__UBA12501	g__	s__	3116251	1493466	109440	34.208	79.91	k__Archaea;p__Ca._Woesearchaeota;c__?;o__?;f__?;g__?;s__?
AM-311-L02	d__Archaea	p__Thermoproteota	c__Bathyarchaeia	o__B26-1	f__BA1	g__BIN-L-1	s__	2745194	2037730	321612	38.312	93.61	k__Archaea;p__Ca._Bathyarchaeota;c__?;o__?;f__?;g__?;s__?
AM-311-L03	d__Bacteria	p__Patescibacteria	c__ABY1	o__UBA10025	f__UBA10025	g__	s__	3030554	1101173	145630	41.828	64.01	k__Bacteria;p__Ca._Parcubacteria;c__?;o__?;f__?;g__?;s__?
AM-311-L04	d__Bacteria	p__Chloroflexota	c__Dehalococcoidia	o__Dehalococcoidales	f__UBA2162	g__JACQOL01	s__	1512067	746893	86604	46.722	40	k__Bacteria;p__Chloroflexi;c__Dehalococcoidia_(subdiv._6);o__vadinBA26;f__?;g__?;s__?
AM-311-L05	d__Bacteria	p__Proteobacteria	c__Gammaproteobacteria	o__Arenicellales	f__JAANXG01	g__	s__	2153422	1888889	68519	54.789	16.93	k__Bacteria;p__Proteobacteria;c__Gammaproteobacteria;o__Sva0071;f__?;g__?;s__?
AM-311-L06	d__Bacteria	p__Chloroflexota	c__Anaerolineae	o__JAAYZQ01	f__JAAYZQ01	g__	s__	1524211	935256	58826	59.751	13.79	no SSU regions found
AM-311-L07	d__Bacteria	p__Proteobacteria	c__Gammaproteobacteria	o__Xanthomonadales	f__SZUA-36	g__JABDPF01	s__	3431092	1144484	43322	55.122	23.75	k__Bacteria;p__Proteobacteria;c__Gammaproteobacteria;o__?;f__?;g__?;s__?
AM-311-L08	d__Bacteria	p__Patescibacteria	c__ABY1	o__BM507	f__UBA12075	g__	s__	3310028	467124	23011	37.622	23.77	no SSU regions found
AM-311-L09	d__Bacteria	p__Patescibacteria	c__Paceibacteria	o__UBA9983_A	f__JACNGX01	g__	s__	4451332	637548	101611	37.93	70.04	no SSU regions found
AM-311-L11	d__Archaea	p__Nanoarchaeota	c__Nanoarchaeia	o__Woesearchaeales	f__GW2011-AR9	g__	s__	3661609	206395	20385	30.487	15.42	no SSU regions found
AM-311-L13	d__Bacteria	p__Patescibacteria	c__Paceibacteria	o__Paceibacterales	f__RBG-13-36-15	g__	s__	4686584	458215	69968	33.95	49.9	no SSU regions found
AM-311-L14	d__Archaea	p__B1Sed10-29	c__B1Sed10-29	o__WALL01	f__WALL01	g__	s__	2659247	1016689	122693	55.16	84.81	k__Archaea;p__Ca._Diapherotrites;c__?;o__?;f__?;g__?;s__?
AM-311-L15	d__Bacteria	p__Proteobacteria	c__Gammaproteobacteria	o__Xanthomonadales	f__SZUA-36	g__SZUA-36	s__	4608466	1782569	25803	50.483	36.86	k__Bacteria;p__Proteobacteria;c__Gammaproteobacteria;o__?;f__?;g__?;s__?
AM-311-L16	d__Bacteria	p__Planctomycetota	c__J058	o__J103	f__J103	g__	s__	2094468	3746476	37942	63.726	36.33	k__Bacteria;p__Planctomycetes;c__Pla4_lineage;o__?;f__?;g__?;s__?
AM-311-L17	d__Bacteria	p__Desulfobacterota	c__Desulfobacteria	o__Desulfobacterales	f__	g__	s__	3588377	1750859	37426	47.002	25.36	no SSU regions found
AM-311-L18	d__Bacteria	p__Patescibacteria	c__Microgenomatia	o__GWA2-44-7	f__UBA8517	g__	s__	5647665	482059	52746	35.768	18.26	no SSU regions found
AM-311-L19	d__Bacteria	p__Actinobacteriota	c__Acidimicrobiia	o__UBA5794	f__UBA5794	g__SZUA-442	s__	3263771	763815	19011	64.085	20.75	k__Bacteria;p__Actinobacteria;c__Acidimicrobiia;o__Acidimicrobiales;f__OM1_clade;g__?;s__?
AM-311-L20	d__Bacteria	p__Desulfobacterota	c__DSM-4660	o__Desulfatiglandales	f__HGW-15	g__JAAZBV01	s__	3664789	4024655	173870	42.187	79.68	k__Bacteria;p__Proteobacteria;c__Deltaproteobacteria;o__Desulfarculales;f__Desulfarculaceae;g__Desulfatiglans;s__?
AM-311-L23	d__Bacteria	p__Patescibacteria	c__JABMPQ01	o__	f__	g__	s__	2740206	748517	86249	44.557	35.34	no SSU regions found
AM-311-M02	d__Bacteria	p__Patescibacteria	c__WWE3	o__UBA101185	f__UBA10185	g__MEUV01	s__	3717946	445508	21613	34.665	19.12	no SSU regions found
AM-311-M03	d__Bacteria	p__Verrucomicrobiota	c__Kiritimatiellae	o__UBA8416	f__YA12-FULL-48-11	g__	s__	2952855	2958064	87600	44.988	80.24	k__Bacteria;p__Kiritimatiellaeota;c__WCHB1-41;o__?;f__?;g__?;s__?
AM-311-M04	d__Bacteria	p__Chloroflexota	c__Dehalococcoidia	o__Dehalococcoidales	f__UBA2162	g__JACQOL01	s__	2523799	906985	21064	47.402	46.1	k__Bacteria;p__Chloroflexi;c__Dehalococcoidia_(subdiv._6);o__vadinBA26;f__?;g__?;s__?
AM-311-M06	d__Bacteria	p__Patescibacteria	c__ABY1	o__UM-FILTER-42-10	f__	g__	s__	3130143	1005480	105484	40.812	71.56	no SSU regions found
AM-311-M08	d__Bacteria	p__SM23-31	c__SM23-31	o__B21-G16	f__	g__	s__	5085723	3627020	78115	37.415	63.07	no SSU regions found
AM-311-M09	d__Archaea	p__Nanoarchaeota	c__Nanoarchaeia	o__Woesearchaeales	f__B72-G16	g__	s__	3217757	1644329	49313	28.935	56.54	k__Archaea;p__Ca._Woesearchaeota;c__Pacearchaeota;o__?;f__?;g__?;s__?
AM-311-M10	d__Bacteria	p__Desulfobacterota	c__Desulfobacteria	o__Desulfobacterales	f__B30-G6	g__B30-G6	s__	5287157	2810995	52901	46.951	50	no SSU regions found
AM-311-M13	d__Bacteria	p__Proteobacteria	c__Alphaproteobacteria	o__Rickettsiales	f__UBA1997	g__	s__	3430596	950409	37465	30.936	48.42	k__Eukaryota_(Mitochondrion);p__?;c__?;o__?;f__?;g__?;s__?
AM-311-M16	d__Bacteria	p__Chloroflexota	c__Dehalococcoidia	o__Dehalococcoidales	f__UBA2162	g__JACQGQ01	s__	4032386	1893436	85219	44.4	92.74	k__Bacteria;p__Chloroflexi;c__Dehalococcoidia_(subdiv._6);o__vadinBA26;f__?;g__?;s__?
AM-311-M17	d__Bacteria	p__Chloroflexota	c__Anaerolineae	o__Anaerolineales	f__UBA4823	g__JAFGQI01	s__	2221460	1152319	87146	46.056	28.9	k__Bacteria;p__Chloroflexi;c__Anaerolineae;o__Anaerolineales;f__Anaerolineaceae;g__?;s__?
AM-311-M19	d__Bacteria	p__Gemmatimonadota	c__Gemmatimonadetes	o__Longimicrobiales	f__UBA6960	g__	s__	5131979	2976762	42723	62.806	49.81	k__Bacteria;p__Gemmatimonadetes;c__BD2-11_terrestrial_group;o__?;f__?;g__?;s__?
AM-311-M20	d__Bacteria	p__Desulfobacterota	c__Desulfobacteria	o__Desulfobacterales	f__UBA11574	g__	s__	2761784	3633398	94184	46.087	85.32	k__Bacteria;p__Proteobacteria;c__Deltaproteobacteria;o__Desulfobacterales;f__Desulfobacteraceae;g__SEEP-SRB1;s__?
AM-311-M21	d__Bacteria	p__Patescibacteria	c__Microgenomatia	o__PFEM01	f__JAHIFH01	g__	s__	3974699	968473	68680	41.063	52.98	k__Bacteria;p__Ca._Microgenomates_(OP11);c__?;o__?;f__?;g__?;s__?
AM-311-M22	d__Bacteria	p__Omnitrophota	c__Koll11	o__GIF10	f__JAHJCI01	g__	s__	4189534	1268981	81168	45.403	75.21	k__Bacteria;p__Ca._Omnitrophica_(OP3);c__?;o__?;f__?;g__?;s__?
AM-311-M23	d__Bacteria	p__Acidobacteriota	c__Aminicenantia	o__Aminicenantales	f__Aminicenantaceae	g__	s__	1860471	3446670	74831	47.946	62.74	k__Bacteria;p__Ca._Aminicenantes_(OP8);c__?;o__?;f__?;g__?;s__?
AM-311-N02	d__Bacteria	p__Proteobacteria	c__Gammaproteobacteria	o__Arenicellales	f__	g__	s__	2139961	2206602	31992	46.071	32.93	no SSU regions found
AM-311-N03	d__Bacteria	p__Omnitrophota	c__Koll11	o__GIF10	f__UBA6249	g__	s__	2832141	1271296	125408	48.011	68.18	no SSU regions found
AM-311-N04	d__Bacteria	p__Desulfobacterota	c__Desulfuromonadia	o__Desulfuromonadales	f__BM103	g__M0040	s__	1909132	1425358	71700	50.177	34.66	no SSU regions found
AM-311-N05	d__Bacteria	p__JACPWU01	c__JACPWU01	o__	f__	g__	s__	4160604	1345091	62944	34.993	41.82	k__Bacteria;p__Chlamydiae;c__LD1-PA32;o__?;f__?;g__?;s__?
AM-311-N06	d__Archaea	p__Nanoarchaeota	c__Nanoarchaeia	o__Pacearchaeales	f__GW2011-AR1	g__JAHKAF01	s__	4203594	520211	49326	32.16	31.78	k__Archaea;p__Ca._Woesearchaeota;c__Pacearchaeota;o__?;f__?;g__?;s__?
AM-311-N09	d__Bacteria	p__Omnitrophota	c__Koll11	o__UBA1572	f__JABMQK01	g__	s__	2486240	1787442	92717	40.124	76.52	k__Bacteria;p__Ca._Omnitrophica_(OP3);c__?;o__?;f__?;g__?;s__?
AM-311-N10	d__Bacteria	p__Chloroflexota	c__Dehalococcoidia	o__Dehalococcoidales	f__	g__	s__	2775201	1134434	65300	48.948	46.34	k__Bacteria;p__Chloroflexi;c__Dehalococcoidia_(subdiv._6);o__GIF3;f__?;g__?;s__?
AM-311-N11	d__Bacteria	p__Proteobacteria	c__Alphaproteobacteria	o__Rhodospirillales	f__Magnetovibrionaceae	g__Magnetovibrio	s__	3518068	1672539	89935	57.955	50.25	k__Bacteria;p__Proteobacteria;c__Alphaproteobacteria;o__Rhodospirillales;f__Rhodospirillaceae;g__Magnetovibrio;s__?
AM-311-N13	d__Bacteria	p__Desulfobacterota	c__Desulfobacteria	o__Desulfobacterales	f__UBA11574	g__JAAXQD01	s__JAAXQD01 sp012974475	1857640	1076470	30161	44.973	14.51	no SSU regions found
AM-311-N14	d__Bacteria	p__Planctomycetota	c__Phycisphaerae	o__Sedimentisphaerales	f__SG8-4	g__	s__	2878065	2958766	111916	44.709	88.74	k__Bacteria;p__Planctomycetes;c__Phycisphaerae;o__MSBL9;f__?;g__?;s__?
AM-311-N16	d__Bacteria	p__Patescibacteria	c__Paceibacteria	o__Paceibacterales	f__RBG-13-36-15	g__	s__	3286969	377400	126752	38.184	36.99	k__Bacteria;p__Ca._Parcubacteria;c__?;o__?;f__?;g__?;s__?
AM-311-N17	d__Bacteria	p__Elusimicrobiota	c__Elusimicrobia	o__UBA1565	f__UBA1565	g__	s__	3006456	1655078	52556	61.663	26.08	k__Bacteria;p__Elusimicrobia;c__Elusimicrobia_(class);o__?;f__?;g__?;s__?
AM-311-N18	d__Bacteria	p__Patescibacteria	c__Microgenomatia	o__UBA10105	f__UBA927	g__	s__	5983958	791188	57659	35.255	25.52	no SSU regions found
AM-311-N19	d__Bacteria	p__Patescibacteria	c__Paceibacteria	o__Moranbacterales	f__UBA9337	g__	s__	4001596	1123237	77026	35.48	70.76	k__Bacteria;p__Ca._Parcubacteria;c__Candidatus_Moranbacteria;o__?;f__?;g__?;s__?
AM-311-O02	d__Bacteria	p__Bacteroidota	c__Bacteroidia	o__Bacteroidales	f__B39-G9	g__	s__	3355240	3047531	62679	33.603	68.48	k__Bacteria;p__Bacteroidetes;c__Bacteroidetes_BD2-2;o__?;f__?;g__?;s__?
AM-311-O03	d__Bacteria	p__Spirochaetota	c__UBA4802	o__UBA4802	f__UBA5550	g__	s__	2636053	2941500	68038	37.25	61.24	k__Bacteria;p__Spirochaetes;c__Spirochaetia;o__Leptospiriales;f__Leptospiraceae;g__?;s__?
AM-311-O04	d__Bacteria	p__Desulfobacterota	c__Desulfobulbia	o__Desulfobulbales	f__Desulfocapsaceae	g__JABDQA01	s__JABDQA01 sp905479735	1855479	2821049	53103	48.679	46.25	k__Bacteria;p__Proteobacteria;c__Deltaproteobacteria;o__Desulfobacterales;f__Desulfobulbaceae;g__?;s__?
AM-311-O05	d__Bacteria	p__Bacteroidota	c__Ignavibacteria	o__Ignavibacteriales	f__Melioribacteraceae	g__	s__	3482091	3951695	118931	36.665	83.28	no SSU regions found
AM-311-O06	d__Bacteria	p__Verrucomicrobiota	c__Kiritimatiellae	o__JAAZAB01	f__VSJD01	g__	s__	2510872	975856	78250	47.027	15.6	no SSU regions found
AM-311-O07	d__Archaea	p__Nanoarchaeota	c__Nanoarchaeia	o__Woesearchaeales	f__GCA-2686295	g__	s__	3003461	1146246	95336	43.62	65.68	k__Archaea;p__Ca._Woesearchaeota;c__Pacearchaeota;o__?;f__?;g__?;s__?
AM-311-O09	d__Bacteria	p__Desulfobacterota	c__Desulfobacteria	o__Desulfobacterales	f__UBA2174_A	g__	s__	2703320	3457489	66021	47.33	38.87	k__Bacteria;p__Proteobacteria;c__Deltaproteobacteria;o__Desulfobacterales;f__Desulfobacteraceae;g__Sva0081_sediment_group;s__?
AM-311-O14	d__Bacteria	p__Omnitrophota	c__Koll11	o__SKK-01	f__SKK-01	g__B134-G9	s__	4144839	812594	49113	47.391	31.13	no SSU regions found
AM-311-O15	d__Bacteria	p__Dependentiae	c__Babeliae	o__Babeliales	f__Vermiphilaceae	g__GWF2-30-66	s__	5535762	1327691	74822	35.032	53.86	k__Bacteria;p__Ca._Dependentiae_(TM6);c__?;o__?;f__?;g__?;s__?
AM-311-O19	d__Bacteria	p__Omnitrophota	c__Koll11	o__JAFGHF01	f__JAFGHF01	g__	s__	1876543	1754429	73884	45.676	79.57	k__Bacteria;p__Ca._Omnitrophica_(OP3);c__?;o__?;f__?;g__?;s__?
AM-311-O21	d__Bacteria	p__Planctomycetota	c__Phycisphaerae	o__Sedimentisphaerales	f__SG8-4	g__JAFGPJ01	s__	2973643	5069246	40763	50.553	55.55	k__Bacteria;p__Planctomycetes;c__Phycisphaerae;o__MSBL9;f__?;g__?;s__?
AM-311-O22	d__Bacteria	p__Gemmatimonadota	c__	o__	f__	g__	s__	4179279	2385441	47712	56.537	59.89	no SSU regions found
AM-311-O23	d__Bacteria	p__Myxococcota	c__B64-G9	o__B64-G9	f__	g__	s__	2706615	1159336	26136	61.656	7.18	no SSU regions found
AM-311-P01	d__Bacteria	p__Patescibacteria	c__Microgenomatia	o__UBA1400	f__2-01-FULL-45-11	g__	s__	3487981	911863	79111	37.724	52.32	k__Bacteria;p__Ca._Microgenomates_(OP11);c__Candidatus_Beckwithbacteria;o__?;f__?;g__?;s__?
AM-311-P04	d__Bacteria	p__Patescibacteria	c__Paceibacteria	o__UBA9983_A	f__UBA12079	g__UBA12079	s__	1775592	181302	16137	34.796	13.26	no SSU regions found
AM-311-P06	d__Bacteria	p__Verrucomicrobiota	c__Kiritimatiellae	o__JAAZAB01	f__M55B126	g__	s__	1835134	1161568	31970	52.453	25.19	no SSU regions found
AM-311-P09	d__Bacteria	p__Chloroflexota	c__Anaerolineae	o__JAAYZQ01	f__JAAYZQ01	g__	s__	1569464	1908336	42572	59.68	40.8	k__Bacteria;p__Chloroflexi;c__?;o__?;f__?;g__?;s__?
AM-311-P11	d__Bacteria	p__CG03	c__SLGR01	o__SLGR01	f__JAFGSA01	g__	s__	3342162	1531891	25081	39.62	16.67	no SSU regions found
AM-311-P13	d__Bacteria	p__Bacteroidota	c__Bacteroidia	o__Cytophagales	f__Cyclobacteriaceae	g__	s__	2644297	4613849	69218	39.025	70.87	k__Bacteria;p__Bacteroidetes;c__Cytophagia;o__Cytophagales;f__Catalimonadaceae_;g__?;s__?
AM-311-P15	d__Bacteria	p__Patescibacteria	c__JABMPQ01	o__	f__	g__	s__	1809004	724943	93806	44.347	64.46	k__Bacteria;p__Ca._Parcubacteria;c__Candidatus_Kuenenbacteria;o__?;f__?;g__?;s__?
AM-311-P16	d__Archaea	p__Thermoplasmatota	c__E2	o__DHVEG-1	f__DHVEG-1	g__	s__	3315939	1237489	36467	29.806	40.07	no SSU regions found
AM-311-P19	d__Bacteria	p__Omnitrophota	c__Koll11	o__UBA1572	f__JABMQK01	g__	s__	2831945	1273698	57289	39.512	51.36	no SSU regions found
AM-311-P20	d__Bacteria	p__Desulfobacterota	c__DSWW01	o__	f__	g__	s__	2773045	2936023	54284	56.926	62.44	no SSU regions found
AM-311-P22	d__Bacteria	p__Patescibacteria	c__Paceibacteria	o__UBA9983	f__Tagabacteraceae	g__GCA-002793575	s__	969201	170042	41138	36.282	18.52	k__Bacteria;p__Ca._Parcubacteria;c__?;o__?;f__?;g__?;s__?
AM-312-A02	d__Archaea	p__Aenigmatarchaeota	c__Aenigmatarchaeia	o__QMZP01	f__QMZP01	g__	s__	4,008,036	819,580	150,527	43	48	no SSUs were classified
AM-312-A03	d__Bacteria	p__Chloroflexota	c__Dehalococcoidia	o__Dehalococcoidales	f__RBG-16-60-22	g__JACPQC01	s__	3,635,572	848,192	58,495	47	31	no SSUs were classified
AM-312-A06	d__Bacteria	p__JACPWU01	c__JACPWU01	o__	f__	g__	s__	5,616,425	354,465	33,598	36	16	no SSU regions found
AM-312-A09	d__Bacteria	p__Chloroflexota	c__Dehalococcoidia	o__Dehalococcoidales	f__	g__	s__	6,040,202	843,412	112,724	45	34	no SSU regions found
AM-312-A14	d__Archaea	p__Nanoarchaeota	c__Nanoarchaeia	o__Woesearchaeales	f__UBA11576	g__JABMQF01	s__	6,341,027	1,141,273	123,340	44	59	k__Archaea;p__Ca._Woesearchaeota;c__?;o__?;f__?;g__?;s__?
AM-312-A15	d__Bacteria	p__Margulisbacteria	c__WOR-1	o__O2-12-FULL-45-9	f__O2-12-FULL-45-9	g__	s__	5,237,378	397,428	37,176	54	8	no SSU regions found
AM-312-A16	d__Bacteria	p__Bacteroidota	c__Bacteroidia	o__CAILMK01	f__JAAYUY01	g__	s__	7,136,837	1,383,350	98,266	39	39	no SSU regions found
AM-312-A17	d__Bacteria	p__Patescibacteria	c__Microgenomatia	o__UBA10105	f__UBA927	g__	s__	6,768,270	390,705	93,389	35	20	no SSUs were classified
AM-312-A18	d__Bacteria	p__Latescibacterota	c__Latescibacteria	o__Latescibacterales	f__Latescibacteraceae	g__	s__	5,660,854	1,925,736	76,049	43	57	no SSUs were classified
AM-312-A20	d__Bacteria	p__Patescibacteria	c__Microgenomatia	o__GWA2-44-7	f__UBA8517	g__	s__	6,120,423	595,062	77,765	37	58	k__Bacteria;p__Ca._Microgenomates_(OP11);c__Candidatus_Woesebacteria;o__?;f__?;g__?;s__?
AM-312-A21	d__Bacteria	p__Bacteroidota	c__Bacteroidia	o__Bacteroidales	f__	g__	s__	7,835,905	1,108,954	41,845	33	16	no SSU regions found
AM-312-B03	d__Archaea	p__Nanoarchaeota	c__Nanoarchaeia	o__Woesearchaeales	f__B72-G16	g__B72-G16	s__	5,254,813	874,759	143,878	36	43	no SSU regions found
AM-312-B04	d__Archaea	p__Nanoarchaeota	c__Nanoarchaeia	o__Woesearchaeales	f__WJKL01	g__	s__	6,126,580	700,678	74,576	29	36	no SSU regions found
AM-312-B06	d__Bacteria	p__Patescibacteria	c__Gracilibacteria	o__UBA1369	f__PNNO01	g__	s__	6,637,850	509,619	103,365	36	22	no SSU regions found
AM-312-B09	d__Bacteria	p__Bacteroidota	c__Bacteroidia	o__Bacteroidales	f__GCA-2748055	g__M55B112	s__	6,438,498	751,643	65,154	42	12	no SSU regions found
AM-312-B10	d__Archaea	p__Thermoplasmatota	c__E2	o__DHVEG-1	f__DHVEG-1	g__M9B1D	s__	6,490,924	609,556	43,651	34	22	no SSU regions found
AM-312-B13	d__Bacteria	p__Omnitrophota	c__Koll11	o__UBA10183	f__UBA10183	g__JAHIRR01	s__	6,978,024	1,156,007	85,133	41	52	no SSU regions found
AM-312-B17	d__Bacteria	p__Desulfobacterota	c__Desulfobacteria	o__Desulfobacterales	f__	g__	s__	5,072,245	1,198,998	40,880	46	18	no SSU regions found
AM-312-B21	d__Bacteria	p__Patescibacteria	c__Paceibacteria	o__Paceibacterales	f__	g__	s__	6,066,969	308,411	51,615	37	26	no SSU regions found
AM-312-B22	d__Bacteria	p__Desulfobacterota	c__Desulfobulbia	o__Desulfobulbales	f__	g__	s__	3,905,261	1,293,356	58,649	45	19	no SSU regions found
AM-312-B23	d__Bacteria	p__Chloroflexota	c__Dehalococcoidia	o__Dehalococcoidales	f__UBA2162	g__	s__	5,980,591	653,953	75,658	40	37	k__Bacteria;p__Chloroflexi;c__Dehalococcoidia_(subdiv._6);o__vadinBA26;f__?;g__?;s__?
AM-312-C02	d__Archaea	p__Aenigmatarchaeota	c__Aenigmatarchaeia	o__Aenigmatarchaeales	f__Aenigmatarchaeaceae	g__JAHIEG01	s__	3,781,820	355,834	95,496	29	35	k__Archaea;p__Ca._Aenigmarchaeota;c__?;o__?;f__?;g__?;s__?
AM-312-C04	d__Bacteria	p__Desulfobacterota	c__Syntrophobacteria	o__BM002	f__BM002	g__BM002	s__BM002 sp002899795	4,478,370	1,184,937	92,497	49	9	no SSU regions found
AM-312-C05	d__Bacteria	p__Acidobacteriota	c__Aminicenantia	o__Aminicenantales	f__Aminicenantaceae	g__	s__	5,698,490	2,410,804	72,120	43	51	k__Bacteria;p__Ca._Aminicenantes_(OP8);c__?;o__?;f__?;g__?;s__?
AM-312-C06	d__Bacteria	p__Omnitrophota	c__Koll11	o__UBA10183	f__UBA10183	g__	s__	5,741,438	1,255,955	86,332	41	72	k__Bacteria;p__Ca._Omnitrophica_(OP3);c__?;o__?;f__?;g__?;s__?
AM-312-C07	d__Bacteria	p__Patescibacteria	c__WWE3	o__UBA101185	f__UBA10185	g__	s__	7,295,343	557,392	111,678	38	51	no SSU regions found
AM-312-C10	d__Bacteria	p__Chloroflexota	c__Anaerolineae	o__Anaerolineales	f__UBA4823	g__	s__	5,108,013	844,292	55,028	46	18	no SSU regions found
AM-312-C11	d__Bacteria	p__Patescibacteria	c__ABY1	o__UBA2196	f__UBA2196	g__	s__	5,721,090	370,944	36,565	30	22	k__Bacteria;p__Ca._Parcubacteria;c__?;o__?;f__?;g__?;s__?
AM-312-C14	d__Bacteria	p__Chloroflexota	c__Dehalococcoidia	o__Dehalococcoidales	f__W111	g__W111	s__	6,753,772	530,143	27,965	52	21	k__Bacteria;p__Chloroflexi;c__Dehalococcoidia_(subdiv._6);o__Sh765B-AG-111;f__?;g__?;s__?
AM-312-C18	d__Bacteria	p__Gemmatimonadota	c__Gemmatimonadetes	o__Gemmatimonadales	f__GWC2-71-9	g__	s__	4,489,847	1,422,476	47,438	58	20	k__Bacteria;p__Gemmatimonadetes;c__Gemmatimonadetes_(class);o__Gemmatimonadales;f__Gemmatimonadaceae;g__?;s__?
AM-312-C22	d__Bacteria	p__Chloroflexota	c__Dehalococcoidia	o__Dehalococcoidales	f__GCA-2688105	g__GCA-2688105	s__	4,071,045	862,169	45,306	47	38	k__Bacteria;p__Chloroflexi;c__Dehalococcoidia_(subdiv._6);o__Sh765B-AG-111;f__?;g__?;s__?
AM-312-C23	d__Bacteria	p__Patescibacteria	c__	o__	f__	g__	s__	4,951,048	636,280	68,074	46	38	no SSU regions found
AM-312-D04	d__Bacteria	p__Desulfobacterota	c__DSM-4660	o__Desulfatiglandales	f__Desulfatiglandaceae	g__4484-190-2	s__	6,863,884	885,289	104,379	46	0	no SSU regions found
AM-312-D05	d__Bacteria	p__AABM5-125-24	c__BMS3BBIN04	o__BMS3BBIN04	f__	g__	s__	7,779,462	832,695	39,621	44	11	no SSU regions found
AM-312-D06	d__Bacteria	p__Planctomycetota	c__Phycisphaerae	o__Sedimentisphaerales	f__SG8-4	g__	s__	5,574,123	1,359,909	56,122	50	13	no SSU regions found
AM-312-D07	d__Archaea	p__Nanoarchaeota	c__Nanoarchaeia	o__Woesearchaeales	f__JAGWAF01	g__	s__	9,678,259	551,330	43,076	39	24	no SSU regions found
AM-312-D09	d__Bacteria	p__Patescibacteria	c__Paceibacteria	o__Moranbacterales	f__UBA9337	g__	s__	8,955,648	817,859	52,177	36	35	k__Bacteria;p__Ca._Parcubacteria;c__Candidatus_Moranbacteria;o__?;f__?;g__?;s__?
AM-312-D10	d__Archaea	p__Thermoproteota	c__Nitrososphaeria	o__Nitrososphaerales	f__JACPRH01	g__	s__	5,100,775	927,662	142,093	33	84	k__Archaea;p__Thaumarchaeota;c__Ca._Allo-Thaumarchaeota;o__Marine_Benthic_Group_A;f__?;g__?;s__?
AM-312-D15	d__Bacteria	p__Patescibacteria	c__Paceibacteria	o__Moranbacterales	f__UBA9337	g__	s__	7,122,586	683,894	60,251	37	44	no SSUs were classified
AM-312-D22	d__Archaea	p__Nanoarchaeota	c__Nanoarchaeia	o__Woesearchaeales	f__GW2011-AR4	g__JACPJP01	s__	4,455,945	786,956	118,285	34	38	k__Archaea;p__Ca._Woesearchaeota;c__Pacearchaeota;o__?;f__?;g__?;s__?
AM-312-E07	d__Bacteria	p__Patescibacteria	c__JABMPQ01	o__	f__	g__	s__	7,527,117	675,714	183,496	43	41	k__Bacteria;p__Ca._Berkelbacteria;c__?;o__?;f__?;g__?;s__?
AM-312-E08	d__Bacteria	p__Chloroflexota	c__Anaerolineae	o__JAAYZQ01	f__JAAYZQ01	g__	s__	5,324,869	916,906	60,134	60	23	no SSU regions found
AM-312-E09	d__Bacteria	p__Patescibacteria	c__UBA1384	o__	f__	g__	s__	6,883,454	578,581	126,213	35	49	no SSUs were classified
AM-312-E14	d__Bacteria	p__Chloroflexota	c__Dehalococcoidia	o__RBG-13-53-26	f__RBG-13-53-26	g__	s__	4,971,208	658,192	76,221	47	24	k__Bacteria;p__Chloroflexi;c__Dehalococcoidia_(subdiv._6);o__FS117-23B-02;f__?;g__?;s__?
AM-312-E15	d__Bacteria	p__Patescibacteria	c__Microgenomatia	o__GWA2-44-7	f__UBA8517	g__	s__	6,166,589	763,150	99,668	41	45	k__Bacteria;p__Ca._Microgenomates_(OP11);c__?;o__?;f__?;g__?;s__?
AM-312-E16	d__Archaea	p__Nanoarchaeota	c__Nanoarchaeia	o__SCGC-AAA011-G17	f__GW2011-AR17	g__	s__	5,385,423	221,583	40,346	36	8	k__Archaea;p__Ca._Woesearchaeota;c__Pacearchaeota;o__?;f__?;g__?;s__?
AM-312-E17	d__Archaea	p__Nanoarchaeota	c__Nanoarchaeia	o__Woesearchaeales	f__JACPBV01	g__JAHJAV01	s__	7,807,389	1,364,311	63,104	34	42	no SSUs were classified
AM-312-E19	d__Archaea	p__Halobacteriota	c__UBA148	o__UBA148	f__UBA148	g__UBA148	s__	6,046,103	844,100	130,047	41	68	no SSU regions found
AM-312-E22	d__Bacteria	p__Moduliflexota	c__	o__	f__	g__	s__	3,194,556	809,821	45,757	59	17	no SSU regions found
AM-312-F09	d__Bacteria	p__Margulisbacteria	c__Marinamargulisbacteria	o__JABGVJ01	f__	g__	s__	4,978,742	1,184,149	80,839	33	43	no SSU regions found
AM-312-F10	d__Bacteria	p__Patescibacteria	c__WWE3	o__UBA101185	f__UBA10185	g__JAHIRX01	s__	6,330,249	460,570	52,781	33	40	k__Bacteria;p__Ca._Microgenomates_(OP11);c__Candidatus_Woesebacteria;o__?;f__?;g__?;s__?
AM-312-F15	d__Bacteria	p__Dependentiae	c__Babeliae	o__Babeliales	f__Vermiphilaceae	g__	s__	5,101,597	300,147	64,532	43	26	no SSU regions found
AM-312-F17	d__Bacteria	p__Proteobacteria	c__Gammaproteobacteria	o__Arenicellales	f__BMS3Bbin11	g__BMS3Bbin11	s__	4,777,909	634,198	75,555	47	25	no SSU regions found
AM-312-F19	d__Bacteria	p__Patescibacteria	c__Microgenomatia	o__UBA1400	f__CG1-02-47-37	g__	s__	7,859,747	547,934	157,379	37	36	no SSU regions found
AM-312-F22	d__Bacteria	p__Chloroflexota	c__Dehalococcoidia	o__Dehalococcoidales	f__UBA2162	g__GCA-2685815	s__	4,107,370	987,849	78,038	48	18	no SSU regions found
AM-312-G02	d__Bacteria	p__Desulfobacterota	c__Desulfobacteria	o__C00003060	f__C00003060	g__	s__	4,760,775	1,604,570	105,519	50	38	no SSU regions found
AM-312-G03	d__Bacteria	p__Bdellovibrionota_E	c__O2-12-FULL-43-9	o__O2-12-FULL-43-9	f__O2-12-FULL-43-9	g__	s__	6,784,551	865,007	114,706	42	26	no SSU regions found
AM-312-G04	d__Bacteria	p__Proteobacteria	c__Zetaproteobacteria	o__Mariprofundales	f__Mariprofundaceae	g__WSZY01	s__	3,973,343	508,321	66,808	49	21	no SSU regions found
AM-312-G06	d__Archaea	p__Nanoarchaeota	c__Nanoarchaeia	o__Woesearchaeales	f__UBA9989	g__	s__	5,768,804	1,281,287	96,809	41	43	no SSUs were classified
AM-312-G07	d__Bacteria	p__Patescibacteria	c__SOKK01	o__SOKK01	f__SOKK01	g__SOKK01	s__	8,779,796	531,748	112,053	36	50	k__Bacteria;p__MD2896-B216;c__?;o__?;f__?;g__?;s__?
AM-312-G13	d__Archaea	p__Nanoarchaeota	c__Nanoarchaeia	o__Woesearchaeales	f__GW2011-AR9	g__	s__	9,237,526	309,734	60,349	35	21	no SSU regions found
AM-312-G14	d__Bacteria	p__Zixibacteria	c__MSB-5A5	o__GN15	f__FEB-12	g__QQUK01	s__	6,507,889	401,300	55,189	38	8	no SSU regions found
AM-312-G17	d__Bacteria	p__Chloroflexota	c__Dehalococcoidia	o__SZUA-161	f__SpSt-899	g__JABMQN01	s__	7,013,848	1,253,219	42,030	46	39	no SSU regions found
AM-312-G18	d__Archaea	p__Nanoarchaeota	c__Nanoarchaeia	o__Woesearchaeales	f__B29-G15	g__	s__	9,027,147	1,608,538	190,002	37	74	k__Archaea;p__Ca._Woesearchaeota;c__?;o__?;f__?;g__?;s__?
AM-312-G21	d__Bacteria	p__Patescibacteria	c__Gracilibacteria	o__UBA1369	f__PNNO01	g__JAHJMX01	s__	5,785,089	1,203,139	226,284	38	60	k__Bacteria;p__Ca._Gracilibacteria;c__?;o__?;f__?;g__?;s__?
AM-312-I03	d__Archaea	p__B1Sed10-29	c__	o__	f__	g__	s__	7,750,091	1,164,236	147,977	36	71	no SSU regions found
AM-312-I04	d__Bacteria	p__Patescibacteria	c__ABY1	o__SG8-24	f__SG8-24	g__JAHJAU01	s__	3,490,643	533,316	67,592	63	31	no SSUs were classified
AM-312-I05	d__Bacteria	p__Patescibacteria	c__ABY1	o__JAACEG01	f__	g__	s__	6,889,141	339,247	33,290	32	16	k__Bacteria;p__Ca._Parcubacteria;c__?;o__?;f__?;g__?;s__?
AM-312-I07	d__Bacteria	p__Desulfobacterota	c__Desulfobacteria	o__Desulfobacterales	f__ETH-SRB1	g__B13-G4	s__	7,269,396	1,066,083	78,797	39	57	k__Bacteria;p__Proteobacteria;c__Deltaproteobacteria;o__Desulfobacterales;f__Desulfobacteraceae;g__SEEP-SRB1;s__?
AM-312-I08	d__Archaea	p__Undinarchaeota	c__Undinarchaeia	o__Undinarchaeales	f__	g__	s__	4,793,912	636,529	91,963	39	71	k__Archaea;p__Ca._Methanofastidiosa;c__20a-9;o__?;f__?;g__?;s__?
AM-312-I09	d__Bacteria	p__Patescibacteria	c__Gracilibacteria	o__UBA1369	f__LOWO2-01-FULL-3	g__	s__	6,998,721	1,250,313	108,896	34	48	k__Bacteria;p__Ca._Gracilibacteria;c__?;o__?;f__?;g__?;s__?
AM-312-I11	d__Bacteria	p__Patescibacteria	c__Microgenomatia	o__GWA2-44-7	f__UBA8517	g__GWB1-39-12	s__	10,859,823	295,934	41,995	38	15	k__Bacteria;p__Ca._Microgenomates_(OP11);c__Candidatus_Woesebacteria;o__?;f__?;g__?;s__?
AM-312-I13	d__Bacteria	p__Patescibacteria	c__ABY1	o__GCA-002772895	f__GCA-002772895	g__	s__	9,324,059	457,976	60,402	37	26	k__Bacteria;p__Ca._Parcubacteria;c__?;o__?;f__?;g__?;s__?
AM-312-I14	d__Archaea	p__Nanoarchaeota	c__Nanoarchaeia	o__Pacearchaeales	f__GW2011-AR1	g__	s__	6,102,850	461,658	89,675	29	54	k__Archaea;p__Ca._Woesearchaeota;c__Pacearchaeota;o__?;f__?;g__?;s__?
AM-312-I15	d__Bacteria	p__Myxococcota	c__Polyangia	o__Polyangiales	f__Polyangiaceae	g__JAFGBI01	s__	5,395,377	2,870,317	83,151	63	37	no SSU regions found
AM-312-I18	d__Bacteria	p__Patescibacteria	c__ABY1	o__CAIXNZ01	f__CAIXNZ01	g__WJKP01	s__	5,590,407	780,932	197,552	34	53	k__Bacteria;p__Ca._Parcubacteria;c__?;o__?;f__?;g__?;s__?
AM-312-I19	d__Bacteria	p__Bipolaricaulota	c__Bipolaricaulia	o__UBA7950	f__UBA9294	g__SPBW01	s__	4,726,398	115,549	25,188	55	9	no SSU regions found
AM-312-I22	d__Bacteria	p__Marinisomatota	c__Marinisomatia	o__SCGC-AAA003-L08	f__TS1B11	g__	s__	4,783,857	2,731,123	197,975	51	77	k__Bacteria;p__Marinimicrobia_(SAR406_clade);c__?;o__?;f__?;g__?;s__?
AM-312-J03	d__Bacteria	p__Actinobacteriota	c__Humimicrobiia	o__Humimicrobiales	f__Humimicrobiaceae	g__M55B120	s__	7,279,550	1,032,344	54,240	37	35	no SSU regions found
AM-312-J04	d__Bacteria	p__Bacteroidota	c__Ignavibacteria	o__Ignavibacteriales	f__Ignavibacteriaceae	g__BMS3ABIN03	s__	10,506,236	570,663	64,860	36	4	no SSU regions found
AM-312-J06	d__Bacteria	p__Chloroflexota	c__Anaerolineae	o__Anaerolineales	f__EnvOPS12	g__UBA12087	s__	8,035,509	858,230	173,127	45	38	no SSU regions found
AM-312-J08	d__Bacteria	p__Aureabacteria	c__SURF-26	o__	f__	g__	s__	2,985,548	675,101	50,813	36	13	no SSU regions found
AM-312-J09	d__Archaea	p__Altiarchaeota	c__Altiarchaeia	o__IMC4	f__SCGC-AAA252-I15	g__	s__	8,216,664	345,493	41,750	47	19	k__Archaea;p__Ca._Altiarchaeota;c__?;o__?;f__?;g__?;s__?
AM-312-J22	d__Bacteria	p__Bacteroidota	c__Bacteroidia	o__Bacteroidales	f__	g__	s__	6,089,562	1,224,676	67,019	34	17	k__Bacteria;p__Bacteroidetes;c__Bacteroidetes_BD2-2;o__?;f__?;g__?;s__?
AM-312-J23	d__Bacteria	p__Desulfobacterota	c__Desulfobulbia	o__Desulfobulbales	f__BM004	g__BM004	s__	5,360,407	1,822,304	97,772	45	47	k__Bacteria;p__Proteobacteria;c__Deltaproteobacteria;o__Desulfobacterales;f__Desulfobulbaceae;g__Desulfobulbus;s__?
AM-312-K02	d__Archaea	p__Thermoproteota	c__Bathyarchaeia	o__TCS64	f__TCS64	g__RBG-16-57-9	s__	4,722,412	1,850,667	135,989	44	65	k__Archaea;p__Group_C3;c__?;o__?;f__?;g__?;s__?
AM-312-K03	d__Bacteria	p__Desulfobacterota	c__Desulfobacteria	o__Desulfobacterales	f__UBA11574	g__Desulfatibia_A	s__	5,519,427	2,795,942	74,227	46	63	no SSU regions found
AM-312-K06	d__Bacteria	p__Patescibacteria	c__ABY1	o__	f__	g__	s__	6,082,713	993,601	75,985	32	58	no SSU regions found
AM-312-K10	d__Bacteria	p__Patescibacteria	c__ABY1	o__UBA9570	f__XYC2-FULL-38-9	g__	s__	7,115,729	518,249	43,345	49	37	no SSUs were classified
AM-312-K11	d__Bacteria	p__Sumerlaeota	c__Sumerlaeia	o__JADFCW01	f__JAFGJS01	g__	s__	3,364,024	1,644,994	47,628	60	17	no SSUs were classified
AM-312-K13	d__Bacteria	p__Dependentiae	c__Babeliae	o__Babeliales	f__Vermiphilaceae	g__GWF2-30-66	s__	8,088,436	698,118	64,226	35	26	k__Bacteria;p__Ca._Dependentiae_(TM6);c__?;o__?;f__?;g__?;s__?
AM-312-K14	d__Bacteria	p__Desulfobacterota	c__DSM-4660	o__Desulfatiglandales	f__HGW-15	g__JAFGFY01	s__	7,877,533	1,204,433	57,313	48	11	no SSU regions found
AM-312-K15	d__Bacteria	p__Omnitrophota	c__Koll11	o__4484-171	f__B32-G15	g__JAFGCB01	s__	9,491,807	281,272	10,333	44	4	k__Bacteria;p__Ca._Omnitrophica_(OP3);c__?;o__?;f__?;g__?;s__?
AM-312-K16	d__Bacteria	p__Chloroflexota	c__Dehalococcoidia	o__Dehalococcoidales	f__UBA5627	g__W693	s__	6,731,901	663,437	69,084	49	41	k__Bacteria;p__Chloroflexi;c__Dehalococcoidia_(subdiv._6);o__vadinBA26;f__?;g__?;s__?
AM-312-K17	d__Bacteria	p__Desulfobacterota	c__Desulfobacteria	o__Desulfobacterales	f__	g__	s__	6,987,927	4,108,925	200,522	48	58	no SSUs were classified
AM-312-K19	d__Bacteria	p__Zixibacteria	c__MSB-5A5	o__DSPP01	f__	g__	s__	3,681,883	1,159,886	84,802	54	20	no SSU regions found
AM-312-K20	d__Bacteria	p__Patescibacteria	c__Paceibacteria	o__Moranbacterales	f__UBA9337	g__	s__	8,624,886	711,102	78,465	37	26	k__Bacteria;p__Ca._Parcubacteria;c__Candidatus_Moranbacteria;o__?;f__?;g__?;s__?
AM-312-K21	d__Bacteria	p__Planctomycetota	c__Phycisphaerae	o__Sedimentisphaerales	f__SG8-4	g__JAFGPJ01	s__	4,784,527	2,409,499	90,282	48	24	no SSU regions found
AM-312-K23	d__Bacteria	p__Latescibacterota	c__Latescibacteria	o__Latescibacterales	f__Latescibacteraceae	g__	s__	5,547,565	2,704,732	78,207	47	8	no SSU regions found
AM-312-L02	d__Bacteria	p__Chloroflexota	c__Dehalococcoidia	o__Dehalococcoidales	f__UBA2162	g__JACQGQ01	s__	5,037,611	656,816	91,978	45	9	no SSU regions found
AM-312-L03	d__Bacteria	p__Bacteroidota	c__Bacteroidia	o__Flavobacteriales	f__Flavobacteriaceae	g__Flavicella	s__	5,375,381	2,232,382	166,167	32	68	k__Bacteria;p__Bacteroidetes;c__Flavobacteriia;o__Flavobacteriales;f__Flavobacteriaceae;g__Flavicella;s__?
AM-312-L06	d__Bacteria	p__Patescibacteria	c__Gracilibacteria	o__UBA1369	f__PNNO01	g__	s__	8,021,456	1,156,295	222,721	35	71	k__Bacteria;p__Ca._Gracilibacteria;c__?;o__?;f__?;g__?;s__?
AM-312-L07	d__Archaea	p__Nanoarchaeota	c__Nanoarchaeia	o__Woesearchaeales	f__JACPBV01	g__JAHJAV01	s__	7,091,454	601,675	32,421	39	13	no SSU regions found
AM-312-L08	d__Bacteria	p__Chloroflexota	c__Dehalococcoidia	o__Dehalococcoidales	f__S120	g__S120	s__	4,716,237	1,084,204	27,244	46	35	no SSU regions found
AM-312-L09	d__Bacteria	p__Desulfobacterota	c__Desulfobulbia	o__Desulfobulbales	f__	g__	s__	5,736,684	1,642,666	116,353	47	37	k__Bacteria;p__Proteobacteria;c__Deltaproteobacteria;o__Desulfobacterales;f__?;g__?;s__?
AM-312-L10	d__Bacteria	p__Aureabacteria	c__	o__	f__	g__	s__	6,974,178	1,048,444	62,577	46	22	no SSU regions found
AM-312-L11	d__Bacteria	p__Bacteroidota	c__Bacteroidia	o__Bacteroidales	f__B39-G9	g__	s__	6,288,626	2,660,467	110,622	33	65	k__Bacteria;p__Bacteroidetes;c__Bacteroidetes_BD2-2;o__?;f__?;g__?;s__?
AM-312-L13	d__Bacteria	p__Chloroflexota	c__Dehalococcoidia	o__RBG-13-53-26	f__RBG-13-53-26	g__	s__	5,969,466	503,293	66,359	46	16	no SSU regions found
AM-312-L14	d__Bacteria	p__Patescibacteria	c__Paceibacteria	o__UBA9983_A	f__	g__	s__	8,216,044	221,743	83,840	37	13	k__Bacteria;p__Ca._Parcubacteria;c__?;o__?;f__?;g__?;s__?
AM-312-L18	d__Archaea	p__Thermoproteota	c__Bathyarchaeia	o__B26-1	f__UBA233	g__A05DMB-2	s__	7,130,380	1,288,130	146,832	44	64	k__Archaea;p__Ca._Bathyarchaeota;c__?;o__?;f__?;g__?;s__?
AM-312-L20	d__Bacteria	p__Proteobacteria	c__Gammaproteobacteria	o__Chromatiales	f__Sedimenticolaceae	g__DRKS01	s__	4,239,742	1,614,698	82,117	47	41	k__Bacteria;p__Proteobacteria;c__Gammaproteobacteria;o__Sedimenticola_order_incertae_sedis;f__Sedimenticola_family_incertae_sedis;g__Sedimenticola;s__?
AM-312-L22	d__Bacteria	p__Verrucomicrobiota	c__Kiritimatiellae	o__UBA8416	f__	g__	s__	2,189,248	2,067,751	69,352	63	31	no SSU regions found
AM-312-L23	d__Archaea	p__Nanoarchaeota	c__Nanoarchaeia	o__Pacearchaeales	f__GW2011-AR1	g__	s__	5,330,205	445,891	77,957	28	52	k__Archaea;p__Ca._Woesearchaeota;c__Pacearchaeota;o__?;f__?;g__?;s__?
AM-312-M02	d__Bacteria	p__Planctomycetota	c__Planctomycetia	o__Pirellulales	f__Thermoguttaceae	g__	s__	3,378,034	1,986,745	53,915	61	18	no SSUs were classified
AM-312-M06	d__Bacteria	p__Chloroflexota	c__Dehalococcoidia	o__Dehalococcoidales	f__UBA2162	g__GCA-2685815	s__	4,990,088	1,410,483	70,631	48	68	k__Bacteria;p__Chloroflexi;c__Dehalococcoidia_(subdiv._6);o__vadinBA26;f__?;g__?;s__?
AM-312-M07	d__Archaea	p__Nanoarchaeota	c__Nanoarchaeia	o__Woesearchaeales	f__	g__	s__	7,585,909	408,160	31,639	37	32	no SSU regions found
AM-312-M14	d__Bacteria	p__Patescibacteria	c__Paceibacteria	o__Ryanbacterales	f__GWA2-47-10b	g__	s__	4,011,589	430,666	80,411	36	40	no SSU regions found
AM-312-M16	d__Bacteria	p__Campylobacterota	c__Campylobacteria	o__Campylobacterales	f__Sulfurovaceae	g__Sulfurovum	s__	3,607,887	403,597	35,716	39	12	no SSU regions found
AM-312-M17	d__Bacteria	p__Chloroflexota	c__Dehalococcoidia	o__Dehalococcoidales	f__W111	g__W111	s__	5,497,055	376,217	25,833	49	17	no SSU regions found
AM-312-M19	d__Bacteria	p__Proteobacteria	c__Gammaproteobacteria	o__Xanthomonadales	f__SZUA-36	g__	s__	3,026,544	1,201,758	66,477	61	20	k__Bacteria;p__Proteobacteria;c__Gammaproteobacteria;o__?;f__?;g__?;s__?
AM-312-M20	d__Bacteria	p__Chloroflexota	c__Dehalococcoidia	o__Dehalococcoidales	f__UBA2162	g__	s__	6,037,753	706,454	47,638	47	24	k__Bacteria;p__Chloroflexi;c__Dehalococcoidia_(subdiv._6);o__vadinBA26;f__?;g__?;s__?
AM-312-M21	d__Archaea	p__Aenigmatarchaeota	c__Aenigmatarchaeia	o__GW2011-AR5	f__GW2011-AR5	g__	s__	8,971,627	1,862,892	158,447	43	52	no SSUs were classified
AM-312-N04	d__Bacteria	p__Desulfobacterota	c__Desulfobulbia	o__Desulfobulbales	f__BM004	g__	s__	6,261,075	677,765	26,321	51	17	k__Bacteria;p__Proteobacteria;c__Deltaproteobacteria;o__Desulfobacterales;f__?;g__?;s__?
AM-312-N08	d__Bacteria	p__Desulfobacterota	c__Desulfobacteria	o__Desulfobacterales	f__UBA11574	g__JAAXQD01	s__JAAXQD01 sp012974475	5,444,463	1,392,912	63,342	45	39	no SSUs were classified
AM-312-N09	d__Bacteria	p__Myxococcota	c__XYA12-FULL-58-9	o__XYA12-FULL-58-9	f__XYA12-FULL-58-9	g__	s__	4,253,694	3,414,202	88,640	60	21	no SSUs were classified
AM-312-N14	d__Bacteria	p__Desulfobacterota	c__DSM-4660	o__Desulfatiglandales	f__HGW-15	g__	s__	5,061,426	1,263,852	61,334	51	7	no SSU regions found
AM-312-N16	d__Archaea	p__Nanoarchaeota	c__Nanoarchaeia	o__Woesearchaeales	f__GW2011-AR4	g__	s__	7,697,296	259,422	28,291	35	17	k__Archaea;p__Ca._Woesearchaeota;c__?;o__?;f__?;g__?;s__?
AM-312-N18	d__Bacteria	p__Chloroflexota	c__Dehalococcoidia	o__Dehalococcoidales	f__RBG-16-60-22	g__	s__	5,622,189	1,443,798	117,698	48	70	k__Bacteria;p__Chloroflexi;c__Dehalococcoidia_(subdiv._6);o__GIF3;f__?;g__?;s__?
AM-312-N19	d__Bacteria	p__Dependentiae	c__Babeliae	o__Babeliales	f__Vermiphilaceae	g__	s__	10,816,277	140,768	65,090	40	10	no SSU regions found
AM-312-N21	d__Bacteria	p__Marinisomatota	c__Marinisomatia	o__Marinisomatales	f__JAHJCW01	g__	s__	9,133,644	678,352	63,663	37	17	k__Bacteria;p__Marinimicrobia_(SAR406_clade);c__?;o__?;f__?;g__?;s__?
AM-312-O02	d__Bacteria	p__Acidobacteriota	c__Aminicenantia	o__Aminicenantales	f__Aminicenantaceae	g__Aminicenans	s__	4,720,279	1,863,040	79,646	43	28	k__Bacteria;p__Ca._Aminicenantes_(OP8);c__?;o__?;f__?;g__?;s__?
AM-312-O04	d__Bacteria	p__Chlamydiota	c__Chlamydiia	o__Chlamydiales	f__JAAKFR01	g__	s__	6,205,191	588,152	22,295	49	32	no SSU regions found
AM-312-O05	d__Bacteria	p__Planctomycetota	c__	o__	f__	g__	s__	5,449,949	2,472,497	73,008	48	33	no SSUs were classified
AM-312-O10	d__Bacteria	p__Bacteroidota	c__Bacteroidia	o__Bacteroidales	f__SM23-62	g__SM23-62	s__	10,499,161	2,605,331	92,677	43	59	no SSU regions found
AM-312-O13	d__Bacteria	p__Omnitrophota	c__Koll11	o__JABMRN01	f__RBG-13-46-9	g__	s__	7,766,400	810,945	49,657	46	36	no SSU regions found
AM-312-O14	d__Archaea	p__Thermoproteota	c__Bathyarchaeia	o__	f__	g__	s__	9,098,525	1,065,925	93,681	42	44	k__Archaea;p__Ca._Bathyarchaeota;c__?;o__?;f__?;g__?;s__?
AM-312-O16	d__Bacteria	p__Cloacimonadota	c__Cloacimonadia	o__Cloacimonadales	f__TCS61	g__SDB	s__	8,600,587	1,112,053	95,828	38	50	k__Bacteria;p__Cloacimonetes;c__?;o__?;f__?;g__?;s__?
AM-312-O17	d__Bacteria	p__Dependentiae	c__Babeliae	o__Babeliales	f__GCA-2401785	g__	s__	9,883,864	766,731	61,831	40	59	no SSU regions found
AM-312-O18	d__Bacteria	p__Chloroflexota	c__Dehalococcoidia	o__Dehalococcoidales	f__UBA2162	g__GCA-2685815	s__	8,382,948	942,672	114,901	47	37	k__Bacteria;p__Chloroflexi;c__Dehalococcoidia_(subdiv._6);o__vadinBA26;f__?;g__?;s__?
AM-312-P01	d__Bacteria	p__Proteobacteria	c__Gammaproteobacteria	o__Pseudomonadales	f__Halieaceae	g__Halioglobus	s__	2,202,838	578,030	78,926	57	17	k__Bacteria;p__Proteobacteria;c__Gammaproteobacteria;o__Cellvibrionales;f__Halieaceae;g__?;s__?
AM-312-P02	d__Bacteria	p__Desulfobacterota	c__DSM-4660	o__Desulfatiglandales	f__HGW-15	g__	s__	3,318,804	2,103,410	99,536	50	36	no SSUs were classified
AM-312-P07	d__Bacteria	p__Omnitrophota	c__Koll11	o__2-01-FULL-45-10	f__	g__	s__	8,590,836	824,555	60,781	51	16	no SSU regions found
AM-312-P08	d__Bacteria	p__Acidobacteriota	c__Thermoanaerobaculia	o__Thermoanaerobaculales	f__FEB-10	g__JACXWA01	s__	3,154,496	749,058	31,275	61	23	no SSU regions found
AM-312-P09	d__Bacteria	p__Verrucomicrobiota	c__Kiritimatiellae	o__Kiritimatiellales	f__	g__	s__	6,430,279	1,261,418	80,237	54	55	k__Bacteria;p__Kiritimatiellaeota;c__Kiritimatiellae;o__?;f__?;g__?;s__?
AM-312-P11	d__Archaea	p__Nanoarchaeota	c__Nanoarchaeia	o__Woesearchaeales	f__WJKL01	g__	s__	7,181,840	219,278	74,279	32	19	no SSU regions found
AM-312-P13	d__Archaea	p__Nanoarchaeota	c__Nanoarchaeia	o__Woesearchaeales	f__JAGVZT01	g__	s__	9,148,301	589,599	44,248	39	24	no SSU regions found
AM-312-P14	d__Bacteria	p__Omnitrophota	c__Koll11	o__VGKH01	f__	g__	s__	6,371,835	1,333,968	88,243	43	55	no SSU regions found
AM-312-P18	d__Bacteria	p__Chloroflexota	c__Dehalococcoidia	o__Dehalococcoidales	f__JAHJRU01	g__	s__	5,814,522	609,409	76,578	52	43	k__Bacteria;p__Chloroflexi;c__Dehalococcoidia_(subdiv._6);o__Napoli-4B-65;f__?;g__?;s__?
