# Supplementary material for: Laminarin stimulates single cell rates of sulfate reduction whereas oxygen inhibits transcriptomic activity in coastal marine sediment
Source: ISME J. 2025 Mar 9;19(1):wraf042. doi: 10.1093/ismejo/wraf042 (PMC11919646; doi:10.1093/ismejo/wraf042)
Supplement: SuppTable4_Sediment_kaiju_RNAmapping_wraf042 [file supptable4_sediment_kaiju_rnamapping_wraf042.zip › SuppTable4_Sediment_kaiju_RNAmapping_wraf042.csv]

SAG	sequence_ids_lca	EC	KO	COG	COG_Functional_cat.	eggNOG_desc.	GOs	eggNOG_OGs	header	locus_tag	sample	number_of_reads	rpkm	Domain	Phylum	Class	Order	Family	Genus	Species
AM-311-M17	AM311M17_59;11;328			1RGGF	S	COG NOG14600 non supervised orthologous group		1RGGF@1224,2AU0F@1,2MC3F@213115,2WNKG@28221,31JKB@2,42S33@68525	AM311M17_59;11;328	AM-311-M17_00994	cDNA1	751033	49654.47677	Bacteria	Chloroflexota	Anaerolineae	Anaerolineales	UBA4823	JAFGQI01
AM-311-M17	AM311M17_59;11;328			1RGGF	S	COG NOG14600 non supervised orthologous group		1RGGF@1224,2AU0F@1,2MC3F@213115,2WNKG@28221,31JKB@2,42S33@68525	AM311M17_59;11;328	AM-311-M17_00994	cDNA2	362919	88396.02187	Bacteria	Chloroflexota	Anaerolineae	Anaerolineales	UBA4823	JAFGQI01
AM-312-C14	AM312C14_49;3270;3569			1NAN7				1NAN7@1224,2DMNG@1,2UD5X@28211,32SP1@2	AM312C14_49;3270;3569	AM-312-C14_00535	cDNA1	348029	24395.11655	Bacteria	Chloroflexota	Dehalococcoidia	Dehalococcoidales	W111	W111
AM-312-C14	AM312C14_49;3270;3569			1NAN7				1NAN7@1224,2DMNG@1,2UD5X@28211,32SP1@2	AM312C14_49;3270;3569	AM-312-C14_00535	cDNA2	144150	37224.2311	Bacteria	Chloroflexota	Dehalococcoidia	Dehalococcoidales	W111	W111
AM-311-J09	AM311J09_37;11515;12024			2D1ZE	S	LppC putative lipoprotein		2D1ZE@1,2SJVP@2759,3AI9D@33154,3BX0X@33208,3DEMU@33213	AM311J09_37;11515;12024	AM-311-J09_01094	cDNA1	7357	302.9295402	Bacteria	Proteobacteria	Gammaproteobacteria	Xanthomonadales	SZUA-36	JABDPF01
AM-315-J06	AM315J06_6;33942;34337			1JFBK				1JFBK@118969,1NIX0@1224,1SGM0@1236,2E9J1@1,333RY@2	AM315J06_6;33942;34337	AM-315-J06_00466	cDNA1	3640	193.1358699	Bacteria	Proteobacteria	Gammaproteobacteria	SZUA-229	SZUA-229	SZUA-116
AM-312-F10	AM312F10_11;9056;9259			1V6N4	S	COG NOG15344 non supervised orthologous group		1V6N4@1239,24K1H@186801,2B9ZZ@1,323DM@2	AM312F10_11;9056;9259	AM-312-F10_00336	cDNA1	3083	318.2996337	Bacteria	Patescibacteria	WWE3	UBA101185	UBA10185	JAHIRX01
AM-311-J09	AM311J09_37;11515;12024			2D1ZE	S	LppC putative lipoprotein		2D1ZE@1,2SJVP@2759,3AI9D@33154,3BX0X@33208,3DEMU@33213	AM311J09_37;11515;12024	AM-311-J09_01094	cDNA2	2388	362.2420121	Bacteria	Proteobacteria	Gammaproteobacteria	Xanthomonadales	SZUA-36	JABDPF01
AM-326-C16	AM326C16_51;2405;3916	2.7.1.30	K00864	1MUP7	F	Key enzyme in the regulation of glycerol uptake and metabolism. Catalyzes the phosphorylation of glycerol to yield sn- glycerol 3-phosphate	GO:0003674,GO:0003824,GO:0004370,GO:0005488,GO:0005515,GO:0005575,GO:0005622,GO:0005623,GO:0005737,GO:0005829,GO:0005975,GO:0006066,GO:0006071,GO:0006793,GO:0006796,GO:0006950,GO:0006974,GO:0008150,GO:0008152,GO:0008270,GO:0009056,GO:0009987,GO:0016052,GO:0016301,GO:0016310,GO:0016740,GO:0016772,GO:0016773,GO:0019400,GO:0019405,GO:0019563,GO:0019751,GO:0033554,GO:0042802,GO:0043167,GO:0043169,GO:…	1MUP7@1224,1RMAF@1236,1XUKJ@135623,COG0554@1,COG0554@2	AM326C16_51;2405;3916	AM-326-C16_00867	cDNA1	2351	32.609701	Bacteria	Proteobacteria	Gammaproteobacteria	Enterobacterales	Vibrionaceae	Photobacterium
AM-326-C16	AM326C16_7;26248;27432		K02358	1MVC0	J	This protein promotes the GTP-dependent binding of aminoacyl-tRNA to the A-site of ribosomes during protein biosynthesis		1MVC0@1224,1RMYX@1236,1XSP1@135623,COG0050@1,COG0050@2	AM326C16_7;26248;27432	AM-326-C16_00340	cDNA1	2070	36.64184178	Bacteria	Proteobacteria	Gammaproteobacteria	Enterobacterales	Vibrionaceae	Photobacterium
AM-311-F19	AM311F19_1;26785;27264			1NP5K				1NP5K@1224,2ENFV@1,2UJUH@28211,33G39@2	AM311F19_1;26785;27264	AM-311-F19_00024	cDNA1	1923	84.13998356	Bacteria	Planctomycetota	Phycisphaerae	Sedimentisphaerales	SG8-4	CAIYOL01
AM-326-C16	AM326C16_11;5882;7552	1.17.7.4	K02945	1MVAV	J	thus facilitating recognition of the initiation point. It is needed to translate mRNA with a short Shine-Dalgarno (SD) purine-rich sequence	GO:0000028,GO:0003674,GO:0003676,GO:0003723,GO:0003729,GO:0003735,GO:0005198,GO:0005488,GO:0005575,GO:0005622,GO:0005623,GO:0005737,GO:0005829,GO:0005840,GO:0006412,GO:0006417,GO:0006518,GO:0006807,GO:0006996,GO:0008150,GO:0008152,GO:0009058,GO:0009059,GO:0009889,GO:0009890,GO:0009892,GO:0009987,GO:0010467,GO:0010468,GO:0010556,GO:0010558,GO:0010605,GO:0010608,GO:0010629,GO:0015935,GO:0016043,GO:…	1MVAV@1224,1RMFY@1236,1XSTZ@135623,COG0539@1,COG0539@2	AM326C16_11;5882;7552	AM-326-C16_00463	cDNA1	1828	22.94131839	Bacteria	Proteobacteria	Gammaproteobacteria	Enterobacterales	Vibrionaceae	Photobacterium
AM-312-F10	AM312F10_11;9056;9259			1V6N4	S	COG NOG15344 non supervised orthologous group		1V6N4@1239,24K1H@186801,2B9ZZ@1,323DM@2	AM312F10_11;9056;9259	AM-312-F10_00336	cDNA2	1705	648.5009592	Bacteria	Patescibacteria	WWE3	UBA101185	UBA10185	JAHIRX01
AM-311-H12	AM311H12_212;6013;6450			1PB33				1PB33@1224,2DEJE@1,2UY1B@28211,2ZN82@2	AM311H12_212;6013;6450	AM-311-H12_04452	cDNA1	1545	74.09786569	Bacteria	SM23-31	SM23-31	SM23-31	SM23-31
AM-326-C16	AM326C16_7;24048;26144		K02355	1MUCV	J	Catalyzes the GTP-dependent ribosomal translocation step during translation elongation. During this step, the ribosome changes from the pre-translocational (PRE) to the post- translocational (POST) state as the newly formed A-site-bound peptidyl-tRNA and P-site-bound deacylated tRNA move to the P and E sites, respectively. Catalyzes the coordinated movement of the two tRNA molecules, the mRNA and…	GO:0005575,GO:0005622,GO:0005623,GO:0005737,GO:0005829,GO:0044424,GO:0044444,GO:0044464	1MUCV@1224,1RNSZ@1236,1XSMB@135623,COG0480@1,COG0480@2	AM326C16_7;24048;26144	AM-326-C16_00339	cDNA2	1462	53.85653043	Bacteria	Proteobacteria	Gammaproteobacteria	Enterobacterales	Vibrionaceae	Photobacterium
AM-326-J07	AM326J07_3;13715;14704		K10940	1NA7U	M	COG3203 Outer membrane protein (porin)	GO:0005575,GO:0005623,GO:0009279,GO:0016020,GO:0019867,GO:0030312,GO:0030313,GO:0031975,GO:0044462,GO:0044464,GO:0071944	1NA7U@1224,1RPXP@1236,1XUJ9@135623,COG3203@1,COG3203@2	AM326J07_3;13715;14704	AM-326-J07_00062	cDNA1	1432	30.34627425	Bacteria	Proteobacteria	Gammaproteobacteria	Enterobacterales	Vibrionaceae	Photobacterium
AM-326-C16	AM326C16_7;30480;31307		K02886	1MVTD	J	One of the primary rRNA binding proteins. Required for association of the 30S and 50S subunits to form the 70S ribosome, for tRNA binding and peptide bond formation. It has been suggested to have peptidyltransferase activity	GO:0000027,GO:0002181,GO:0003674,GO:0003676,GO:0003723,GO:0003735,GO:0005198,GO:0005488,GO:0005575,GO:0005622,GO:0005623,GO:0005737,GO:0005829,GO:0005840,GO:0005886,GO:0006412,GO:0006518,GO:0006807,GO:0006996,GO:0008150,GO:0008152,GO:0008270,GO:0009058,GO:0009059,GO:0009987,GO:0010467,GO:0015934,GO:0016020,GO:0016043,GO:0019538,GO:0022607,GO:0022613,GO:0022618,GO:0022625,GO:0022626,GO:0032991,GO:…	1MVTD@1224,1RMGR@1236,1XU36@135623,COG0090@1,COG0090@2	AM326C16_7;30480;31307	AM-326-C16_00346	cDNA1	1419	35.96131282	Bacteria	Proteobacteria	Gammaproteobacteria	Enterobacterales	Vibrionaceae	Photobacterium
AM-326-C16	AM326C16_7;24048;26144		K02355	1MUCV	J	Catalyzes the GTP-dependent ribosomal translocation step during translation elongation. During this step, the ribosome changes from the pre-translocational (PRE) to the post- translocational (POST) state as the newly formed A-site-bound peptidyl-tRNA and P-site-bound deacylated tRNA move to the P and E sites, respectively. Catalyzes the coordinated movement of the two tRNA molecules, the mRNA and…	GO:0005575,GO:0005622,GO:0005623,GO:0005737,GO:0005829,GO:0044424,GO:0044444,GO:0044464	1MUCV@1224,1RNSZ@1236,1XSMB@135623,COG0480@1,COG0480@2	AM326C16_7;24048;26144	AM-326-C16_00339	cDNA1	1243	12.42906623	Bacteria	Proteobacteria	Gammaproteobacteria	Enterobacterales	Vibrionaceae	Photobacterium
AM-326-C16	AM326C16_7;26248;27432		K02358	1MVC0	J	This protein promotes the GTP-dependent binding of aminoacyl-tRNA to the A-site of ribosomes during protein biosynthesis		1MVC0@1224,1RMYX@1236,1XSP1@135623,COG0050@1,COG0050@2	AM326C16_7;26248;27432	AM-326-C16_00340	cDNA2	1061	69.19041873	Bacteria	Proteobacteria	Gammaproteobacteria	Enterobacterales	Vibrionaceae	Photobacterium
AM-315-J06	AM315J06_6;33942;34337			1JFBK				1JFBK@118969,1NIX0@1224,1SGM0@1236,2E9J1@1,333RY@2	AM315J06_6;33942;34337	AM-315-J06_00466	cDNA2	1028	200.9455053	Bacteria	Proteobacteria	Gammaproteobacteria	SZUA-229	SZUA-229	SZUA-116
AM-326-A07	AM326A07_22;11128;13218		K02355	1MUCV	J	Catalyzes the GTP-dependent ribosomal translocation step during translation elongation. During this step, the ribosome changes from the pre-translocational (PRE) to the post- translocational (POST) state as the newly formed A-site-bound peptidyl-tRNA and P-site-bound deacylated tRNA move to the P and E sites, respectively. Catalyzes the coordinated movement of the two tRNA molecules, the mRNA and…	GO:0003674,GO:0003676,GO:0003723,GO:0003746,GO:0005488,GO:0005575,GO:0005618,GO:0005622,GO:0005623,GO:0005737,GO:0005886,GO:0006412,GO:0006414,GO:0006518,GO:0006807,GO:0008135,GO:0008150,GO:0008152,GO:0009058,GO:0009059,GO:0009987,GO:0010467,GO:0016020,GO:0019538,GO:0030312,GO:0034641,GO:0034645,GO:0040007,GO:0043043,GO:0043170,GO:0043603,GO:0043604,GO:0044237,GO:0044238,GO:0044249,GO:0044260,GO:…	1MUCV@1224,1RNNJ@1236,2QA04@267890,COG0480@1,COG0480@2	AM326A07_22;11128;13218	AM-326-A07_01216	cDNA2	989	36.53694933	Bacteria	Proteobacteria	Gammaproteobacteria	Enterobacterales	Shewanellaceae	Shewanella	Shewanella sp002873135
AM-311-H01	AM311H01_83;12873;15149	2.3.1.54	K00656	1MWBF	C	COG1882 Pyruvate-formate lyase	GO:0003674,GO:0003824,GO:0006082,GO:0006520,GO:0006566,GO:0006567,GO:0006807,GO:0008150,GO:0008152,GO:0008861,GO:0009056,GO:0009063,GO:0009066,GO:0009068,GO:0009987,GO:0016054,GO:0016407,GO:0016408,GO:0016453,GO:0016740,GO:0016746,GO:0016747,GO:0019752,GO:0043436,GO:0044237,GO:0044238,GO:0044248,GO:0044281,GO:0044282,GO:0046395,GO:0071704,GO:1901564,GO:1901565,GO:1901575,GO:1901605,GO:1901606	1MWBF@1224,1RM96@1236,1XT1F@135623,COG1882@1,COG1882@2	AM311H01_83;12873;15149	AM-311-H01_02109	cDNA2	964	32.70295928	Bacteria	Proteobacteria	Gammaproteobacteria	Tenderiales	Tenderiaceae	Tenderia
AM-326-C16	AM326C16_7;28914;29543		K02906	1MUST	J	One of the primary rRNA binding proteins, it binds directly near the 3'-end of the 23S rRNA, where it nucleates assembly of the 50S subunit	GO:0000027,GO:0003674,GO:0003735,GO:0005198,GO:0005575,GO:0005622,GO:0005623,GO:0005737,GO:0005829,GO:0005840,GO:0005886,GO:0006412,GO:0006518,GO:0006807,GO:0006996,GO:0008150,GO:0008152,GO:0009058,GO:0009059,GO:0009893,GO:0009987,GO:0010467,GO:0010468,GO:0010604,GO:0010628,GO:0015934,GO:0016020,GO:0016043,GO:0019219,GO:0019222,GO:0019538,GO:0022607,GO:0022613,GO:0022618,GO:0022625,GO:0022626,GO:…	1MUST@1224,1RMK9@1236,1XSH7@135623,COG0087@1,COG0087@2	AM326C16_7;28914;29543	AM-326-C16_00343	cDNA2	957	117.4744904	Bacteria	Proteobacteria	Gammaproteobacteria	Enterobacterales	Vibrionaceae	Photobacterium
AM-326-C16	AM326C16_7;28914;29543		K02906	1MUST	J	One of the primary rRNA binding proteins, it binds directly near the 3'-end of the 23S rRNA, where it nucleates assembly of the 50S subunit	GO:0000027,GO:0003674,GO:0003735,GO:0005198,GO:0005575,GO:0005622,GO:0005623,GO:0005737,GO:0005829,GO:0005840,GO:0005886,GO:0006412,GO:0006518,GO:0006807,GO:0006996,GO:0008150,GO:0008152,GO:0009058,GO:0009059,GO:0009893,GO:0009987,GO:0010467,GO:0010468,GO:0010604,GO:0010628,GO:0015934,GO:0016020,GO:0016043,GO:0019219,GO:0019222,GO:0019538,GO:0022607,GO:0022613,GO:0022618,GO:0022625,GO:0022626,GO:…	1MUST@1224,1RMK9@1236,1XSH7@135623,COG0087@1,COG0087@2	AM326C16_7;28914;29543	AM-326-C16_00343	cDNA1	953	31.75418036	Bacteria	Proteobacteria	Gammaproteobacteria	Enterobacterales	Vibrionaceae	Photobacterium
AM-326-C16	AM326C16_7;34378;34917		K02931	1MUU9	J	This is 1 of the proteins that binds and probably mediates the attachment of the 5S RNA into the large ribosomal subunit, where it forms part of the central protuberance. In the 70S ribosome it contacts protein S13 of the 30S subunit (bridge B1b), connecting the 2 subunits	GO:0000027,GO:0003674,GO:0003676,GO:0003723,GO:0003735,GO:0005198,GO:0005488,GO:0005575,GO:0005622,GO:0005623,GO:0005737,GO:0005829,GO:0005840,GO:0005886,GO:0006412,GO:0006518,GO:0006807,GO:0006996,GO:0008097,GO:0008150,GO:0008152,GO:0009058,GO:0009059,GO:0009987,GO:0010467,GO:0015934,GO:0016020,GO:0016043,GO:0019538,GO:0019843,GO:0022607,GO:0022613,GO:0022618,GO:0022625,GO:0022626,GO:0032991,GO:…	1MUU9@1224,1RPE1@1236,1XTAU@135623,COG0094@1,COG0094@2	AM326C16_7;34378;34917	AM-326-C16_00356	cDNA1	948	36.86194308	Bacteria	Proteobacteria	Gammaproteobacteria	Enterobacterales	Vibrionaceae	Photobacterium
AM-326-C16	AM326C16_7;31966;32655		K02982	1MUAI	J	Binds the lower part of the 30S subunit head. Binds mRNA in the 70S ribosome, positioning it for translation	GO:0000028,GO:0002181,GO:0003674,GO:0003735,GO:0005198,GO:0005575,GO:0005618,GO:0005622,GO:0005623,GO:0005737,GO:0005829,GO:0005840,GO:0005886,GO:0006412,GO:0006518,GO:0006807,GO:0006996,GO:0008150,GO:0008152,GO:0009058,GO:0009059,GO:0009987,GO:0010467,GO:0015935,GO:0016020,GO:0016043,GO:0019538,GO:0022607,GO:0022613,GO:0022618,GO:0022626,GO:0022627,GO:0030312,GO:0032991,GO:0034622,GO:0034641,GO:…	1MUAI@1224,1RN0P@1236,1XSCE@135623,COG0092@1,COG0092@2	AM326C16_7;31966;32655	AM-326-C16_00349	cDNA1	910	27.68093926	Bacteria	Proteobacteria	Gammaproteobacteria	Enterobacterales	Vibrionaceae	Photobacterium
AM-326-C16	AM326C16_107;645;1079		K02876	1RDC8	J	Binds to the 23S rRNA	GO:0003674,GO:0003735,GO:0005198,GO:0005575,GO:0005622,GO:0005623,GO:0005737,GO:0005829,GO:0005840,GO:0005886,GO:0006412,GO:0006518,GO:0006807,GO:0008150,GO:0008152,GO:0009058,GO:0009059,GO:0009987,GO:0010467,GO:0015934,GO:0016020,GO:0019538,GO:0022625,GO:0022626,GO:0032991,GO:0034641,GO:0034645,GO:0043043,GO:0043170,GO:0043226,GO:0043228,GO:0043229,GO:0043232,GO:0043603,GO:0043604,GO:0044237,GO:…	1RDC8@1224,1S3P6@1236,1XWV4@135623,COG0200@1,COG0200@2	AM326C16_107;645;1079	AM-326-C16_01053	cDNA1	828	39.98519877	Bacteria	Proteobacteria	Gammaproteobacteria	Enterobacterales	Vibrionaceae	Photobacterium
AM-326-C16	AM326C16_7;29560;30162		K02926	1MXPF	J	Forms part of the polypeptide exit tunnel	GO:0001130,GO:0001217,GO:0003674,GO:0003676,GO:0003700,GO:0003723,GO:0003735,GO:0004857,GO:0005198,GO:0005488,GO:0005575,GO:0005618,GO:0005622,GO:0005623,GO:0005737,GO:0005829,GO:0005840,GO:0005844,GO:0005886,GO:0006355,GO:0006412,GO:0006417,GO:0006518,GO:0006807,GO:0006996,GO:0008150,GO:0008152,GO:0008428,GO:0009058,GO:0009059,GO:0009889,GO:0009890,GO:0009892,GO:0009987,GO:0010467,GO:0010468,GO:…	1MXPF@1224,1RNNK@1236,1XSUF@135623,COG0088@1,COG0088@2	AM326C16_7;29560;30162	AM-326-C16_00344	cDNA1	801	27.88654282	Bacteria	Proteobacteria	Gammaproteobacteria	Enterobacterales	Vibrionaceae	Photobacterium
AM-326-C16	AM326C16_51;3958;4806		K02440	1MXTJ	U	Belongs to the MIP aquaporin (TC 1.A.8) family		1MXTJ@1224,1RP2X@1236,1XUR2@135623,COG0580@1,COG0580@2	AM326C16_51;3958;4806	AM-326-C16_00868	cDNA1	797	19.6979541	Bacteria	Proteobacteria	Gammaproteobacteria	Enterobacterales	Vibrionaceae	Photobacterium
AM-326-A07	AM326A07_61;237;2834	4.2.1.3,4.2.1.99	K01682	1MVCR	C	Belongs to the aconitase IPM isomerase family	GO:0003674,GO:0003676,GO:0003723,GO:0003729,GO:0003730,GO:0003824,GO:0003994,GO:0005488,GO:0005575,GO:0005622,GO:0005623,GO:0005737,GO:0005829,GO:0005975,GO:0006081,GO:0006082,GO:0006091,GO:0006097,GO:0006099,GO:0006101,GO:0006417,GO:0006629,GO:0006631,GO:0008150,GO:0008152,GO:0009056,GO:0009060,GO:0009062,GO:0009889,GO:0009987,GO:0010468,GO:0010556,GO:0010608,GO:0015980,GO:0016042,GO:0016054,GO:…	1MVCR@1224,1RNMC@1236,2Q9C2@267890,COG1049@1,COG1049@2	AM326A07_61;237;2834	AM-326-A07_02158	cDNA1	791	6.383563544	Bacteria	Proteobacteria	Gammaproteobacteria	Enterobacterales	Shewanellaceae	Shewanella	Shewanella sp002873135
AM-326-C16	AM326C16_7;31966;32655		K02982	1MUAI	J	Binds the lower part of the 30S subunit head. Binds mRNA in the 70S ribosome, positioning it for translation	GO:0000028,GO:0002181,GO:0003674,GO:0003735,GO:0005198,GO:0005575,GO:0005618,GO:0005622,GO:0005623,GO:0005737,GO:0005829,GO:0005840,GO:0005886,GO:0006412,GO:0006518,GO:0006807,GO:0006996,GO:0008150,GO:0008152,GO:0009058,GO:0009059,GO:0009987,GO:0010467,GO:0015935,GO:0016020,GO:0016043,GO:0019538,GO:0022607,GO:0022613,GO:0022618,GO:0022626,GO:0022627,GO:0030312,GO:0032991,GO:0034622,GO:0034641,GO:…	1MUAI@1224,1RN0P@1236,1XSCE@135623,COG0092@1,COG0092@2	AM326C16_7;31966;32655	AM-326-C16_00349	cDNA2	790	88.52993529	Bacteria	Proteobacteria	Gammaproteobacteria	Enterobacterales	Vibrionaceae	Photobacterium
AM-326-A07	AM326A07_38;14977;17640	1.2.4.1	K00163	1MV21	C	Component of the pyruvate dehydrogenase (PDH) complex, that catalyzes the overall conversion of pyruvate to acetyl-CoA and CO(2)	GO:0000287,GO:0003674,GO:0003824,GO:0004738,GO:0005488,GO:0005515,GO:0008150,GO:0008152,GO:0016491,GO:0016903,GO:0019842,GO:0030976,GO:0036094,GO:0042802,GO:0042803,GO:0043167,GO:0043168,GO:0043169,GO:0046872,GO:0046983,GO:0048037,GO:0050662,GO:0055114,GO:0097159,GO:1901363,GO:1901681	1MV21@1224,1RN6K@1236,2QAUE@267890,COG2609@1,COG2609@2	AM326A07_38;14977;17640	AM-326-A07_01758	cDNA2	786	22.78944018	Bacteria	Proteobacteria	Gammaproteobacteria	Enterobacterales	Shewanellaceae	Shewanella	Shewanella sp002873135
AM-326-A07	AM326A07_38;19799;21229	1.8.1.4	K00382	1MU2U	C	PFAM FAD-dependent pyridine nucleotide-disulphide oxidoreductase	GO:0000166,GO:0001505,GO:0003674,GO:0003824,GO:0004148,GO:0005488,GO:0005515,GO:0005575,GO:0005622,GO:0005623,GO:0005634,GO:0005654,GO:0005737,GO:0005739,GO:0005759,GO:0005829,GO:0006082,GO:0006084,GO:0006085,GO:0006086,GO:0006090,GO:0006103,GO:0006139,GO:0006163,GO:0006164,GO:0006464,GO:0006520,GO:0006544,GO:0006546,GO:0006637,GO:0006725,GO:0006732,GO:0006733,GO:0006753,GO:0006790,GO:0006793,GO:…	1MU2U@1224,1RMFF@1236,2Q8YD@267890,COG1249@1,COG1249@2	AM326A07_38;19799;21229	AM-326-A07_01760	cDNA2	783	42.27737382	Bacteria	Proteobacteria	Gammaproteobacteria	Enterobacterales	Shewanellaceae	Shewanella	Shewanella sp002873135
AM-326-A07	AM326A07_129;2341;3729	3.6.3.14	K02111	1MUG7	F	Produces ATP from ADP in the presence of a proton gradient across the membrane. The alpha chain is a regulatory subunit	GO:0003674,GO:0003824,GO:0005215,GO:0005575,GO:0005618,GO:0005622,GO:0005623,GO:0005886,GO:0006139,GO:0006163,GO:0006164,GO:0006725,GO:0006753,GO:0006754,GO:0006793,GO:0006796,GO:0006807,GO:0006810,GO:0006811,GO:0006812,GO:0008150,GO:0008152,GO:0008324,GO:0009058,GO:0009117,GO:0009123,GO:0009124,GO:0009126,GO:0009127,GO:0009141,GO:0009142,GO:0009144,GO:0009145,GO:0009150,GO:0009152,GO:0009156,GO:…	1MUG7@1224,1RP4V@1236,2Q92V@267890,COG0056@1,COG0056@2	AM326A07_129;2341;3729	AM-326-A07_02623	cDNA1	776	11.71739059	Bacteria	Proteobacteria	Gammaproteobacteria	Enterobacterales	Shewanellaceae	Shewanella	Shewanella sp002873135
AM-326-C16	AM326C16_7;32667;33077		K02878	1RA0Z	J	Binds 23S rRNA and is also seen to make contacts with the A and possibly P site tRNAs	GO:0000027,GO:0000049,GO:0003674,GO:0003676,GO:0003723,GO:0003735,GO:0005198,GO:0005488,GO:0005575,GO:0005622,GO:0005623,GO:0005737,GO:0005829,GO:0005840,GO:0005886,GO:0006412,GO:0006518,GO:0006807,GO:0006996,GO:0008150,GO:0008152,GO:0009058,GO:0009059,GO:0009987,GO:0010467,GO:0015934,GO:0016020,GO:0016043,GO:0019538,GO:0019843,GO:0022607,GO:0022613,GO:0022618,GO:0022625,GO:0022626,GO:0032991,GO:…	1RA0Z@1224,1S201@1236,1XWVR@135623,COG0197@1,COG0197@2	AM326C16_7;32667;33077	AM-326-C16_00350	cDNA1	769	39.30982723	Bacteria	Proteobacteria	Gammaproteobacteria	Enterobacterales	Vibrionaceae	Photobacterium
AM-326-A07	AM326A07_20;6360;7661	4.2.1.11	K01689	1MU1N	F	Catalyzes the reversible conversion of 2- phosphoglycerate into phosphoenolpyruvate. It is essential for the degradation of carbohydrates via glycolysis	GO:0000015,GO:0000287,GO:0003674,GO:0003824,GO:0004634,GO:0005488,GO:0005515,GO:0005575,GO:0005576,GO:0005622,GO:0005623,GO:0005737,GO:0005829,GO:0005856,GO:0005975,GO:0006082,GO:0006090,GO:0006091,GO:0006096,GO:0006139,GO:0006163,GO:0006164,GO:0006165,GO:0006725,GO:0006732,GO:0006733,GO:0006753,GO:0006754,GO:0006757,GO:0006793,GO:0006796,GO:0006807,GO:0008150,GO:0008152,GO:0009056,GO:0009058,GO:…	1MU1N@1224,1RNQA@1236,2QHJA@267894,COG0148@1,COG0148@2	AM326A07_20;6360;7661	AM-326-A07_01137	cDNA2	763	45.28240856	Bacteria	Proteobacteria	Gammaproteobacteria	Enterobacterales	Shewanellaceae	Shewanella	Shewanella sp002873135
AM-326-C16	AM326C16_7;34378;34917		K02931	1MUU9	J	This is 1 of the proteins that binds and probably mediates the attachment of the 5S RNA into the large ribosomal subunit, where it forms part of the central protuberance. In the 70S ribosome it contacts protein S13 of the 30S subunit (bridge B1b), connecting the 2 subunits	GO:0000027,GO:0003674,GO:0003676,GO:0003723,GO:0003735,GO:0005198,GO:0005488,GO:0005575,GO:0005622,GO:0005623,GO:0005737,GO:0005829,GO:0005840,GO:0005886,GO:0006412,GO:0006518,GO:0006807,GO:0006996,GO:0008097,GO:0008150,GO:0008152,GO:0009058,GO:0009059,GO:0009987,GO:0010467,GO:0015934,GO:0016020,GO:0016043,GO:0019538,GO:0019843,GO:0022607,GO:0022613,GO:0022618,GO:0022625,GO:0022626,GO:0032991,GO:…	1MUU9@1224,1RPE1@1236,1XTAU@135623,COG0094@1,COG0094@2	AM326C16_7;34378;34917	AM-326-C16_00356	cDNA2	760	108.8697196	Bacteria	Proteobacteria	Gammaproteobacteria	Enterobacterales	Vibrionaceae	Photobacterium
AM-326-C16	AM326C16_7;31325;31603		K02965	1RGYX	J	Protein S19 forms a complex with S13 that binds strongly to the 16S ribosomal RNA	GO:0000028,GO:0003674,GO:0003735,GO:0005198,GO:0005575,GO:0005622,GO:0005623,GO:0005737,GO:0005829,GO:0005840,GO:0005886,GO:0006412,GO:0006518,GO:0006807,GO:0006996,GO:0008150,GO:0008152,GO:0009058,GO:0009059,GO:0009987,GO:0010467,GO:0015935,GO:0016020,GO:0016043,GO:0019538,GO:0022607,GO:0022613,GO:0022618,GO:0022626,GO:0022627,GO:0032991,GO:0034622,GO:0034641,GO:0034645,GO:0040007,GO:0042254,GO:…	1RGYX@1224,1S5VT@1236,1XXSD@135623,COG0185@1,COG0185@2	AM326C16_7;31325;31603	AM-326-C16_00347	cDNA1	756	56.9948548	Bacteria	Proteobacteria	Gammaproteobacteria	Enterobacterales	Vibrionaceae	Photobacterium
AM-326-A07	AM326A07_27;34748;35476		K02967	1MU33	J	Belongs to the universal ribosomal protein uS2 family	GO:0000028,GO:0003674,GO:0003735,GO:0005198,GO:0005488,GO:0005575,GO:0005618,GO:0005622,GO:0005623,GO:0005737,GO:0005829,GO:0005840,GO:0005886,GO:0006412,GO:0006518,GO:0006807,GO:0006996,GO:0008150,GO:0008152,GO:0008270,GO:0009058,GO:0009059,GO:0009987,GO:0010467,GO:0015935,GO:0016020,GO:0016043,GO:0019538,GO:0022607,GO:0022613,GO:0022618,GO:0022626,GO:0022627,GO:0030312,GO:0032991,GO:0034622,GO:…	1MU33@1224,1RN0Z@1236,2Q8MF@267890,COG0052@1,COG0052@2	AM326A07_27;34748;35476	AM-326-A07_01415	cDNA2	732	77.63579045	Bacteria	Proteobacteria	Gammaproteobacteria	Enterobacterales	Shewanellaceae	Shewanella	Shewanella sp002873135
AM-326-A07	AM326A07_2;60149;62068		K04043	1MVEN	O	Heat shock 70 kDa protein	GO:0000166,GO:0000988,GO:0000989,GO:0003674,GO:0003824,GO:0005488,GO:0005515,GO:0005524,GO:0005575,GO:0005576,GO:0005622,GO:0005623,GO:0005737,GO:0005829,GO:0005886,GO:0006457,GO:0006458,GO:0006950,GO:0006986,GO:0008144,GO:0008150,GO:0008270,GO:0009266,GO:0009408,GO:0009628,GO:0009889,GO:0009987,GO:0010033,GO:0010556,GO:0016020,GO:0016043,GO:0016462,GO:0016787,GO:0016817,GO:0016818,GO:0016887,GO:…	1MVEN@1224,1RMDD@1236,2QA3E@267890,COG0443@1,COG0443@2	AM326A07_2;60149;62068	AM-326-A07_00137	cDNA2	712	28.64753748	Bacteria	Proteobacteria	Gammaproteobacteria	Enterobacterales	Shewanellaceae	Shewanella	Shewanella sp002873135
AM-326-A07	AM326A07_129;5;1396	3.6.3.14	K02112	1MUFU	F	Produces ATP from ADP in the presence of a proton gradient across the membrane. The catalytic sites are hosted primarily by the beta subunits	GO:0003674,GO:0003824,GO:0005215,GO:0005575,GO:0005622,GO:0005623,GO:0005886,GO:0006139,GO:0006163,GO:0006164,GO:0006725,GO:0006753,GO:0006754,GO:0006793,GO:0006796,GO:0006807,GO:0006810,GO:0006811,GO:0006812,GO:0008150,GO:0008152,GO:0008324,GO:0009058,GO:0009117,GO:0009123,GO:0009124,GO:0009126,GO:0009127,GO:0009141,GO:0009142,GO:0009144,GO:0009145,GO:0009150,GO:0009152,GO:0009156,GO:0009161,GO:…	1MUFU@1224,1RN6U@1236,2Q9JN@267890,COG0055@1,COG0055@2	AM326A07_129;5;1396	AM-326-A07_02621	cDNA1	703	10.59221645	Bacteria	Proteobacteria	Gammaproteobacteria	Enterobacterales	Shewanellaceae	Shewanella	Shewanella sp002873135
AM-311-I13	AM311I13_40;12268;13269	2.7.7.6	K03040	1MU75	K	DNA-dependent RNA polymerase catalyzes the transcription of DNA into RNA using the four ribonucleoside triphosphates as substrates	GO:0003674,GO:0003824,GO:0003899,GO:0005488,GO:0005575,GO:0005622,GO:0005623,GO:0005737,GO:0005829,GO:0006139,GO:0006351,GO:0006354,GO:0006725,GO:0006807,GO:0008150,GO:0008152,GO:0008270,GO:0009058,GO:0009059,GO:0009987,GO:0010467,GO:0016070,GO:0016740,GO:0016772,GO:0016779,GO:0018130,GO:0019438,GO:0032774,GO:0034062,GO:0034641,GO:0034645,GO:0034654,GO:0043167,GO:0043169,GO:0043170,GO:0044237,GO:…	1MU75@1224,1RMU3@1236,1YCXZ@136841,COG0202@1,COG0202@2	AM311I13_40;12268;13269	AM-311-I13_01765	cDNA1	693	14.50967915	Bacteria	Proteobacteria	Gammaproteobacteria	DSM-19610	DSM-19610	Thiogranum
AM-311-F19	AM311F19_1;26785;27264			1NP5K				1NP5K@1224,2ENFV@1,2UJUH@28211,33G39@2	AM311F19_1;26785;27264	AM-311-F19_00024	cDNA2	691	111.3845133	Bacteria	Planctomycetota	Phycisphaerae	Sedimentisphaerales	SG8-4	CAIYOL01
AM-326-C16	AM326C16_7;29560;30162		K02926	1MXPF	J	Forms part of the polypeptide exit tunnel	GO:0001130,GO:0001217,GO:0003674,GO:0003676,GO:0003700,GO:0003723,GO:0003735,GO:0004857,GO:0005198,GO:0005488,GO:0005575,GO:0005618,GO:0005622,GO:0005623,GO:0005737,GO:0005829,GO:0005840,GO:0005844,GO:0005886,GO:0006355,GO:0006412,GO:0006417,GO:0006518,GO:0006807,GO:0006996,GO:0008150,GO:0008152,GO:0008428,GO:0009058,GO:0009059,GO:0009889,GO:0009890,GO:0009892,GO:0009987,GO:0010467,GO:0010468,GO:…	1MXPF@1224,1RNNK@1236,1XSUF@135623,COG0088@1,COG0088@2	AM326C16_7;29560;30162	AM-326-C16_00344	cDNA2	688	88.24177275	Bacteria	Proteobacteria	Gammaproteobacteria	Enterobacterales	Vibrionaceae	Photobacterium
AM-326-C16	AM326C16_58;835;1305		K02520	1RDD2	J	IF-3 binds to the 30S ribosomal subunit and shifts the equilibrum between 70S ribosomes and their 50S and 30S subunits in favor of the free subunits, thus enhancing the availability of 30S subunits on which protein synthesis initiation begins	GO:0000049,GO:0001731,GO:0002181,GO:0002183,GO:0003674,GO:0003676,GO:0003723,GO:0003743,GO:0005488,GO:0005575,GO:0005622,GO:0005623,GO:0005737,GO:0005829,GO:0005886,GO:0006412,GO:0006413,GO:0006417,GO:0006446,GO:0006518,GO:0006807,GO:0006950,GO:0006996,GO:0008135,GO:0008150,GO:0008152,GO:0009058,GO:0009059,GO:0009266,GO:0009409,GO:0009628,GO:0009889,GO:0009891,GO:0009893,GO:0009987,GO:0010467,GO:…	1RDD2@1224,1S4E6@1236,1XWWZ@135623,COG0290@1,COG0290@2	AM326C16_58;835;1305	AM-326-C16_00888	cDNA1	686	30.59038267	Bacteria	Proteobacteria	Gammaproteobacteria	Enterobacterales	Vibrionaceae	Photobacterium
AM-326-A07	AM326A07_22;11128;13218		K02355	1MUCV	J	Catalyzes the GTP-dependent ribosomal translocation step during translation elongation. During this step, the ribosome changes from the pre-translocational (PRE) to the post- translocational (POST) state as the newly formed A-site-bound peptidyl-tRNA and P-site-bound deacylated tRNA move to the P and E sites, respectively. Catalyzes the coordinated movement of the two tRNA molecules, the mRNA and…	GO:0003674,GO:0003676,GO:0003723,GO:0003746,GO:0005488,GO:0005575,GO:0005618,GO:0005622,GO:0005623,GO:0005737,GO:0005886,GO:0006412,GO:0006414,GO:0006518,GO:0006807,GO:0008135,GO:0008150,GO:0008152,GO:0009058,GO:0009059,GO:0009987,GO:0010467,GO:0016020,GO:0019538,GO:0030312,GO:0034641,GO:0034645,GO:0040007,GO:0043043,GO:0043170,GO:0043603,GO:0043604,GO:0044237,GO:0044238,GO:0044249,GO:0044260,GO:…	1MUCV@1224,1RNNJ@1236,2QA04@267890,COG0480@1,COG0480@2	AM326A07_22;11128;13218	AM-326-A07_01216	cDNA1	681	6.82903719	Bacteria	Proteobacteria	Gammaproteobacteria	Enterobacterales	Shewanellaceae	Shewanella	Shewanella sp002873135
AM-326-C16	AM326C16_7;30480;31307		K02886	1MVTD	J	One of the primary rRNA binding proteins. Required for association of the 30S and 50S subunits to form the 70S ribosome, for tRNA binding and peptide bond formation. It has been suggested to have peptidyltransferase activity	GO:0000027,GO:0002181,GO:0003674,GO:0003676,GO:0003723,GO:0003735,GO:0005198,GO:0005488,GO:0005575,GO:0005622,GO:0005623,GO:0005737,GO:0005829,GO:0005840,GO:0005886,GO:0006412,GO:0006518,GO:0006807,GO:0006996,GO:0008150,GO:0008152,GO:0008270,GO:0009058,GO:0009059,GO:0009987,GO:0010467,GO:0015934,GO:0016020,GO:0016043,GO:0019538,GO:0022607,GO:0022613,GO:0022618,GO:0022625,GO:0022626,GO:0032991,GO:…	1MVTD@1224,1RMGR@1236,1XU36@135623,COG0090@1,COG0090@2	AM326C16_7;30480;31307	AM-326-C16_00346	cDNA2	667	62.27340341	Bacteria	Proteobacteria	Gammaproteobacteria	Enterobacterales	Vibrionaceae	Photobacterium
AM-311-H01	AM311H01_265;2763;4172	4.1.1.39	K01601	1MWEB	G	RuBisCO catalyzes two reactions the carboxylation of D- ribulose 1,5-bisphosphate, the primary event in carbon dioxide fixation, as well as the oxidative fragmentation of the pentose substrate. Both reactions occur simultaneously and in competition at the same active site		1MWEB@1224,1RRMX@1236,1WWEJ@135613,COG1850@1,COG1850@2	AM311H01_265;2763;4172	AM-311-H01_03825	cDNA2	654	35.83843467	Bacteria	Proteobacteria	Gammaproteobacteria	Tenderiales	Tenderiaceae	Tenderia
AM-312-P09	AM312P09_10;23040;24032	1.2.1.12	K00134	COG0057	G	glyceraldehyde-3-phosphate dehydrogenase (NAD(P)+) (phosphorylating) activity	GO:0000166,GO:0003674,GO:0003824,GO:0004365,GO:0005488,GO:0005575,GO:0005622,GO:0005623,GO:0005737,GO:0005829,GO:0005975,GO:0006082,GO:0006090,GO:0006091,GO:0006096,GO:0006139,GO:0006163,GO:0006164,GO:0006165,GO:0006725,GO:0006732,GO:0006733,GO:0006753,GO:0006754,GO:0006757,GO:0006793,GO:0006796,GO:0006807,GO:0008150,GO:0008152,GO:0009056,GO:0009058,GO:0009108,GO:0009117,GO:0009123,GO:0009124,GO:…	COG0057@1,COG0057@2	AM312P09_10;23040;24032	AM-312-P09_00552	cDNA2	653	50.8257489	Bacteria	Verrucomicrobiota	Kiritimatiellae	Kiritimatiellales
AM-326-C16	AM326C16_7;28589;28900		K02946	1RGWF	J	Involved in the binding of tRNA to the ribosomes	GO:0001072,GO:0003674,GO:0003735,GO:0005198,GO:0005575,GO:0005622,GO:0005623,GO:0005737,GO:0005829,GO:0005840,GO:0006355,GO:0006412,GO:0006518,GO:0006807,GO:0008150,GO:0008152,GO:0009058,GO:0009059,GO:0009889,GO:0009987,GO:0010467,GO:0010468,GO:0010556,GO:0015935,GO:0019219,GO:0019222,GO:0019538,GO:0022626,GO:0022627,GO:0031323,GO:0031326,GO:0031554,GO:0031564,GO:0032991,GO:0034641,GO:0034645,GO:…	1RGWF@1224,1S3QX@1236,1XXAA@135623,COG0051@1,COG0051@2	AM326C16_7;28589;28900	AM-326-C16_00342	cDNA2	642	159.3884754	Bacteria	Proteobacteria	Gammaproteobacteria	Enterobacterales	Vibrionaceae	Photobacterium
AM-326-C16	AM326C16_7;34048;34362		K02895	1MZQD	J	One of the proteins that surrounds the polypeptide exit tunnel on the outside of the subunit	GO:0000027,GO:0003674,GO:0003735,GO:0005198,GO:0005575,GO:0005618,GO:0005622,GO:0005623,GO:0005737,GO:0005829,GO:0005840,GO:0006412,GO:0006518,GO:0006807,GO:0006996,GO:0008150,GO:0008152,GO:0009058,GO:0009059,GO:0009987,GO:0010467,GO:0015934,GO:0016043,GO:0019538,GO:0022607,GO:0022613,GO:0022618,GO:0022625,GO:0022626,GO:0030312,GO:0032991,GO:0034622,GO:0034641,GO:0034645,GO:0040007,GO:0042254,GO:…	1MZQD@1224,1S973@1236,1XX9Z@135623,COG0198@1,COG0198@2	AM326C16_7;34048;34362	AM-326-C16_00355	cDNA1	630	42.05034404	Bacteria	Proteobacteria	Gammaproteobacteria	Enterobacterales	Vibrionaceae	Photobacterium
AM-326-C16	AM326C16_107;645;1079		K02876	1RDC8	J	Binds to the 23S rRNA	GO:0003674,GO:0003735,GO:0005198,GO:0005575,GO:0005622,GO:0005623,GO:0005737,GO:0005829,GO:0005840,GO:0005886,GO:0006412,GO:0006518,GO:0006807,GO:0008150,GO:0008152,GO:0009058,GO:0009059,GO:0009987,GO:0010467,GO:0015934,GO:0016020,GO:0019538,GO:0022625,GO:0022626,GO:0032991,GO:0034641,GO:0034645,GO:0043043,GO:0043170,GO:0043226,GO:0043228,GO:0043229,GO:0043232,GO:0043603,GO:0043604,GO:0044237,GO:…	1RDC8@1224,1S3P6@1236,1XWV4@135623,COG0200@1,COG0200@2	AM326C16_107;645;1079	AM-326-C16_01053	cDNA2	627	111.5475635	Bacteria	Proteobacteria	Gammaproteobacteria	Enterobacterales	Vibrionaceae	Photobacterium
AM-326-A07	AM326A07_2;60149;62068		K04043	1MVEN	O	Heat shock 70 kDa protein	GO:0000166,GO:0000988,GO:0000989,GO:0003674,GO:0003824,GO:0005488,GO:0005515,GO:0005524,GO:0005575,GO:0005576,GO:0005622,GO:0005623,GO:0005737,GO:0005829,GO:0005886,GO:0006457,GO:0006458,GO:0006950,GO:0006986,GO:0008144,GO:0008150,GO:0008270,GO:0009266,GO:0009408,GO:0009628,GO:0009889,GO:0009987,GO:0010033,GO:0010556,GO:0016020,GO:0016043,GO:0016462,GO:0016787,GO:0016817,GO:0016818,GO:0016887,GO:…	1MVEN@1224,1RMDD@1236,2QA3E@267890,COG0443@1,COG0443@2	AM326A07_2;60149;62068	AM-326-A07_00137	cDNA1	622	6.793194698	Bacteria	Proteobacteria	Gammaproteobacteria	Enterobacterales	Shewanellaceae	Shewanella	Shewanella sp002873135
AM-326-C16	AM326C16_7;28589;28900		K02946	1RGWF	J	Involved in the binding of tRNA to the ribosomes	GO:0001072,GO:0003674,GO:0003735,GO:0005198,GO:0005575,GO:0005622,GO:0005623,GO:0005737,GO:0005829,GO:0005840,GO:0006355,GO:0006412,GO:0006518,GO:0006807,GO:0008150,GO:0008152,GO:0009058,GO:0009059,GO:0009889,GO:0009987,GO:0010467,GO:0010468,GO:0010556,GO:0015935,GO:0019219,GO:0019222,GO:0019538,GO:0022626,GO:0022627,GO:0031323,GO:0031326,GO:0031554,GO:0031564,GO:0032991,GO:0034641,GO:0034645,GO:…	1RGWF@1224,1S3QX@1236,1XXAA@135623,COG0051@1,COG0051@2	AM326C16_7;28589;28900	AM-326-C16_00342	cDNA1	621	41.84946045	Bacteria	Proteobacteria	Gammaproteobacteria	Enterobacterales	Vibrionaceae	Photobacterium
AM-311-I13	AM311I13_79;409;2583	6.3.1.2	K01915	1QDHB	S	Glutamine synthetase type III N terminal		1QDHB@1224,1RS3B@1236,4622Z@72273,COG3968@1,COG3968@2	AM311I13_79;409;2583	AM-311-I13_02501	cDNA2	612	21.73572645	Bacteria	Proteobacteria	Gammaproteobacteria	DSM-19610	DSM-19610	Thiogranum
AM-326-C16	AM326C16_7;33844;34035		K02874	1RCWZ	J	Binds to 23S rRNA. Forms part of two intersubunit bridges in the 70S ribosome	GO:0003674,GO:0003676,GO:0003723,GO:0003735,GO:0005198,GO:0005488,GO:0005575,GO:0005622,GO:0005623,GO:0005737,GO:0005829,GO:0005840,GO:0005886,GO:0006412,GO:0006518,GO:0006807,GO:0008150,GO:0008152,GO:0009058,GO:0009059,GO:0009987,GO:0010467,GO:0015934,GO:0016020,GO:0019538,GO:0019843,GO:0022625,GO:0022626,GO:0032991,GO:0034641,GO:0034645,GO:0040007,GO:0043043,GO:0043170,GO:0043226,GO:0043228,GO:…	1RCWZ@1224,1S3Z3@1236,1XX0D@135623,COG0093@1,COG0093@2	AM326C16_7;33844;34035	AM-326-C16_00354	cDNA1	594	65.17960583	Bacteria	Proteobacteria	Gammaproteobacteria	Enterobacterales	Vibrionaceae	Photobacterium
AM-326-A07	AM326A07_2;35774;36043		K02956	1MZ2W	J	One of the primary rRNA binding proteins, it binds directly to 16S rRNA where it helps nucleate assembly of the platform of the 30S subunit by binding and bridging several RNA helices of the 16S rRNA	GO:0000028,GO:0003674,GO:0003676,GO:0003723,GO:0003735,GO:0005198,GO:0005488,GO:0005575,GO:0005622,GO:0005623,GO:0005737,GO:0005829,GO:0005840,GO:0005886,GO:0006139,GO:0006378,GO:0006396,GO:0006397,GO:0006412,GO:0006518,GO:0006725,GO:0006807,GO:0006996,GO:0008150,GO:0008152,GO:0009058,GO:0009059,GO:0009987,GO:0010467,GO:0015935,GO:0016020,GO:0016043,GO:0016070,GO:0016071,GO:0019538,GO:0019843,GO:…	1MZ2W@1224,1S8U6@1236,2QCA4@267890,COG0184@1,COG0184@2	AM326A07_2;35774;36043	AM-326-A07_00114	cDNA2	587	168.48766	Bacteria	Proteobacteria	Gammaproteobacteria	Enterobacterales	Shewanellaceae	Shewanella	Shewanella sp002873135
AM-311-I13	AM311I13_40;9182;10540		K03076	1MVU7	U	The central subunit of the protein translocation channel SecYEG. Consists of two halves formed by TMs 1-5 and 6-10. These two domains form a lateral gate at the front which open onto the bilayer between TMs 2 and 7, and are clamped together by SecE at the back. The channel is closed by both a pore ring composed of hydrophobic SecY resides and a short helix (helix 2A) on the extracellular side of …	GO:0002790,GO:0003674,GO:0005048,GO:0005215,GO:0005488,GO:0005575,GO:0005623,GO:0005886,GO:0005887,GO:0006605,GO:0006612,GO:0006613,GO:0006614,GO:0006616,GO:0006810,GO:0006886,GO:0008104,GO:0008150,GO:0008320,GO:0008565,GO:0009306,GO:0009987,GO:0015031,GO:0015833,GO:0016020,GO:0016021,GO:0016043,GO:0022857,GO:0022884,GO:0031224,GO:0031226,GO:0031522,GO:0032940,GO:0032978,GO:0032991,GO:0033036,GO:…	1MVU7@1224,1RNJV@1236,1WWJA@135613,COG0201@1,COG0201@2	AM311I13_40;9182;10540	AM-311-I13_01760	cDNA1	580	8.951315726	Bacteria	Proteobacteria	Gammaproteobacteria	DSM-19610	DSM-19610	Thiogranum
AM-326-C16	AM326C16_27;363;575		K03704	1N6Q5	K	COG1278 Cold shock proteins	GO:0001072,GO:0003674,GO:0003676,GO:0003677,GO:0003697,GO:0003723,GO:0003727,GO:0005488,GO:0005515,GO:0005575,GO:0005622,GO:0005623,GO:0005737,GO:0005829,GO:0006139,GO:0006351,GO:0006355,GO:0006725,GO:0006807,GO:0006950,GO:0008143,GO:0008150,GO:0008152,GO:0009058,GO:0009059,GO:0009266,GO:0009409,GO:0009628,GO:0009889,GO:0009890,GO:0009892,GO:0009987,GO:0010467,GO:0010468,GO:0010556,GO:0010558,GO:…	1N6Q5@1224,1SCA7@1236,1XYBB@135623,COG1278@1,COG1278@2	AM326C16_27;363;575	AM-326-C16_00714	cDNA1	573	56.64706499	Bacteria	Proteobacteria	Gammaproteobacteria	Enterobacterales	Vibrionaceae	Photobacterium
AM-326-J07	AM326J07_8;14195;15886	1.7.7.1,1.8.1.2,1.8.7.1	K00366	1MVVB	H	Component of the sulfite reductase complex that catalyzes the 6-electron reduction of sulfite to sulfide. This is one of several activities required for the biosynthesis of L- cysteine from sulfate	GO:0003674,GO:0003824,GO:0004783,GO:0005488,GO:0005575,GO:0005622,GO:0005623,GO:0006790,GO:0008150,GO:0008152,GO:0009337,GO:0009987,GO:0016002,GO:0016491,GO:0016651,GO:0016667,GO:0016668,GO:0016673,GO:0019419,GO:0020037,GO:0032991,GO:0044237,GO:0044424,GO:0044464,GO:0046906,GO:0048037,GO:0050311,GO:0051536,GO:0051539,GO:0051540,GO:0055114,GO:0097159,GO:1901363	1MVVB@1224,1RMFH@1236,1XTQM@135623,COG0155@1,COG0155@2	AM326J07_8;14195;15886	AM-326-J07_00159	cDNA1	572	7.089425992	Bacteria	Proteobacteria	Gammaproteobacteria	Enterobacterales	Vibrionaceae	Photobacterium
AM-326-C16	AM326C16_7;34933;35238		K02954	1MZDT	J	Binds 16S rRNA, required for the assembly of 30S particles and may also be responsible for determining the conformation of the 16S rRNA at the A site	GO:0000028,GO:0003674,GO:0003735,GO:0005198,GO:0005575,GO:0005618,GO:0005622,GO:0005623,GO:0005737,GO:0005829,GO:0005840,GO:0006412,GO:0006518,GO:0006807,GO:0006996,GO:0008150,GO:0008152,GO:0009058,GO:0009059,GO:0009987,GO:0010467,GO:0015935,GO:0016043,GO:0019538,GO:0022607,GO:0022613,GO:0022618,GO:0022626,GO:0022627,GO:0030312,GO:0032991,GO:0034622,GO:0034641,GO:0034645,GO:0042254,GO:0042255,GO:…	1MZDT@1224,1S62N@1236,1XXE9@135623,COG0199@1,COG0199@2	AM326C16_7;34933;35238	AM-326-C16_00357	cDNA1	565	38.82462418	Bacteria	Proteobacteria	Gammaproteobacteria	Enterobacterales	Vibrionaceae	Photobacterium
AM-326-A07	AM326A07_129;1431;2291		K02115	1MU28	F	Produces ATP from ADP in the presence of a proton gradient across the membrane. The gamma chain is believed to be important in regulating ATPase activity and the flow of protons through the CF(0) complex	GO:0003674,GO:0003824,GO:0005215,GO:0005575,GO:0005618,GO:0005622,GO:0005623,GO:0005886,GO:0006139,GO:0006163,GO:0006164,GO:0006725,GO:0006753,GO:0006754,GO:0006793,GO:0006796,GO:0006807,GO:0006810,GO:0006811,GO:0006812,GO:0008150,GO:0008152,GO:0008324,GO:0009058,GO:0009117,GO:0009123,GO:0009124,GO:0009126,GO:0009127,GO:0009141,GO:0009142,GO:0009144,GO:0009145,GO:0009150,GO:0009152,GO:0009156,GO:…	1MU28@1224,1RNWJ@1236,2Q8N3@267890,COG0224@1,COG0224@2	AM326A07_129;1431;2291	AM-326-A07_02622	cDNA1	560	13.6473468	Bacteria	Proteobacteria	Gammaproteobacteria	Enterobacterales	Shewanellaceae	Shewanella	Shewanella sp002873135
AM-326-A07	AM326A07_27;34748;35476		K02967	1MU33	J	Belongs to the universal ribosomal protein uS2 family	GO:0000028,GO:0003674,GO:0003735,GO:0005198,GO:0005488,GO:0005575,GO:0005618,GO:0005622,GO:0005623,GO:0005737,GO:0005829,GO:0005840,GO:0005886,GO:0006412,GO:0006518,GO:0006807,GO:0006996,GO:0008150,GO:0008152,GO:0008270,GO:0009058,GO:0009059,GO:0009987,GO:0010467,GO:0015935,GO:0016020,GO:0016043,GO:0019538,GO:0022607,GO:0022613,GO:0022618,GO:0022626,GO:0022627,GO:0030312,GO:0032991,GO:0034622,GO:…	1MU33@1224,1RN0Z@1236,2Q8MF@267890,COG0052@1,COG0052@2	AM326A07_27;34748;35476	AM-326-A07_01415	cDNA1	556	16.00670954	Bacteria	Proteobacteria	Gammaproteobacteria	Enterobacterales	Shewanellaceae	Shewanella	Shewanella sp002873135
AM-326-C16	AM326C16_7;30159;30461		K02892	1MZXX	J	One of the early assembly proteins it binds 23S rRNA. One of the proteins that surrounds the polypeptide exit tunnel on the outside of the ribosome. Forms the main docking site for trigger factor binding to the ribosome	GO:0000027,GO:0003674,GO:0003676,GO:0003723,GO:0003735,GO:0005198,GO:0005488,GO:0005575,GO:0005622,GO:0005623,GO:0005737,GO:0005829,GO:0005840,GO:0005886,GO:0006412,GO:0006518,GO:0006807,GO:0006996,GO:0008150,GO:0008152,GO:0009058,GO:0009059,GO:0009987,GO:0010467,GO:0015934,GO:0016020,GO:0016043,GO:0019538,GO:0022607,GO:0022613,GO:0022618,GO:0022625,GO:0022626,GO:0032991,GO:0034622,GO:0034641,GO:…	1MZXX@1224,1S8VX@1236,1XXSC@135623,COG0089@1,COG0089@2	AM326C16_7;30159;30461	AM-326-C16_00345	cDNA1	538	37.33653274	Bacteria	Proteobacteria	Gammaproteobacteria	Enterobacterales	Vibrionaceae	Photobacterium
AM-312-P09	AM312P09_11;3136;4200	4.1.2.13	K01624	1MURX	G	aldolase	GO:0003674,GO:0003824,GO:0004332,GO:0005488,GO:0005515,GO:0005575,GO:0005576,GO:0005618,GO:0005622,GO:0005623,GO:0005737,GO:0005829,GO:0005886,GO:0005975,GO:0005996,GO:0006006,GO:0006082,GO:0006090,GO:0006091,GO:0006094,GO:0006096,GO:0006139,GO:0006163,GO:0006164,GO:0006165,GO:0006725,GO:0006732,GO:0006733,GO:0006753,GO:0006754,GO:0006757,GO:0006793,GO:0006796,GO:0006807,GO:0008150,GO:0008152,GO:…	1MURX@1224,1RQUC@1236,1Y462@135624,COG0191@1,COG0191@2	AM312P09_11;3136;4200	AM-312-P09_00579	cDNA2	534	38.75091007	Bacteria	Verrucomicrobiota	Kiritimatiellae	Kiritimatiellales
AM-326-C16	AM326C16_7;31325;31603		K02965	1RGYX	J	Protein S19 forms a complex with S13 that binds strongly to the 16S ribosomal RNA	GO:0000028,GO:0003674,GO:0003735,GO:0005198,GO:0005575,GO:0005622,GO:0005623,GO:0005737,GO:0005829,GO:0005840,GO:0005886,GO:0006412,GO:0006518,GO:0006807,GO:0006996,GO:0008150,GO:0008152,GO:0009058,GO:0009059,GO:0009987,GO:0010467,GO:0015935,GO:0016020,GO:0016043,GO:0019538,GO:0022607,GO:0022613,GO:0022618,GO:0022626,GO:0022627,GO:0032991,GO:0034622,GO:0034641,GO:0034645,GO:0040007,GO:0042254,GO:…	1RGYX@1224,1S5VT@1236,1XXSD@135623,COG0185@1,COG0185@2	AM326C16_7;31325;31603	AM-326-C16_00347	cDNA2	529	146.9241387	Bacteria	Proteobacteria	Gammaproteobacteria	Enterobacterales	Vibrionaceae	Photobacterium
AM-326-J07	AM326J07_6;14132;15898	1.3.5.1,1.3.5.4	K00239	1MU5M	C	Belongs to the FAD-dependent oxidoreductase 2 family. FRD SDH subfamily	GO:0000104,GO:0000166,GO:0001539,GO:0003674,GO:0003824,GO:0005488,GO:0005575,GO:0005622,GO:0005623,GO:0005737,GO:0005829,GO:0005886,GO:0006082,GO:0006091,GO:0006099,GO:0006101,GO:0006113,GO:0006928,GO:0006950,GO:0006974,GO:0006996,GO:0008150,GO:0008152,GO:0009055,GO:0009060,GO:0009061,GO:0009987,GO:0015980,GO:0016020,GO:0016043,GO:0016491,GO:0016627,GO:0016999,GO:0017144,GO:0019752,GO:0022607,GO:…	1MU5M@1224,1RMU2@1236,1XUJA@135623,COG1053@1,COG1053@2	AM326J07_6;14132;15898	AM-326-J07_00126	cDNA1	523	6.206827014	Bacteria	Proteobacteria	Gammaproteobacteria	Enterobacterales	Vibrionaceae	Photobacterium
AM-326-J07	AM326J07_6;11710;12999	2.3.3.1	K01647	1MUKX	C	Belongs to the citrate synthase family	GO:0003674,GO:0005488,GO:0005515,GO:0005575,GO:0005622,GO:0005623,GO:0005737,GO:0005829,GO:0042802,GO:0044424,GO:0044444,GO:0044464	1MUKX@1224,1RNDK@1236,1XSCA@135623,COG0372@1,COG0372@2	AM326J07_6;11710;12999	AM-326-J07_00123	cDNA1	520	8.454911738	Bacteria	Proteobacteria	Gammaproteobacteria	Enterobacterales	Vibrionaceae	Photobacterium
AM-326-C16	AM326C16_15;7066;8034	2.5.1.47	K01738	1MUBE	E	Belongs to the cysteine synthase cystathionine beta- synthase family	GO:0000096,GO:0000097,GO:0003674,GO:0003824,GO:0004124,GO:0005488,GO:0005575,GO:0005622,GO:0005623,GO:0005737,GO:0005829,GO:0006082,GO:0006520,GO:0006534,GO:0006535,GO:0006563,GO:0006790,GO:0006807,GO:0008144,GO:0008150,GO:0008152,GO:0008652,GO:0009058,GO:0009069,GO:0009070,GO:0009333,GO:0009987,GO:0016053,GO:0016740,GO:0016765,GO:0016829,GO:0016846,GO:0019344,GO:0019752,GO:0019842,GO:0030170,GO:…	1MUBE@1224,1RN6J@1236,1XTGD@135623,COG0031@1,COG0031@2	AM326C16_15;7066;8034	AM-326-C16_00552	cDNA1	511	11.0637969	Bacteria	Proteobacteria	Gammaproteobacteria	Enterobacterales	Vibrionaceae	Photobacterium
AM-326-C16	AM326C16_107;143;454		K02988	1MUS4	J	Located at the back of the 30S subunit body where it stabilizes the conformation of the head with respect to the body	GO:0000028,GO:0003674,GO:0003735,GO:0005198,GO:0005575,GO:0005622,GO:0005623,GO:0005737,GO:0005829,GO:0005840,GO:0005886,GO:0006412,GO:0006518,GO:0006807,GO:0006996,GO:0008150,GO:0008152,GO:0009058,GO:0009059,GO:0009987,GO:0010467,GO:0015935,GO:0016020,GO:0016043,GO:0019538,GO:0022607,GO:0022613,GO:0022618,GO:0022626,GO:0022627,GO:0032991,GO:0034622,GO:0034641,GO:0034645,GO:0040007,GO:0042254,GO:…	1MUS4@1224,1RNEV@1236,1XSIY@135623,COG0098@1,COG0098@2	AM326C16_107;143;454	AM-326-C16_01051	cDNA1	507	34.1669508	Bacteria	Proteobacteria	Gammaproteobacteria	Enterobacterales	Vibrionaceae	Photobacterium
AM-311-H01	AM311H01_14;29915;31564		K04077	1MURR	O	Prevents misfolding and promotes the refolding and proper assembly of unfolded polypeptides generated under stress conditions	GO:0000166,GO:0000287,GO:0003674,GO:0003824,GO:0005488,GO:0005515,GO:0005524,GO:0005575,GO:0005576,GO:0005622,GO:0005623,GO:0005737,GO:0005829,GO:0006457,GO:0006458,GO:0006950,GO:0008144,GO:0008150,GO:0009266,GO:0009314,GO:0009408,GO:0009628,GO:0009966,GO:0009967,GO:0009986,GO:0009987,GO:0010646,GO:0010647,GO:0016032,GO:0016462,GO:0016465,GO:0016787,GO:0016817,GO:0016818,GO:0016887,GO:0017076,GO:…	1MURR@1224,1RMTB@1236,1WWXH@135613,COG0459@1,COG0459@2	AM311H01_14;29915;31564	AM-311-H01_00567	cDNA1	497	6.316760124	Bacteria	Proteobacteria	Gammaproteobacteria	Tenderiales	Tenderiaceae	Tenderia
AM-326-J07	AM326J07_33;44;1675	4.1.1.49	K01610	1MWXN	F	Involved in the gluconeogenesis. Catalyzes the conversion of oxaloacetate (OAA) to phosphoenolpyruvate (PEP) through direct phosphoryl transfer between the nucleoside triphosphate and OAA	GO:0000166,GO:0003674,GO:0003824,GO:0004611,GO:0004612,GO:0005488,GO:0005524,GO:0005575,GO:0005622,GO:0005623,GO:0005737,GO:0005829,GO:0005975,GO:0005996,GO:0006006,GO:0006094,GO:0008144,GO:0008150,GO:0008152,GO:0009058,GO:0016051,GO:0016829,GO:0016830,GO:0016831,GO:0017076,GO:0019318,GO:0019319,GO:0030554,GO:0032553,GO:0032555,GO:0032559,GO:0035639,GO:0036094,GO:0043167,GO:0043168,GO:0044238,GO:…	1MWXN@1224,1RPM0@1236,1XT8R@135623,COG1866@1,COG1866@2	AM326J07_33;44;1675	AM-326-J07_00348	cDNA1	492	6.322222758	Bacteria	Proteobacteria	Gammaproteobacteria	Enterobacterales	Vibrionaceae	Photobacterium
AM-326-A07	AM326A07_51;13537;14418	1.1.1.31,1.1.1.60	K00020	1RA7F	I	NAD-binding of NADP-dependent 3-hydroxyisobutyrate dehydrogenase		1RA7F@1224,1RMMY@1236,1XVZF@135623,COG2084@1,COG2084@2	AM326A07_51;13537;14418	AM-326-A07_02022	cDNA2	486	42.59343231	Bacteria	Proteobacteria	Gammaproteobacteria	Enterobacterales	Shewanellaceae	Shewanella	Shewanella sp002873135
AM-326-C16	AM326C16_7;35274;35666		K02994	1RDG3	J	One of the primary rRNA binding proteins, it binds directly to 16S rRNA central domain where it helps coordinate assembly of the platform of the 30S subunit	GO:0000028,GO:0003674,GO:0003676,GO:0003723,GO:0003735,GO:0005198,GO:0005488,GO:0005575,GO:0005622,GO:0005623,GO:0005737,GO:0005829,GO:0005840,GO:0006412,GO:0006518,GO:0006807,GO:0006996,GO:0008150,GO:0008152,GO:0009058,GO:0009059,GO:0009894,GO:0009987,GO:0010467,GO:0010468,GO:0010608,GO:0015935,GO:0016043,GO:0019219,GO:0019222,GO:0019538,GO:0019843,GO:0022607,GO:0022613,GO:0022618,GO:0022626,GO:…	1RDG3@1224,1S452@1236,1XWW5@135623,COG0096@1,COG0096@2	AM326C16_7;35274;35666	AM-326-C16_00358	cDNA1	482	25.77030883	Bacteria	Proteobacteria	Gammaproteobacteria	Enterobacterales	Vibrionaceae	Photobacterium
AM-311-I13	AM311I13_40;12268;13269	2.7.7.6	K03040	1MU75	K	DNA-dependent RNA polymerase catalyzes the transcription of DNA into RNA using the four ribonucleoside triphosphates as substrates	GO:0003674,GO:0003824,GO:0003899,GO:0005488,GO:0005575,GO:0005622,GO:0005623,GO:0005737,GO:0005829,GO:0006139,GO:0006351,GO:0006354,GO:0006725,GO:0006807,GO:0008150,GO:0008152,GO:0008270,GO:0009058,GO:0009059,GO:0009987,GO:0010467,GO:0016070,GO:0016740,GO:0016772,GO:0016779,GO:0018130,GO:0019438,GO:0032774,GO:0034062,GO:0034641,GO:0034645,GO:0034654,GO:0043167,GO:0043169,GO:0043170,GO:0044237,GO:…	1MU75@1224,1RMU3@1236,1YCXZ@136841,COG0202@1,COG0202@2	AM311I13_40;12268;13269	AM-311-I13_01765	cDNA2	478	36.8702512	Bacteria	Proteobacteria	Gammaproteobacteria	DSM-19610	DSM-19610	Thiogranum
AM-311-H12	AM311H12_212;6013;6450			1PB33				1PB33@1224,2DEJE@1,2UY1B@28211,2ZN82@2	AM311H12_212;6013;6450	AM-311-H12_04452	cDNA2	465	82.15874437	Bacteria	SM23-31	SM23-31	SM23-31	SM23-31
AM-326-C16	AM326C16_7;23499;23969		K02992	1MXC8	J	One of the primary rRNA binding proteins, it binds directly to 16S rRNA where it nucleates assembly of the head domain of the 30S subunit. Is located at the subunit interface close to the decoding center, probably blocks exit of the E-site tRNA	GO:0000028,GO:0003674,GO:0003676,GO:0003723,GO:0003729,GO:0003735,GO:0005198,GO:0005488,GO:0005575,GO:0005618,GO:0005622,GO:0005623,GO:0005737,GO:0005829,GO:0005840,GO:0005886,GO:0006412,GO:0006417,GO:0006518,GO:0006807,GO:0006996,GO:0008150,GO:0008152,GO:0009058,GO:0009059,GO:0009889,GO:0009890,GO:0009892,GO:0009987,GO:0010467,GO:0010468,GO:0010556,GO:0010558,GO:0010605,GO:0010608,GO:0010629,GO:…	1MXC8@1224,1RN77@1236,1XT47@135623,COG0049@1,COG0049@2	AM326C16_7;23499;23969	AM-326-C16_00338	cDNA1	463	20.64627868	Bacteria	Proteobacteria	Gammaproteobacteria	Enterobacterales	Vibrionaceae	Photobacterium
AM-326-A07	AM326A07_57;15180;17093		K04079	1MUUE	O	Molecular chaperone. Has ATPase activity	GO:0000302,GO:0000303,GO:0000305,GO:0003674,GO:0003824,GO:0005488,GO:0005515,GO:0005575,GO:0005576,GO:0005618,GO:0005622,GO:0005623,GO:0005737,GO:0005829,GO:0005886,GO:0006457,GO:0006950,GO:0006974,GO:0006979,GO:0008150,GO:0009266,GO:0009408,GO:0009628,GO:0009987,GO:0010035,GO:0016020,GO:0016462,GO:0016787,GO:0016817,GO:0016818,GO:0016887,GO:0017111,GO:0030312,GO:0033554,GO:0034599,GO:0034614,GO:…	1MUUE@1224,1RNWD@1236,2QA0M@267890,COG0326@1,COG0326@2	AM326A07_57;15180;17093	AM-326-A07_02109	cDNA2	460	18.5662904	Bacteria	Proteobacteria	Gammaproteobacteria	Enterobacterales	Shewanellaceae	Shewanella	Shewanella sp002873135
AM-326-C16	AM326C16_11;5882;7552	1.17.7.4	K02945	1MVAV	J	thus facilitating recognition of the initiation point. It is needed to translate mRNA with a short Shine-Dalgarno (SD) purine-rich sequence	GO:0000028,GO:0003674,GO:0003676,GO:0003723,GO:0003729,GO:0003735,GO:0005198,GO:0005488,GO:0005575,GO:0005622,GO:0005623,GO:0005737,GO:0005829,GO:0005840,GO:0006412,GO:0006417,GO:0006518,GO:0006807,GO:0006996,GO:0008150,GO:0008152,GO:0009058,GO:0009059,GO:0009889,GO:0009890,GO:0009892,GO:0009987,GO:0010467,GO:0010468,GO:0010556,GO:0010558,GO:0010605,GO:0010608,GO:0010629,GO:0015935,GO:0016043,GO:…	1MVAV@1224,1RMFY@1236,1XSTZ@135623,COG0539@1,COG0539@2	AM326C16_11;5882;7552	AM-326-C16_00463	cDNA2	454	20.99044564	Bacteria	Proteobacteria	Gammaproteobacteria	Enterobacterales	Vibrionaceae	Photobacterium
AM-312-L20	AM312L20_57;379;2031		K04077	1MURR	O	Prevents misfolding and promotes the refolding and proper assembly of unfolded polypeptides generated under stress conditions	GO:0000166,GO:0000287,GO:0003674,GO:0003824,GO:0005488,GO:0005515,GO:0005524,GO:0005575,GO:0005576,GO:0005622,GO:0005623,GO:0005737,GO:0005829,GO:0006457,GO:0006458,GO:0006950,GO:0008144,GO:0008150,GO:0009266,GO:0009314,GO:0009408,GO:0009628,GO:0009966,GO:0009967,GO:0009986,GO:0009987,GO:0010646,GO:0010647,GO:0016032,GO:0016462,GO:0016465,GO:0016787,GO:0016817,GO:0016818,GO:0016887,GO:0017076,GO:…	1MURR@1224,1RMTB@1236,1WWXH@135613,COG0459@1,COG0459@2	AM312L20_57;379;2031	AM-312-L20_01275	cDNA1	451	5.721700892	Bacteria	Proteobacteria	Gammaproteobacteria	Chromatiales	Sedimenticolaceae	DRKS01
AM-326-A07	AM326A07_11;53262;54929	1.17.7.4	K02945	1MVAV	J	thus facilitating recognition of the initiation point. It is needed to translate mRNA with a short Shine-Dalgarno (SD) purine-rich sequence	GO:0000028,GO:0003674,GO:0003676,GO:0003723,GO:0003729,GO:0003735,GO:0005198,GO:0005488,GO:0005575,GO:0005622,GO:0005623,GO:0005737,GO:0005829,GO:0005840,GO:0006412,GO:0006417,GO:0006518,GO:0006807,GO:0006996,GO:0008150,GO:0008152,GO:0009058,GO:0009059,GO:0009889,GO:0009890,GO:0009892,GO:0009987,GO:0010467,GO:0010468,GO:0010556,GO:0010558,GO:0010605,GO:0010608,GO:0010629,GO:0015935,GO:0016043,GO:…	1MVAV@1224,1RMFY@1236,2Q988@267890,COG0539@1,COG0539@2	AM326A07_11;53262;54929	AM-326-A07_00754	cDNA2	449	20.79663256	Bacteria	Proteobacteria	Gammaproteobacteria	Enterobacterales	Shewanellaceae	Shewanella	Shewanella sp002873135
AM-311-C15	AM311C15_2;24643;28725,AM311J09_9;3727;7809	2.7.7.6	K03043	1MUC4	K	DNA-dependent RNA polymerase catalyzes the transcription of DNA into RNA using the four ribonucleoside triphosphates as substrates	GO:0000428,GO:0003674,GO:0003824,GO:0003899,GO:0005575,GO:0005622,GO:0005623,GO:0005737,GO:0005829,GO:0006139,GO:0006351,GO:0006725,GO:0006807,GO:0008150,GO:0008152,GO:0009058,GO:0009059,GO:0009987,GO:0010467,GO:0016070,GO:0016740,GO:0016772,GO:0016779,GO:0018130,GO:0019438,GO:0030880,GO:0032774,GO:0032991,GO:0034062,GO:0034641,GO:0034645,GO:0034654,GO:0043170,GO:0044237,GO:0044238,GO:0044249,GO:…	1MUC4@1224,1RMK0@1236,1WX4P@135613,COG0085@1,COG0085@2	AM311C15_2;24643;28725	AM-311-C15_00080	cDNA1	444	2.279652351	Bacteria	Proteobacteria	Gammaproteobacteria	Xanthomonadales	SZUA-36	JABDPF01
AM-326-A07	AM326A07_5;25333;26742	5.4.4.3,6.3.1.2	K01915	1MUGQ	E	PFAM glutamine synthetase catalytic region	GO:0003674,GO:0003824,GO:0004356,GO:0005488,GO:0005515,GO:0005575,GO:0005622,GO:0005623,GO:0005737,GO:0005829,GO:0006082,GO:0006520,GO:0006536,GO:0006541,GO:0006542,GO:0006725,GO:0006807,GO:0008150,GO:0008152,GO:0008652,GO:0009058,GO:0009064,GO:0009084,GO:0009314,GO:0009628,GO:0009987,GO:0016053,GO:0016211,GO:0016853,GO:0016866,GO:0016874,GO:0016879,GO:0016880,GO:0019676,GO:0019740,GO:0019752,GO:…	1MUGQ@1224,1RMD1@1236,2QAG5@267890,COG0174@1,COG0174@2	AM326A07_5;25333;26742	AM-326-A07_00380	cDNA1	444	6.604358337	Bacteria	Proteobacteria	Gammaproteobacteria	Enterobacterales	Shewanellaceae	Shewanella	Shewanella sp002873135
AM-326-C16	AM326C16_7;23032;23406		K02950	1RCWY	J	Interacts with and stabilizes bases of the 16S rRNA that are involved in tRNA selection in the A site and with the mRNA backbone. Located at the interface of the 30S and 50S subunits, it traverses the body of the 30S subunit contacting proteins on the other side and probably holding the rRNA structure together. The combined cluster of proteins S8, S12 and S17 appears to hold together the shoulder…	GO:0000372,GO:0000375,GO:0000376,GO:0003674,GO:0003676,GO:0003723,GO:0003735,GO:0005198,GO:0005488,GO:0005575,GO:0005622,GO:0005623,GO:0005737,GO:0005829,GO:0005840,GO:0006139,GO:0006396,GO:0006412,GO:0006518,GO:0006725,GO:0006807,GO:0008150,GO:0008152,GO:0008380,GO:0009058,GO:0009059,GO:0009893,GO:0009987,GO:0010467,GO:0010468,GO:0010604,GO:0010628,GO:0015935,GO:0016070,GO:0019219,GO:0019222,GO:…	1RCWY@1224,1S3WB@1236,1XWXF@135623,COG0048@1,COG0048@2	AM326C16_7;23032;23406	AM-326-C16_00337	cDNA1	443	24.82508682	Bacteria	Proteobacteria	Gammaproteobacteria	Enterobacterales	Vibrionaceae	Photobacterium
AM-326-C16	AM326C16_43;2057;3028		K07080	1MXW1	S	transport system periplasmic component		1MXW1@1224,1RQN1@1236,1XU72@135623,COG2358@1,COG2358@2	AM326C16_43;2057;3028	AM-326-C16_00822	cDNA1	443	9.561876901	Bacteria	Proteobacteria	Gammaproteobacteria	Enterobacterales	Vibrionaceae	Photobacterium
AM-311-I13	AM311I13_5;44151;45656	2.8.4.3	K06168	1MURS	J	Catalyzes the methylthiolation of N6- (dimethylallyl)adenosine (i(6)A), leading to the formation of 2- methylthio-N6-(dimethylallyl)adenosine (ms(2)i(6)A) at position 37 in tRNAs that read codons beginning with uridine	GO:0003674,GO:0003824,GO:0006139,GO:0006396,GO:0006399,GO:0006400,GO:0006725,GO:0006807,GO:0008033,GO:0008150,GO:0008152,GO:0009451,GO:0009987,GO:0010467,GO:0016070,GO:0016740,GO:0016782,GO:0034470,GO:0034641,GO:0034660,GO:0035596,GO:0035597,GO:0035600,GO:0043170,GO:0043412,GO:0044237,GO:0044238,GO:0046483,GO:0050497,GO:0071704,GO:0090304,GO:1901360	1MURS@1224,1RMD8@1236,1WWN1@135613,COG0621@1,COG0621@2	AM311I13_5;44151;45656	AM-311-I13_00353	cDNA1	434	6.043825011	Bacteria	Proteobacteria	Gammaproteobacteria	DSM-19610	DSM-19610	Thiogranum
AM-326-J07	AM326J07_8;3686;5113	2.7.1.25,2.7.7.4	K00955	1MUD9	H	Belongs to the TRAFAC class translation factor GTPase superfamily. Classic translation factor GTPase family. CysN NodQ subfamily	GO:0000166,GO:0001882,GO:0001883,GO:0003674,GO:0003824,GO:0003924,GO:0004779,GO:0004781,GO:0005488,GO:0005525,GO:0006790,GO:0008150,GO:0008152,GO:0009987,GO:0016462,GO:0016740,GO:0016772,GO:0016779,GO:0016787,GO:0016817,GO:0016818,GO:0017076,GO:0017111,GO:0019001,GO:0032549,GO:0032550,GO:0032553,GO:0032555,GO:0032561,GO:0035639,GO:0036094,GO:0043167,GO:0043168,GO:0044237,GO:0070566,GO:0097159,GO:…	1MUD9@1224,1RME4@1236,1XSCY@135623,COG2895@1,COG2895@2	AM326J07_8;3686;5113	AM-326-J07_00149	cDNA1	433	6.359494195	Bacteria	Proteobacteria	Gammaproteobacteria	Enterobacterales	Vibrionaceae	Photobacterium
AM-326-C16	AM326C16_46;2824;3249	4.3.1.19	K01754	1RH82	J	Binds together with S18 to 16S ribosomal RNA	GO:0003674,GO:0003676,GO:0003723,GO:0003729,GO:0003735,GO:0005198,GO:0005488,GO:0005575,GO:0005622,GO:0005623,GO:0005737,GO:0005829,GO:0005840,GO:0006412,GO:0006518,GO:0006807,GO:0008150,GO:0008152,GO:0009058,GO:0009059,GO:0009987,GO:0010467,GO:0015935,GO:0019538,GO:0019843,GO:0022626,GO:0022627,GO:0032991,GO:0034641,GO:0034645,GO:0043043,GO:0043170,GO:0043226,GO:0043228,GO:0043229,GO:0043232,GO:…	1RH82@1224,1S5VU@1236,1XWUY@135623,COG0360@1,COG0360@2	AM326C16_46;2824;3249	AM-326-C16_00840	cDNA2	429	77.93824811	Bacteria	Proteobacteria	Gammaproteobacteria	Enterobacterales	Vibrionaceae	Photobacterium
AM-326-A07	AM326A07_38;19799;21229	1.8.1.4	K00382	1MU2U	C	PFAM FAD-dependent pyridine nucleotide-disulphide oxidoreductase	GO:0000166,GO:0001505,GO:0003674,GO:0003824,GO:0004148,GO:0005488,GO:0005515,GO:0005575,GO:0005622,GO:0005623,GO:0005634,GO:0005654,GO:0005737,GO:0005739,GO:0005759,GO:0005829,GO:0006082,GO:0006084,GO:0006085,GO:0006086,GO:0006090,GO:0006103,GO:0006139,GO:0006163,GO:0006164,GO:0006464,GO:0006520,GO:0006544,GO:0006546,GO:0006637,GO:0006725,GO:0006732,GO:0006733,GO:0006753,GO:0006790,GO:0006793,GO:…	1MU2U@1224,1RMFF@1236,2Q8YD@267890,COG1249@1,COG1249@2	AM326A07_38;19799;21229	AM-326-A07_01760	cDNA1	420	6.155621459	Bacteria	Proteobacteria	Gammaproteobacteria	Enterobacterales	Shewanellaceae	Shewanella	Shewanella sp002873135
AM-326-C16	AM326C16_58;835;1305		K02520	1RDD2	J	IF-3 binds to the 30S ribosomal subunit and shifts the equilibrum between 70S ribosomes and their 50S and 30S subunits in favor of the free subunits, thus enhancing the availability of 30S subunits on which protein synthesis initiation begins	GO:0000049,GO:0001731,GO:0002181,GO:0002183,GO:0003674,GO:0003676,GO:0003723,GO:0003743,GO:0005488,GO:0005575,GO:0005622,GO:0005623,GO:0005737,GO:0005829,GO:0005886,GO:0006412,GO:0006413,GO:0006417,GO:0006446,GO:0006518,GO:0006807,GO:0006950,GO:0006996,GO:0008135,GO:0008150,GO:0008152,GO:0009058,GO:0009059,GO:0009266,GO:0009409,GO:0009628,GO:0009889,GO:0009891,GO:0009893,GO:0009987,GO:0010467,GO:…	1RDD2@1224,1S4E6@1236,1XWWZ@135623,COG0290@1,COG0290@2	AM326C16_58;835;1305	AM-326-C16_00888	cDNA2	414	68.01187698	Bacteria	Proteobacteria	Gammaproteobacteria	Enterobacterales	Vibrionaceae	Photobacterium
AM-326-A07	AM326A07_109;2935;4155	6.3.4.5	K01940	1MV0Y	F	Belongs to the argininosuccinate synthase family. Type 1 subfamily	GO:0000050,GO:0000053,GO:0003674,GO:0003824,GO:0004055,GO:0005575,GO:0005622,GO:0005623,GO:0005737,GO:0006082,GO:0006520,GO:0006525,GO:0006526,GO:0006575,GO:0006807,GO:0008150,GO:0008152,GO:0008652,GO:0009058,GO:0009064,GO:0009084,GO:0009987,GO:0016053,GO:0016874,GO:0016879,GO:0019627,GO:0019752,GO:0034641,GO:0043436,GO:0043603,GO:0043604,GO:0044237,GO:0044238,GO:0044249,GO:0044271,GO:0044281,GO:…	1MV0Y@1224,1RMEC@1236,2QA45@267890,COG0137@1,COG0137@2	AM326A07_109;2935;4155	AM-326-A07_02545	cDNA2	411	26.0114324	Bacteria	Proteobacteria	Gammaproteobacteria	Enterobacterales	Shewanellaceae	Shewanella	Shewanella sp002873135
AM-326-A07	AM326A07_25;13457;15235			1MW6E	E	Belongs to the sodium solute symporter (SSF) (TC 2.A.21) family		1MW6E@1224,1RXYK@1236,1XSDY@135623,COG0591@1,COG0591@2	AM326A07_25;13457;15235	AM-326-A07_01330	cDNA2	410	17.8046884	Bacteria	Proteobacteria	Gammaproteobacteria	Enterobacterales	Shewanellaceae	Shewanella	Shewanella sp002873135
AM-311-I13	AM311I13_40;9182;10540		K03076	1MVU7	U	The central subunit of the protein translocation channel SecYEG. Consists of two halves formed by TMs 1-5 and 6-10. These two domains form a lateral gate at the front which open onto the bilayer between TMs 2 and 7, and are clamped together by SecE at the back. The channel is closed by both a pore ring composed of hydrophobic SecY resides and a short helix (helix 2A) on the extracellular side of …	GO:0002790,GO:0003674,GO:0005048,GO:0005215,GO:0005488,GO:0005575,GO:0005623,GO:0005886,GO:0005887,GO:0006605,GO:0006612,GO:0006613,GO:0006614,GO:0006616,GO:0006810,GO:0006886,GO:0008104,GO:0008150,GO:0008320,GO:0008565,GO:0009306,GO:0009987,GO:0015031,GO:0015833,GO:0016020,GO:0016021,GO:0016043,GO:0022857,GO:0022884,GO:0031224,GO:0031226,GO:0031522,GO:0032940,GO:0032978,GO:0032991,GO:0033036,GO:…	1MVU7@1224,1RNJV@1236,1WWJA@135613,COG0201@1,COG0201@2	AM311I13_40;9182;10540	AM-311-I13_01760	cDNA2	406	23.08386581	Bacteria	Proteobacteria	Gammaproteobacteria	DSM-19610	DSM-19610	Thiogranum
AM-326-C16	AM326C16_46;2824;3249	4.3.1.19	K01754	1RH82	J	Binds together with S18 to 16S ribosomal RNA	GO:0003674,GO:0003676,GO:0003723,GO:0003729,GO:0003735,GO:0005198,GO:0005488,GO:0005575,GO:0005622,GO:0005623,GO:0005737,GO:0005829,GO:0005840,GO:0006412,GO:0006518,GO:0006807,GO:0008150,GO:0008152,GO:0009058,GO:0009059,GO:0009987,GO:0010467,GO:0015935,GO:0019538,GO:0019843,GO:0022626,GO:0022627,GO:0032991,GO:0034641,GO:0034645,GO:0043043,GO:0043170,GO:0043226,GO:0043228,GO:0043229,GO:0043232,GO:…	1RH82@1224,1S5VU@1236,1XWUY@135623,COG0360@1,COG0360@2	AM326C16_46;2824;3249	AM-326-C16_00840	cDNA1	403	19.87351871	Bacteria	Proteobacteria	Gammaproteobacteria	Enterobacterales	Vibrionaceae	Photobacterium
AM-326-A07	AM326A07_2;50403;53627	6.3.5.5	K01955	1MUDZ	F	Belongs to the CarB family	GO:0000050,GO:0000166,GO:0003674,GO:0003824,GO:0004087,GO:0004088,GO:0005488,GO:0005524,GO:0005575,GO:0005622,GO:0005623,GO:0005737,GO:0005829,GO:0005886,GO:0005951,GO:0006082,GO:0006139,GO:0006206,GO:0006220,GO:0006221,GO:0006520,GO:0006525,GO:0006526,GO:0006725,GO:0006753,GO:0006793,GO:0006796,GO:0006807,GO:0008144,GO:0008150,GO:0008152,GO:0008652,GO:0009058,GO:0009064,GO:0009084,GO:0009112,GO:…	1MUDZ@1224,1RPIU@1236,2Q95P@267890,COG0458@1,COG0458@2	AM326A07_2;50403;53627	AM-326-A07_00130	cDNA2	402	9.627494902	Bacteria	Proteobacteria	Gammaproteobacteria	Enterobacterales	Shewanellaceae	Shewanella	Shewanella sp002873135
AM-311-L05	AM311L05_28;8596;10149		K02035	1MUZH	E	COG0747 ABC-type dipeptide transport system, periplasmic component		1MUZH@1224,1RNES@1236,465MM@72275,COG0747@1,COG0747@2	AM311L05_28;8596;10149	AM-311-L05_00696	cDNA1	401	5.411673279	Bacteria	Proteobacteria	Gammaproteobacteria	Arenicellales	JAANXG01
AM-326-C16	AM326C16_4;8519;9538	1.1.1.94	K00057	1MUU3	I	Glycerol-3-phosphate dehydrogenase	GO:0003674,GO:0003824,GO:0004367,GO:0005575,GO:0005622,GO:0005623,GO:0005737,GO:0005829,GO:0006072,GO:0006629,GO:0006644,GO:0006650,GO:0006793,GO:0006796,GO:0008150,GO:0008152,GO:0008610,GO:0008654,GO:0009058,GO:0009987,GO:0016491,GO:0016614,GO:0016616,GO:0019637,GO:0044237,GO:0044238,GO:0044249,GO:0044255,GO:0044424,GO:0044444,GO:0044464,GO:0045017,GO:0046474,GO:0046486,GO:0047952,GO:0052646,GO:…	1MUU3@1224,1RPQ7@1236,1XSBF@135623,COG0240@1,COG0240@2	AM326C16_4;8519;9538	AM-326-C16_00190	cDNA1	397	8.16535319	Bacteria	Proteobacteria	Gammaproteobacteria	Enterobacterales	Vibrionaceae	Photobacterium
AM-311-I13	AM311I13_99;3327;7538	2.7.7.6	K03046	1MU3M	K	DNA-dependent RNA polymerase catalyzes the transcription of DNA into RNA using the four ribonucleoside triphosphates as substrates	GO:0000428,GO:0003674,GO:0003824,GO:0003899,GO:0005575,GO:0005622,GO:0005623,GO:0005737,GO:0005829,GO:0006139,GO:0006351,GO:0006725,GO:0006807,GO:0008150,GO:0008152,GO:0009058,GO:0009059,GO:0009987,GO:0010467,GO:0016070,GO:0016740,GO:0016772,GO:0016779,GO:0018130,GO:0019438,GO:0030880,GO:0032774,GO:0032991,GO:0034062,GO:0034641,GO:0034645,GO:0034654,GO:0043170,GO:0044237,GO:0044238,GO:0044249,GO:…	1MU3M@1224,1RPYH@1236,1WVVI@135613,COG0086@1,COG0086@2	AM311I13_99;3327;7538	AM-311-I13_02741	cDNA1	376	1.871376862	Bacteria	Proteobacteria	Gammaproteobacteria	DSM-19610	DSM-19610	Thiogranum
AM-326-C16	AM326C16_107;460;639		K02907	1N6ZE	J	Ribosomal protein L30	GO:0000027,GO:0003674,GO:0003735,GO:0005198,GO:0005575,GO:0005622,GO:0005623,GO:0005737,GO:0005829,GO:0005840,GO:0006412,GO:0006518,GO:0006807,GO:0006996,GO:0008150,GO:0008152,GO:0009058,GO:0009059,GO:0009987,GO:0010467,GO:0015934,GO:0016043,GO:0019538,GO:0022607,GO:0022613,GO:0022618,GO:0022625,GO:0022626,GO:0032991,GO:0034622,GO:0034641,GO:0034645,GO:0040007,GO:0042254,GO:0042255,GO:0042273,GO:…	1N6ZE@1224,1SC8N@1236,1XYYV@135623,COG1841@1,COG1841@2	AM326C16_107;460;639	AM-326-C16_01052	cDNA1	374	43.79022969	Bacteria	Proteobacteria	Gammaproteobacteria	Enterobacterales	Vibrionaceae	Photobacterium
AM-312-P01	AM312P01_2;51911;53563		K04077	1J4FJ	O	Prevents misfolding and promotes the refolding and proper assembly of unfolded polypeptides generated under stress conditions	GO:0000166,GO:0000287,GO:0003674,GO:0003824,GO:0005488,GO:0005515,GO:0005524,GO:0005575,GO:0005576,GO:0005622,GO:0005623,GO:0005737,GO:0005829,GO:0006457,GO:0006458,GO:0006950,GO:0008144,GO:0008150,GO:0009266,GO:0009314,GO:0009408,GO:0009628,GO:0009966,GO:0009967,GO:0009986,GO:0009987,GO:0010646,GO:0010647,GO:0016032,GO:0016462,GO:0016465,GO:0016787,GO:0016817,GO:0016818,GO:0016887,GO:0017076,GO:…	1J4FJ@118884,1MURR@1224,1RMTB@1236,COG0459@1,COG0459@2	AM312P01_2;51911;53563	AM-312-P01_00121	cDNA1	370	4.694078338	Bacteria	Proteobacteria	Gammaproteobacteria	Pseudomonadales	Halieaceae	Halioglobus
AM-311-H01	AM311H01_2;62055;64145		K02355	1J5CY	J	Catalyzes the GTP-dependent ribosomal translocation step during translation elongation. During this step, the ribosome changes from the pre-translocational (PRE) to the post- translocational (POST) state as the newly formed A-site-bound peptidyl-tRNA and P-site-bound deacylated tRNA move to the P and E sites, respectively. Catalyzes the coordinated movement of the two tRNA molecules, the mRNA and…	GO:0003674,GO:0003676,GO:0003723,GO:0003746,GO:0005488,GO:0005575,GO:0005618,GO:0005622,GO:0005623,GO:0005737,GO:0005886,GO:0006412,GO:0006414,GO:0006518,GO:0006807,GO:0008135,GO:0008150,GO:0008152,GO:0009058,GO:0009059,GO:0009987,GO:0010467,GO:0016020,GO:0019538,GO:0030312,GO:0034641,GO:0034645,GO:0040007,GO:0043043,GO:0043170,GO:0043603,GO:0043604,GO:0044237,GO:0044238,GO:0044249,GO:0044260,GO:…	1J5CY@118884,1MUCV@1224,1RNNJ@1236,COG0480@1,COG0480@2	AM311H01_2;62055;64145	AM-311-H01_00149	cDNA2	369	13.63208726	Bacteria	Proteobacteria	Gammaproteobacteria	Tenderiales	Tenderiaceae	Tenderia
AM-326-C16	AM326C16_7;33077;33268		K02904	1N6PR	J	Belongs to the universal ribosomal protein uL29 family	GO:0000027,GO:0003674,GO:0003735,GO:0005198,GO:0005575,GO:0005622,GO:0005623,GO:0005737,GO:0005829,GO:0005840,GO:0006412,GO:0006518,GO:0006807,GO:0006996,GO:0008150,GO:0008152,GO:0009058,GO:0009059,GO:0009987,GO:0010467,GO:0015934,GO:0016043,GO:0019538,GO:0022607,GO:0022613,GO:0022618,GO:0022625,GO:0022626,GO:0032991,GO:0034622,GO:0034641,GO:0034645,GO:0040007,GO:0042254,GO:0042255,GO:0042273,GO:…	1N6PR@1224,1SCBN@1236,1XYAY@135623,COG0255@1,COG0255@2	AM326C16_7;33077;33268	AM-326-C16_00351	cDNA1	366	40.16117127	Bacteria	Proteobacteria	Gammaproteobacteria	Enterobacterales	Vibrionaceae	Photobacterium
AM-326-C16	AM326C16_102;165;2324	5.99.1.3	K02469	1MUGG	L	A type II topoisomerase that negatively supercoils closed circular double-stranded (ds) DNA in an ATP-dependent manner to modulate DNA topology and maintain chromosomes in an underwound state. Negative supercoiling favors strand separation, and DNA replication, transcription, recombination and repair, all of which involve strand separation. Also able to catalyze the interconversion of other topol…		1MUGG@1224,1RN03@1236,1XSUD@135623,COG0188@1,COG0188@2	AM326C16_102;165;2324	AM-326-C16_01043	cDNA1	360	3.494688819	Bacteria	Proteobacteria	Gammaproteobacteria	Enterobacterales	Vibrionaceae	Photobacterium
AM-311-E21	AM311E21_24;8829;9359	1.17.99.6,3.1.26.4	K03470	1MUG5	C	Catalyzes the conversion of epoxyqueuosine (oQ) to queuosine (Q), which is a hypermodified base found in the wobble positions of tRNA(Asp), tRNA(Asn), tRNA(His) and tRNA(Tyr)		1MUG5@1224,2MJG7@213118,2WMR5@28221,42M1E@68525,COG1636@1,COG1636@2	AM311E21_24;8829;9359	AM-311-E21_00536	cDNA1	358	14.15682322	Bacteria	Desulfobacterota	Desulfobacteria	Desulfobacterales	UBA11574
AM-326-C16	AM326C16_55;596;1819	1.6.5.8	K00351	1QTUV	C	NQR complex catalyzes the reduction of ubiquinone-1 to ubiquinol by two successive reactions, coupled with the transport of Na( ) ions from the cytoplasm to the periplasm. The first step is catalyzed by NqrF, which accepts electrons from NADH and reduces ubiquinone-1 to ubisemiquinone by a one-electron transfer pathway	GO:0000166,GO:0003674,GO:0003824,GO:0003954,GO:0005488,GO:0005575,GO:0006810,GO:0006811,GO:0006812,GO:0006814,GO:0008137,GO:0008150,GO:0008152,GO:0015672,GO:0016020,GO:0016491,GO:0016651,GO:0016655,GO:0030001,GO:0030964,GO:0032991,GO:0036094,GO:0043167,GO:0043168,GO:0044425,GO:0048037,GO:0050136,GO:0050660,GO:0050662,GO:0051179,GO:0051234,GO:0051536,GO:0051537,GO:0051540,GO:0055114,GO:0071949,GO:…	1QTUV@1224,1RPG5@1236,1XTCQ@135623,COG2871@1,COG2871@2	AM326C16_55;596;1819	AM-326-C16_00898	cDNA1	356	6.100735452	Bacteria	Proteobacteria	Gammaproteobacteria	Enterobacterales	Vibrionaceae	Photobacterium
AM-311-H01	AM311H01_21;10346;10774		K02871	1RA11	J	This protein is one of the early assembly proteins of the 50S ribosomal subunit, although it is not seen to bind rRNA by itself. It is important during the early stages of 50S assembly	GO:0003674,GO:0003676,GO:0003723,GO:0003729,GO:0003735,GO:0005198,GO:0005488,GO:0005575,GO:0005618,GO:0005622,GO:0005623,GO:0005737,GO:0005829,GO:0005840,GO:0005886,GO:0006412,GO:0006417,GO:0006518,GO:0006807,GO:0008150,GO:0008152,GO:0008270,GO:0009058,GO:0009059,GO:0009889,GO:0009890,GO:0009892,GO:0009987,GO:0010467,GO:0010468,GO:0010556,GO:0010558,GO:0010605,GO:0010608,GO:0010629,GO:0015934,GO:…	1RA11@1224,1S280@1236,1XSDR@135623,COG0102@1,COG0102@2	AM311H01_21;10346;10774	AM-311-H01_00755	cDNA1	355	17.38374073	Bacteria	Proteobacteria	Gammaproteobacteria	Tenderiales	Tenderiaceae	Tenderia
AM-326-C16	AM326C16_13;21425;22765	1.6.5.8	K00346	1MU36	C	NQR complex catalyzes the reduction of ubiquinone-1 to ubiquinol by two successive reactions, coupled with the transport of Na( ) ions from the cytoplasm to the periplasm. NqrA to NqrE are probably involved in the second step, the conversion of ubisemiquinone to ubiquinol	GO:0003674,GO:0003824,GO:0003954,GO:0005575,GO:0006810,GO:0006811,GO:0006812,GO:0006814,GO:0008137,GO:0008150,GO:0008152,GO:0015672,GO:0016020,GO:0016491,GO:0016651,GO:0016655,GO:0030001,GO:0030964,GO:0032991,GO:0044425,GO:0050136,GO:0051179,GO:0051234,GO:0055114,GO:0098796,GO:1902494	1MU36@1224,1RPU1@1236,1XTB1@135623,COG1726@1,COG1726@2	AM326C16_13;21425;22765	AM-326-C16_00527	cDNA1	353	5.521137449	Bacteria	Proteobacteria	Gammaproteobacteria	Enterobacterales	Vibrionaceae	Photobacterium
AM-326-C16	AM326C16_1;52215;53627,AM326J07_21;5477;6889	2.7.1.40,2.7.7.4	K00873	1MU21	G	Belongs to the pyruvate kinase family	GO:0001871,GO:0003674,GO:0003824,GO:0004743,GO:0005488,GO:0005515,GO:0005575,GO:0005622,GO:0005623,GO:0005737,GO:0005829,GO:0005975,GO:0006082,GO:0006090,GO:0006091,GO:0006096,GO:0006116,GO:0006139,GO:0006163,GO:0006164,GO:0006165,GO:0006725,GO:0006732,GO:0006733,GO:0006734,GO:0006753,GO:0006754,GO:0006757,GO:0006793,GO:0006796,GO:0006807,GO:0006950,GO:0008150,GO:0008152,GO:0009056,GO:0009058,GO:…	1MU21@1224,1RMW3@1236,1XU2Y@135623,COG0469@1,COG0469@2	AM326C16_1;52215;53627	AM-326-C16_00046	cDNA2	353	19.30288779	Bacteria	Proteobacteria	Gammaproteobacteria	Enterobacterales	Vibrionaceae	Photobacterium
AM-326-C16	AM326C16_41;5190;6404		K02445	1MX4V	G	COG2271 Sugar phosphate permease	GO:0003674,GO:0005215,GO:0005575,GO:0005623,GO:0005886,GO:0006810,GO:0006811,GO:0006817,GO:0006820,GO:0008150,GO:0008509,GO:0008643,GO:0015075,GO:0015103,GO:0015114,GO:0015144,GO:0015166,GO:0015168,GO:0015291,GO:0015297,GO:0015301,GO:0015315,GO:0015318,GO:0015527,GO:0015698,GO:0015711,GO:0015748,GO:0015791,GO:0015793,GO:0015794,GO:0015850,GO:0016020,GO:0022804,GO:0022857,GO:0034219,GO:0034220,GO:…	1MX4V@1224,1RMB3@1236,1XSIZ@135623,COG2271@1,COG2271@2	AM326C16_41;5190;6404	AM-326-C16_00812	cDNA1	352	6.076907542	Bacteria	Proteobacteria	Gammaproteobacteria	Enterobacterales	Vibrionaceae	Photobacterium
AM-326-C16	AM326C16_66;348;1664	6.3.4.4	K01939	1MU5B	F	Plays an important role in the de novo pathway of purine nucleotide biosynthesis. Catalyzes the first committed step in the biosynthesis of AMP from IMP	GO:0003674,GO:0003824,GO:0004019,GO:0005575,GO:0005622,GO:0005623,GO:0005737,GO:0005829,GO:0006139,GO:0006163,GO:0006164,GO:0006167,GO:0006725,GO:0006753,GO:0006793,GO:0006796,GO:0006807,GO:0006950,GO:0006974,GO:0008150,GO:0008152,GO:0009058,GO:0009116,GO:0009117,GO:0009119,GO:0009123,GO:0009124,GO:0009126,GO:0009127,GO:0009150,GO:0009152,GO:0009156,GO:0009161,GO:0009163,GO:0009165,GO:0009167,GO:…	1MU5B@1224,1RNEW@1236,1XU7G@135623,COG0104@1,COG0104@2	AM326C16_66;348;1664	AM-326-C16_00935	cDNA1	350	5.57404932	Bacteria	Proteobacteria	Gammaproteobacteria	Enterobacterales	Vibrionaceae	Photobacterium
AM-315-J06	AM315J06_8;440;1201	2.1.1.228,4.6.1.12	K00554	1MUN1	J	Belongs to the RNA methyltransferase TrmD family	GO:0000287,GO:0001510,GO:0002939,GO:0003674,GO:0003824,GO:0005488,GO:0005515,GO:0005575,GO:0005622,GO:0005623,GO:0005737,GO:0005829,GO:0006139,GO:0006396,GO:0006399,GO:0006400,GO:0006725,GO:0006807,GO:0008033,GO:0008150,GO:0008152,GO:0008168,GO:0008173,GO:0008175,GO:0008757,GO:0009019,GO:0009451,GO:0009987,GO:0010467,GO:0016070,GO:0016423,GO:0016740,GO:0016741,GO:0016772,GO:0016779,GO:0030488,GO:…	1MUN1@1224,1RMWC@1236,COG0336@1,COG0336@2	AM315J06_8;440;1201	AM-315-J06_00537	cDNA1	342	9.418898162	Bacteria	Proteobacteria	Gammaproteobacteria	SZUA-229	SZUA-229	SZUA-116
AM-326-C16	AM326C16_1;52215;53627,AM326J07_21;5477;6889	2.7.1.40,2.7.7.4	K00873	1MU21	G	Belongs to the pyruvate kinase family	GO:0001871,GO:0003674,GO:0003824,GO:0004743,GO:0005488,GO:0005515,GO:0005575,GO:0005622,GO:0005623,GO:0005737,GO:0005829,GO:0005975,GO:0006082,GO:0006090,GO:0006091,GO:0006096,GO:0006116,GO:0006139,GO:0006163,GO:0006164,GO:0006165,GO:0006725,GO:0006732,GO:0006733,GO:0006734,GO:0006753,GO:0006754,GO:0006757,GO:0006793,GO:0006796,GO:0006807,GO:0006950,GO:0008150,GO:0008152,GO:0009056,GO:0009058,GO:…	1MU21@1224,1RMW3@1236,1XU2Y@135623,COG0469@1,COG0469@2	AM326C16_1;52215;53627	AM-326-C16_00046	cDNA1	337	5.00211712	Bacteria	Proteobacteria	Gammaproteobacteria	Enterobacterales	Vibrionaceae	Photobacterium
AM-326-C16	AM326C16_4;30887;31123		K02902	1MZ57	J	Belongs to the bacterial ribosomal protein bL28 family	GO:0000027,GO:0003674,GO:0003735,GO:0005198,GO:0005575,GO:0005622,GO:0005623,GO:0005737,GO:0005829,GO:0005840,GO:0006412,GO:0006518,GO:0006807,GO:0006996,GO:0008150,GO:0008152,GO:0009058,GO:0009059,GO:0009987,GO:0010467,GO:0015934,GO:0016043,GO:0019538,GO:0022607,GO:0022613,GO:0022618,GO:0022625,GO:0022626,GO:0032991,GO:0034622,GO:0034641,GO:0034645,GO:0042254,GO:0042255,GO:0042273,GO:0043043,GO:…	1MZ57@1224,1S8UG@1236,1XYCP@135623,COG0227@1,COG0227@2	AM326C16_4;30887;31123	AM-326-C16_00213	cDNA1	336	29.83911419	Bacteria	Proteobacteria	Gammaproteobacteria	Enterobacterales	Vibrionaceae	Photobacterium
AM-326-C16	AM326C16_7;32667;33077		K02878	1RA0Z	J	Binds 23S rRNA and is also seen to make contacts with the A and possibly P site tRNAs	GO:0000027,GO:0000049,GO:0003674,GO:0003676,GO:0003723,GO:0003735,GO:0005198,GO:0005488,GO:0005575,GO:0005622,GO:0005623,GO:0005737,GO:0005829,GO:0005840,GO:0005886,GO:0006412,GO:0006518,GO:0006807,GO:0006996,GO:0008150,GO:0008152,GO:0009058,GO:0009059,GO:0009987,GO:0010467,GO:0015934,GO:0016020,GO:0016043,GO:0019538,GO:0019843,GO:0022607,GO:0022613,GO:0022618,GO:0022625,GO:0022626,GO:0032991,GO:…	1RA0Z@1224,1S201@1236,1XWVR@135623,COG0197@1,COG0197@2	AM326C16_7;32667;33077	AM-326-C16_00350	cDNA2	336	63.27580778	Bacteria	Proteobacteria	Gammaproteobacteria	Enterobacterales	Vibrionaceae	Photobacterium
AM-312-P09	AM312P09_15;16980;19559	1.1.1.1,1.2.1.10	K04072	1TPB4	C	belongs to the iron- containing alcohol dehydrogenase family	GO:0003674,GO:0003824,GO:0004022,GO:0005488,GO:0005515,GO:0005575,GO:0005622,GO:0005623,GO:0005737,GO:0005829,GO:0006066,GO:0006067,GO:0006115,GO:0008150,GO:0008152,GO:0008774,GO:0009058,GO:0009987,GO:0016491,GO:0016614,GO:0016616,GO:0016620,GO:0016903,GO:0016999,GO:0017000,GO:0017144,GO:0034308,GO:0034309,GO:0042802,GO:0044237,GO:0044249,GO:0044281,GO:0044283,GO:0044424,GO:0044444,GO:0044464,GO:…	1TPB4@1239,247IQ@186801,3WAGG@53433,COG1012@1,COG1012@2,COG1454@1,COG1454@2	AM312P09_15;16980;19559	AM-312-P09_00740	cDNA2	332	9.939602553	Bacteria	Verrucomicrobiota	Kiritimatiellae	Kiritimatiellales
AM-326-C16	AM326C16_79;235;2622	6.1.1.20	K01890	1MWKS	J	Belongs to the phenylalanyl-tRNA synthetase beta subunit family. Type 1 subfamily	GO:0003674,GO:0003824,GO:0004812,GO:0004826,GO:0005488,GO:0005515,GO:0005575,GO:0005622,GO:0005623,GO:0005737,GO:0005829,GO:0006082,GO:0006139,GO:0006399,GO:0006412,GO:0006418,GO:0006432,GO:0006518,GO:0006520,GO:0006725,GO:0006807,GO:0008150,GO:0008152,GO:0009058,GO:0009059,GO:0009328,GO:0009987,GO:0010467,GO:0016070,GO:0016874,GO:0016875,GO:0019538,GO:0019752,GO:0032991,GO:0034641,GO:0034645,GO:…	1MWKS@1224,1RMIH@1236,1XSJE@135623,COG0072@1,COG0072@2,COG0073@1,COG0073@2	AM326C16_79;235;2622	AM-326-C16_00982	cDNA1	330	2.897478172	Bacteria	Proteobacteria	Gammaproteobacteria	Enterobacterales	Vibrionaceae	Photobacterium
AM-326-C16	AM326C16_1;25935;26150		K02970	1MZCC	J	Belongs to the bacterial ribosomal protein bS21 family	GO:0000028,GO:0003674,GO:0003735,GO:0005198,GO:0005575,GO:0005622,GO:0005623,GO:0005737,GO:0005829,GO:0005840,GO:0006412,GO:0006518,GO:0006807,GO:0006996,GO:0008150,GO:0008152,GO:0009058,GO:0009059,GO:0009987,GO:0010467,GO:0015935,GO:0016043,GO:0019538,GO:0022607,GO:0022613,GO:0022618,GO:0022626,GO:0022627,GO:0032991,GO:0034622,GO:0034641,GO:0034645,GO:0042254,GO:0042255,GO:0042274,GO:0043043,GO:…	1MZCC@1224,1S8QZ@1236,1XYBV@135623,COG0828@1,COG0828@2	AM326C16_1;25935;26150	AM-326-C16_00023	cDNA2	327	117.4333825	Bacteria	Proteobacteria	Gammaproteobacteria	Enterobacterales	Vibrionaceae	Photobacterium
AM-315-J06	AM315J06_6;61775;63085		K03076	1J5AU	U	The central subunit of the protein translocation channel SecYEG. Consists of two halves formed by TMs 1-5 and 6-10. These two domains form a lateral gate at the front which open onto the bilayer between TMs 2 and 7, and are clamped together by SecE at the back. The channel is closed by both a pore ring composed of hydrophobic SecY resides and a short helix (helix 2A) on the extracellular side of …	GO:0002790,GO:0003674,GO:0005048,GO:0005215,GO:0005488,GO:0005575,GO:0005623,GO:0005886,GO:0005887,GO:0006605,GO:0006612,GO:0006613,GO:0006614,GO:0006616,GO:0006810,GO:0006886,GO:0008104,GO:0008150,GO:0008320,GO:0008565,GO:0009306,GO:0009987,GO:0015031,GO:0015833,GO:0016020,GO:0016021,GO:0016043,GO:0022857,GO:0022884,GO:0031224,GO:0031226,GO:0031522,GO:0032940,GO:0032978,GO:0032991,GO:0033036,GO:…	1J5AU@118884,1MVU7@1224,1RNJV@1236,COG0201@1,COG0201@2	AM315J06_6;61775;63085	AM-315-J06_00495	cDNA1	326	5.215608163	Bacteria	Proteobacteria	Gammaproteobacteria	SZUA-229	SZUA-229	SZUA-116
AM-311-L05	AM311L05_28;8596;10149		K02035	1MUZH	E	COG0747 ABC-type dipeptide transport system, periplasmic component		1MUZH@1224,1RNES@1236,465MM@72275,COG0747@1,COG0747@2	AM311L05_28;8596;10149	AM-311-L05_00696	cDNA2	322	16.00909174	Bacteria	Proteobacteria	Gammaproteobacteria	Arenicellales	JAANXG01
AM-326-C16	AM326C16_24;10235;11143,AM326J07_8;5124;6032	1.8.4.10,1.8.4.8,2.7.7.4	K00390	1MUCZ	H	Sulfate adenylyltransferase subunit 2	GO:0000096,GO:0000097,GO:0003674,GO:0003824,GO:0004779,GO:0004781,GO:0006082,GO:0006520,GO:0006534,GO:0006790,GO:0006807,GO:0006950,GO:0006979,GO:0008150,GO:0008152,GO:0008652,GO:0009058,GO:0009069,GO:0009070,GO:0009987,GO:0016053,GO:0016740,GO:0016772,GO:0016779,GO:0019344,GO:0019752,GO:0043436,GO:0044237,GO:0044238,GO:0044249,GO:0044272,GO:0044281,GO:0044283,GO:0046394,GO:0050896,GO:0070566,GO:…	1MUCZ@1224,1RNAD@1236,1XTPJ@135623,COG0175@1,COG0175@2	AM326C16_24;10235;11143	AM-326-C16_00697	cDNA1	321	7.409311197	Bacteria	Proteobacteria	Gammaproteobacteria	Enterobacterales	Vibrionaceae	Photobacterium
AM-326-J07	AM326J07_3;3832;5736		K04079	1MUUE	O	Molecular chaperone. Has ATPase activity	GO:0000302,GO:0000303,GO:0000305,GO:0003674,GO:0003824,GO:0005488,GO:0005515,GO:0005575,GO:0005576,GO:0005618,GO:0005622,GO:0005623,GO:0005737,GO:0005829,GO:0005886,GO:0006457,GO:0006950,GO:0006974,GO:0006979,GO:0008150,GO:0009266,GO:0009408,GO:0009628,GO:0009987,GO:0010035,GO:0016020,GO:0016462,GO:0016787,GO:0016817,GO:0016818,GO:0016887,GO:0017111,GO:0030312,GO:0033554,GO:0034599,GO:0034614,GO:…	1MUUE@1224,1RNWD@1236,1XSVC@135623,COG0326@1,COG0326@2	AM326J07_3;3832;5736	AM-326-J07_00052	cDNA1	321	3.53343202	Bacteria	Proteobacteria	Gammaproteobacteria	Enterobacterales	Vibrionaceae	Photobacterium
AM-326-A07	AM326A07_129;2341;3729	3.6.3.14	K02111	1MUG7	F	Produces ATP from ADP in the presence of a proton gradient across the membrane. The alpha chain is a regulatory subunit	GO:0003674,GO:0003824,GO:0005215,GO:0005575,GO:0005618,GO:0005622,GO:0005623,GO:0005886,GO:0006139,GO:0006163,GO:0006164,GO:0006725,GO:0006753,GO:0006754,GO:0006793,GO:0006796,GO:0006807,GO:0006810,GO:0006811,GO:0006812,GO:0008150,GO:0008152,GO:0008324,GO:0009058,GO:0009117,GO:0009123,GO:0009124,GO:0009126,GO:0009127,GO:0009141,GO:0009142,GO:0009144,GO:0009145,GO:0009150,GO:0009152,GO:0009156,GO:…	1MUG7@1224,1RP4V@1236,2Q92V@267890,COG0056@1,COG0056@2	AM326A07_129;2341;3729	AM-326-A07_02623	cDNA2	321	17.8565619	Bacteria	Proteobacteria	Gammaproteobacteria	Enterobacterales	Shewanellaceae	Shewanella	Shewanella sp002873135
AM-322-J09	AM322J09_3;49381;50433	2.1.1.182	K02528	2G6ER	J	Specifically dimethylates two adjacent adenosines (A1518 and A1519) in the loop of a conserved hairpin near the 3'-end of 16S rRNA in the 30S particle. May play a critical role in biogenesis of 30S subunits	GO:0000154,GO:0000179,GO:0001510,GO:0003674,GO:0003824,GO:0005575,GO:0005622,GO:0005623,GO:0005737,GO:0006139,GO:0006364,GO:0006396,GO:0006725,GO:0006807,GO:0008150,GO:0008152,GO:0008168,GO:0008170,GO:0008173,GO:0008649,GO:0008757,GO:0009451,GO:0009987,GO:0010467,GO:0016070,GO:0016072,GO:0016433,GO:0016740,GO:0016741,GO:0022613,GO:0031167,GO:0032259,GO:0034470,GO:0034641,GO:0034660,GO:0042254,GO:…	2G6ER@200795,34CIF@301297,COG0030@1,COG0030@2	AM322J09_3;49381;50433	AM-322-J09_00599	cDNA1	314	6.2556517	Bacteria	Chloroflexota	Dehalococcoidia	Dehalococcoidales	RBG-16-60-22	GCA-2688435
AM-326-A07	AM326A07_129;5;1396	3.6.3.14	K02112	1MUFU	F	Produces ATP from ADP in the presence of a proton gradient across the membrane. The catalytic sites are hosted primarily by the beta subunits	GO:0003674,GO:0003824,GO:0005215,GO:0005575,GO:0005622,GO:0005623,GO:0005886,GO:0006139,GO:0006163,GO:0006164,GO:0006725,GO:0006753,GO:0006754,GO:0006793,GO:0006796,GO:0006807,GO:0006810,GO:0006811,GO:0006812,GO:0008150,GO:0008152,GO:0008324,GO:0009058,GO:0009117,GO:0009123,GO:0009124,GO:0009126,GO:0009127,GO:0009141,GO:0009142,GO:0009144,GO:0009145,GO:0009150,GO:0009152,GO:0009156,GO:0009161,GO:…	1MUFU@1224,1RN6U@1236,2Q9JN@267890,COG0055@1,COG0055@2	AM326A07_129;5;1396	AM-326-A07_02621	cDNA2	313	17.37398671	Bacteria	Proteobacteria	Gammaproteobacteria	Enterobacterales	Shewanellaceae	Shewanella	Shewanella sp002873135
AM-326-A07	AM326A07_4;32279;32590		K02888	1MZEW	J	This protein binds to 23S rRNA in the presence of protein L20	GO:0003674,GO:0003735,GO:0005198,GO:0005575,GO:0005622,GO:0005623,GO:0005737,GO:0005829,GO:0005840,GO:0005886,GO:0006412,GO:0006518,GO:0006807,GO:0008150,GO:0008152,GO:0009058,GO:0009059,GO:0009987,GO:0010467,GO:0015934,GO:0016020,GO:0019538,GO:0022625,GO:0022626,GO:0032991,GO:0034641,GO:0034645,GO:0040007,GO:0043043,GO:0043170,GO:0043226,GO:0043228,GO:0043229,GO:0043232,GO:0043603,GO:0043604,GO:…	1MZEW@1224,1S5VB@1236,2QC8D@267890,COG0261@1,COG0261@2	AM326A07_4;32279;32590	AM-326-A07_00298	cDNA2	306	75.97020789	Bacteria	Proteobacteria	Gammaproteobacteria	Enterobacterales	Shewanellaceae	Shewanella	Shewanella sp002873135
AM-324-B22	AM324B22_25;1065;2978	1.2.7.5	K03738	1TPT9	C	Aldehyde ferredoxin		1TPT9@1239,2481Q@186801,260VN@186807,COG2414@1,COG2414@2	AM324B22_25;1065;2978	AM-324-B22_00612	cDNA2	303	12.22953476	Bacteria	UBA8248	UBA8248	UBA8248	UBA8248
AM-326-C16	AM326C16_7;34933;35238		K02954	1MZDT	J	Binds 16S rRNA, required for the assembly of 30S particles and may also be responsible for determining the conformation of the 16S rRNA at the A site	GO:0000028,GO:0003674,GO:0003735,GO:0005198,GO:0005575,GO:0005618,GO:0005622,GO:0005623,GO:0005737,GO:0005829,GO:0005840,GO:0006412,GO:0006518,GO:0006807,GO:0006996,GO:0008150,GO:0008152,GO:0009058,GO:0009059,GO:0009987,GO:0010467,GO:0015935,GO:0016043,GO:0019538,GO:0022607,GO:0022613,GO:0022618,GO:0022626,GO:0022627,GO:0030312,GO:0032991,GO:0034622,GO:0034641,GO:0034645,GO:0042254,GO:0042255,GO:…	1MZDT@1224,1S62N@1236,1XXE9@135623,COG0199@1,COG0199@2	AM326C16_7;34933;35238	AM-326-C16_00357	cDNA2	301	76.19894065	Bacteria	Proteobacteria	Gammaproteobacteria	Enterobacterales	Vibrionaceae	Photobacterium
AM-326-J07	AM326J07_65;281;1495	2.8.1.7	K04487	1MU1C	H	Master enzyme that delivers sulfur to a number of partners involved in Fe-S cluster assembly, tRNA modification or cofactor biosynthesis. Catalyzes the removal of elemental sulfur atoms from cysteine to produce alanine. Functions as a sulfur delivery protein for Fe-S cluster synthesis onto IscU, an Fe-S scaffold assembly protein, as well as other S acceptor proteins	GO:0001522,GO:0003674,GO:0003824,GO:0004123,GO:0005488,GO:0005575,GO:0005622,GO:0005623,GO:0005737,GO:0005829,GO:0006139,GO:0006396,GO:0006399,GO:0006400,GO:0006725,GO:0006790,GO:0006807,GO:0008033,GO:0008144,GO:0008150,GO:0008152,GO:0008483,GO:0009000,GO:0009058,GO:0009451,GO:0009987,GO:0010467,GO:0016043,GO:0016070,GO:0016226,GO:0016740,GO:0016769,GO:0016782,GO:0016783,GO:0016829,GO:0016846,GO:…	1MU1C@1224,1RNCD@1236,1XSAE@135623,COG1104@1,COG1104@2	AM326J07_65;281;1495	AM-326-J07_00445	cDNA1	300	5.179182564	Bacteria	Proteobacteria	Gammaproteobacteria	Enterobacterales	Vibrionaceae	Photobacterium
AM-326-C16	AM326C16_11;7625;7915		K05788	1MZ7M	K	This protein is one of the two subunits of integration host factor, a specific DNA-binding protein that functions in genetic recombination as well as in transcriptional and translational control	GO:0003674,GO:0003676,GO:0003677,GO:0005488,GO:0005575,GO:0005622,GO:0005623,GO:0005737,GO:0005829,GO:0006139,GO:0006351,GO:0006725,GO:0006807,GO:0008150,GO:0008152,GO:0009058,GO:0009059,GO:0009889,GO:0009987,GO:0010467,GO:0010556,GO:0016070,GO:0018130,GO:0019219,GO:0019222,GO:0019438,GO:0031323,GO:0031326,GO:0032774,GO:0034641,GO:0034645,GO:0034654,GO:0043170,GO:0044237,GO:0044238,GO:0044249,GO:…	1MZ7M@1224,1S8XZ@1236,1XXU9@135623,COG0776@1,COG0776@2	AM326C16_11;7625;7915	AM-326-C16_00464	cDNA1	300	21.68112977	Bacteria	Proteobacteria	Gammaproteobacteria	Enterobacterales	Vibrionaceae	Photobacterium
AM-326-C16	AM326C16_15;4710;6437	2.7.1.202,2.7.3.9	K02768	1MUT8	G	General (non sugar-specific) component of the phosphoenolpyruvate-dependent sugar phosphotransferase system (sugar PTS). This major carbohydrate active-transport system catalyzes the phosphorylation of incoming sugar substrates concomitantly with their translocation across the cell membrane. Enzyme I transfers the phosphoryl group from phosphoenolpyruvate (PEP) to the phosphoryl carrier protein (…	GO:0000287,GO:0003674,GO:0003824,GO:0005488,GO:0005515,GO:0005575,GO:0005622,GO:0005623,GO:0005737,GO:0005829,GO:0006810,GO:0008150,GO:0008643,GO:0008965,GO:0009401,GO:0016740,GO:0016772,GO:0016775,GO:0019197,GO:0032991,GO:0042802,GO:0043167,GO:0043169,GO:0044424,GO:0044444,GO:0044464,GO:0046872,GO:0051179,GO:0051234,GO:0071702	1MUT8@1224,1RN6R@1236,1XSKW@135623,COG1080@1,COG1080@2	AM326C16_15;4710;6437	AM-326-C16_00550	cDNA2	299	13.36783659	Bacteria	Proteobacteria	Gammaproteobacteria	Enterobacterales	Vibrionaceae	Photobacterium
AM-326-C16	AM326C16_14;1900;3777,AM326J07_30;20;1897	2.3.1.1,4.3.2.1	K00619	1MUTU	E	belongs to the lyase 1 family. Argininosuccinate lyase subfamily	GO:0003674,GO:0003824,GO:0004042,GO:0004056,GO:0005488,GO:0005515,GO:0005575,GO:0005622,GO:0005623,GO:0005737,GO:0006082,GO:0006520,GO:0006525,GO:0006526,GO:0006591,GO:0006807,GO:0008080,GO:0008150,GO:0008152,GO:0008652,GO:0009058,GO:0009064,GO:0009084,GO:0009987,GO:0016043,GO:0016053,GO:0016407,GO:0016410,GO:0016740,GO:0016746,GO:0016747,GO:0016829,GO:0016840,GO:0016842,GO:0019752,GO:0022607,GO:…	1MUTU@1224,1RMA3@1236,1XSAT@135623,COG0165@1,COG0165@2,COG1246@1,COG1246@2	AM326C16_14;1900;3777	AM-326-C16_00530	cDNA2	298	12.25841356	Bacteria	Proteobacteria	Gammaproteobacteria	Enterobacterales	Vibrionaceae	Photobacterium
AM-326-C16	AM326C16_58;273;500		K02887	1RGU2	J	Binds directly to 23S ribosomal RNA and is necessary for the in vitro assembly process of the 50S ribosomal subunit. It is not involved in the protein synthesizing functions of that subunit	GO:0000027,GO:0000900,GO:0003674,GO:0003676,GO:0003723,GO:0003729,GO:0003735,GO:0005198,GO:0005488,GO:0005575,GO:0005622,GO:0005623,GO:0005737,GO:0005829,GO:0005840,GO:0005886,GO:0006355,GO:0006412,GO:0006417,GO:0006518,GO:0006807,GO:0006996,GO:0008150,GO:0008152,GO:0009058,GO:0009059,GO:0009889,GO:0009890,GO:0009892,GO:0009987,GO:0010467,GO:0010468,GO:0010556,GO:0010558,GO:0010605,GO:0010608,GO:…	1RGU2@1224,1S3P3@1236,1XX9W@135623,COG0292@1,COG0292@2	AM326C16_58;273;500	AM-326-C16_00886	cDNA1	297	27.42137602	Bacteria	Proteobacteria	Gammaproteobacteria	Enterobacterales	Vibrionaceae	Photobacterium
AM-326-C16	AM326C16_7;23499;23969		K02992	1MXC8	J	One of the primary rRNA binding proteins, it binds directly to 16S rRNA where it nucleates assembly of the head domain of the 30S subunit. Is located at the subunit interface close to the decoding center, probably blocks exit of the E-site tRNA	GO:0000028,GO:0003674,GO:0003676,GO:0003723,GO:0003729,GO:0003735,GO:0005198,GO:0005488,GO:0005575,GO:0005618,GO:0005622,GO:0005623,GO:0005737,GO:0005829,GO:0005840,GO:0005886,GO:0006412,GO:0006417,GO:0006518,GO:0006807,GO:0006996,GO:0008150,GO:0008152,GO:0009058,GO:0009059,GO:0009889,GO:0009890,GO:0009892,GO:0009987,GO:0010467,GO:0010468,GO:0010556,GO:0010558,GO:0010605,GO:0010608,GO:0010629,GO:…	1MXC8@1224,1RN77@1236,1XT47@135623,COG0049@1,COG0049@2	AM326C16_7;23499;23969	AM-326-C16_00338	cDNA2	294	48.29828945	Bacteria	Proteobacteria	Gammaproteobacteria	Enterobacterales	Vibrionaceae	Photobacterium
AM-324-F17	AM324F17_15;4450;4710		K02899	1WKBG	J	Belongs to the bacterial ribosomal protein bL27 family	GO:0000027,GO:0001558,GO:0003674,GO:0003735,GO:0005198,GO:0005488,GO:0005575,GO:0005618,GO:0005622,GO:0005623,GO:0005737,GO:0005829,GO:0005840,GO:0005886,GO:0006412,GO:0006518,GO:0006807,GO:0006996,GO:0008150,GO:0008152,GO:0009058,GO:0009059,GO:0009987,GO:0010467,GO:0015934,GO:0016020,GO:0016043,GO:0019538,GO:0022607,GO:0022613,GO:0022618,GO:0022625,GO:0022626,GO:0030312,GO:0032991,GO:0034622,GO:…	1WKBG@1297,COG0211@1,COG0211@2	AM324F17_15;4450;4710	AM-324-F17_00640	cDNA2	291	86.41754379	Bacteria	Bacteroidota	Ignavibacteria	SJA-28	B-1AR	BS750m-G4
AM-326-A07	AM326A07_27;33781;34131		K02357	1MUS2	J	Associates with the EF-Tu.GDP complex and induces the exchange of GDP to GTP. It remains bound to the aminoacyl-tRNA.EF- Tu.GTP complex up to the GTP hydrolysis stage on the ribosome	GO:0001871,GO:0003674,GO:0003676,GO:0003723,GO:0003746,GO:0005085,GO:0005488,GO:0005515,GO:0005575,GO:0005622,GO:0005623,GO:0005737,GO:0005829,GO:0006412,GO:0006414,GO:0006518,GO:0006807,GO:0008135,GO:0008150,GO:0008152,GO:0008270,GO:0009058,GO:0009059,GO:0009986,GO:0009987,GO:0010467,GO:0019538,GO:0019899,GO:0030246,GO:0030247,GO:0034641,GO:0034645,GO:0043043,GO:0043167,GO:0043169,GO:0043170,GO:…	1MUS2@1224,1RPBJ@1236,2QAV4@267890,COG0264@1,COG0264@2	AM326A07_27;33781;34131	AM-326-A07_01413	cDNA1	289	17.30567129	Bacteria	Proteobacteria	Gammaproteobacteria	Enterobacterales	Shewanellaceae	Shewanella	Shewanella sp002873135
AM-326-C16	AM326C16_7;33268;33522		K02961	1MZIK	J	One of the primary rRNA binding proteins, it binds specifically to the 5'-end of 16S ribosomal RNA	GO:0000028,GO:0003674,GO:0003676,GO:0003723,GO:0003735,GO:0005198,GO:0005488,GO:0005575,GO:0005622,GO:0005623,GO:0005737,GO:0005829,GO:0005840,GO:0006412,GO:0006518,GO:0006807,GO:0006996,GO:0008150,GO:0008152,GO:0009058,GO:0009059,GO:0009987,GO:0010467,GO:0015935,GO:0016043,GO:0019538,GO:0019843,GO:0022607,GO:0022613,GO:0022618,GO:0022626,GO:0022627,GO:0032991,GO:0034622,GO:0034641,GO:0034645,GO:…	1MZIK@1224,1S8SS@1236,1XXXG@135623,COG0186@1,COG0186@2	AM326C16_7;33268;33522	AM-326-C16_00352	cDNA1	289	23.84639745	Bacteria	Proteobacteria	Gammaproteobacteria	Enterobacterales	Vibrionaceae	Photobacterium
AM-311-E20	AM311E20_240;210;737		K02933	1J5Q4	J	This protein binds to the 23S rRNA, and is important in its secondary structure. It is located near the subunit interface in the base of the L7 L12 stalk, and near the tRNA binding site of the peptidyltransferase center	GO:0000027,GO:0002181,GO:0003674,GO:0003676,GO:0003723,GO:0003735,GO:0005198,GO:0005488,GO:0005575,GO:0005618,GO:0005622,GO:0005623,GO:0005737,GO:0005829,GO:0005840,GO:0005886,GO:0006412,GO:0006518,GO:0006807,GO:0006996,GO:0008150,GO:0008152,GO:0009058,GO:0009059,GO:0009987,GO:0010467,GO:0015934,GO:0016020,GO:0016043,GO:0019538,GO:0019843,GO:0022607,GO:0022613,GO:0022618,GO:0022625,GO:0022626,GO:…	1J5Q4@118884,1R9YZ@1224,1S1Z1@1236,COG0097@1,COG0097@2	AM311E20_240;210;737	AM-311-E20_02816	cDNA1	287	11.41379146	Bacteria	Proteobacteria	Gammaproteobacteria	Xanthomonadales	SZUA-36	SZUA-36
AM-312-K19	AM312K19_37;4030;4476			2D1ZE	S	LppC putative lipoprotein		2D1ZE@1,2SJVP@2759,3AI9D@33154,3BX0X@33208,3DEMU@33213	AM312K19_37;4030;4476	AM-312-K19_00733	cDNA1	286	13.43970779	Bacteria	Zixibacteria	MSB-5A5	DSPP01
AM-326-C16	AM326C16_13;22769;24013	1.6.5.8	K00347	1QTUU	C	NQR complex catalyzes the reduction of ubiquinone-1 to ubiquinol by two successive reactions, coupled with the transport of Na( ) ions from the cytoplasm to the periplasm. NqrA to NqrE are probably involved in the second step, the conversion of ubisemiquinone to ubiquinol	GO:0000166,GO:0003674,GO:0003824,GO:0003954,GO:0005488,GO:0005575,GO:0005623,GO:0005886,GO:0006810,GO:0006811,GO:0006812,GO:0006814,GO:0008137,GO:0008144,GO:0008150,GO:0008152,GO:0010181,GO:0015672,GO:0016020,GO:0016491,GO:0016651,GO:0016655,GO:0019842,GO:0030001,GO:0030964,GO:0032553,GO:0032991,GO:0036094,GO:0043167,GO:0043168,GO:0044425,GO:0044464,GO:0048037,GO:0050136,GO:0050662,GO:0051179,GO:…	1QTUU@1224,1RMGH@1236,1XUP5@135623,COG1805@1,COG1805@2	AM326C16_13;22769;24013	AM-326-C16_00528	cDNA1	286	4.818416139	Bacteria	Proteobacteria	Gammaproteobacteria	Enterobacterales	Vibrionaceae	Photobacterium
AM-311-H01	AM311H01_214;4318;6255		K04043	1MVEN	O	Heat shock 70 kDa protein	GO:0000166,GO:0000988,GO:0000989,GO:0003674,GO:0003824,GO:0005488,GO:0005515,GO:0005524,GO:0005575,GO:0005576,GO:0005622,GO:0005623,GO:0005737,GO:0005829,GO:0005886,GO:0006457,GO:0006458,GO:0006950,GO:0006986,GO:0008144,GO:0008150,GO:0008270,GO:0009266,GO:0009408,GO:0009628,GO:0009889,GO:0009987,GO:0010033,GO:0010556,GO:0016020,GO:0016043,GO:0016462,GO:0016787,GO:0016817,GO:0016818,GO:0016887,GO:…	1MVEN@1224,1RMDD@1236,1WVW2@135613,COG0443@1,COG0443@2	AM311H01_214;4318;6255	AM-311-H01_03536	cDNA1	286	3.094532616	Bacteria	Proteobacteria	Gammaproteobacteria	Tenderiales	Tenderiaceae	Tenderia
AM-311-I13	AM311I13_65;13162;15045		K04079	1MUUE	O	Molecular chaperone. Has ATPase activity	GO:0000302,GO:0000303,GO:0000305,GO:0003674,GO:0003824,GO:0005488,GO:0005515,GO:0005575,GO:0005576,GO:0005618,GO:0005622,GO:0005623,GO:0005737,GO:0005829,GO:0005886,GO:0006457,GO:0006950,GO:0006974,GO:0006979,GO:0008150,GO:0009266,GO:0009408,GO:0009628,GO:0009987,GO:0010035,GO:0016020,GO:0016462,GO:0016787,GO:0016817,GO:0016818,GO:0016887,GO:0017111,GO:0030312,GO:0033554,GO:0034599,GO:0034614,GO:…	1MUUE@1224,2KM57@206350,2VHHJ@28216,COG0326@1,COG0326@2	AM311I13_65;13162;15045	AM-311-I13_02289	cDNA1	285	3.172146177	Bacteria	Proteobacteria	Gammaproteobacteria	DSM-19610	DSM-19610	Thiogranum
AM-326-J07	AM326J07_43;853;2694	4.2.1.9	K01687	1MUTQ	H	Belongs to the IlvD Edd family	GO:0003674,GO:0003824,GO:0004160,GO:0005488,GO:0005575,GO:0005622,GO:0005623,GO:0005737,GO:0005829,GO:0006082,GO:0006520,GO:0006549,GO:0006573,GO:0006807,GO:0008150,GO:0008152,GO:0008652,GO:0009058,GO:0009081,GO:0009082,GO:0009097,GO:0009099,GO:0009987,GO:0016053,GO:0016829,GO:0016835,GO:0016836,GO:0019752,GO:0043436,GO:0044237,GO:0044238,GO:0044249,GO:0044281,GO:0044283,GO:0044424,GO:0044444,GO:…	1MUTQ@1224,1RMP2@1236,1XSW5@135623,COG0129@1,COG0129@2	AM326J07_43;853;2694	AM-326-J07_00379	cDNA1	285	3.244514531	Bacteria	Proteobacteria	Gammaproteobacteria	Enterobacterales	Vibrionaceae	Photobacterium
AM-315-J06	AM315J06_4;43082;43510		K02871	1RA11	J	This protein is one of the early assembly proteins of the 50S ribosomal subunit, although it is not seen to bind rRNA by itself. It is important during the early stages of 50S assembly	GO:0003674,GO:0003676,GO:0003723,GO:0003729,GO:0003735,GO:0005198,GO:0005488,GO:0005575,GO:0005618,GO:0005622,GO:0005623,GO:0005737,GO:0005829,GO:0005840,GO:0005886,GO:0006412,GO:0006417,GO:0006518,GO:0006807,GO:0008150,GO:0008152,GO:0008270,GO:0009058,GO:0009059,GO:0009889,GO:0009890,GO:0009892,GO:0009987,GO:0010467,GO:0010468,GO:0010556,GO:0010558,GO:0010605,GO:0010608,GO:0010629,GO:0015934,GO:…	1RA11@1224,1S280@1236,COG0102@1,COG0102@2	AM315J06_4;43082;43510	AM-315-J06_00372	cDNA2	285	51.41423383	Bacteria	Proteobacteria	Gammaproteobacteria	SZUA-229	SZUA-229	SZUA-116
AM-311-C15	AM311C15_2;28743;32954	2.7.7.6	K03046	1MU3M	K	DNA-dependent RNA polymerase catalyzes the transcription of DNA into RNA using the four ribonucleoside triphosphates as substrates	GO:0000428,GO:0003674,GO:0003824,GO:0003899,GO:0005575,GO:0005622,GO:0005623,GO:0005737,GO:0005829,GO:0006139,GO:0006351,GO:0006725,GO:0006807,GO:0008150,GO:0008152,GO:0009058,GO:0009059,GO:0009987,GO:0010467,GO:0016070,GO:0016740,GO:0016772,GO:0016779,GO:0018130,GO:0019438,GO:0030880,GO:0032774,GO:0032991,GO:0034062,GO:0034641,GO:0034645,GO:0034654,GO:0043170,GO:0044237,GO:0044238,GO:0044249,GO:…	1MU3M@1224,1RPYH@1236,1X3IQ@135614,COG0086@1,COG0086@2	AM311C15_2;28743;32954	AM-311-C15_00081	cDNA1	282	1.403532647	Bacteria	Proteobacteria	Gammaproteobacteria	Xanthomonadales	SZUA-36	JABDPF01
AM-326-A07	AM326A07_4;32279;32590		K02888	1MZEW	J	This protein binds to 23S rRNA in the presence of protein L20	GO:0003674,GO:0003735,GO:0005198,GO:0005575,GO:0005622,GO:0005623,GO:0005737,GO:0005829,GO:0005840,GO:0005886,GO:0006412,GO:0006518,GO:0006807,GO:0008150,GO:0008152,GO:0009058,GO:0009059,GO:0009987,GO:0010467,GO:0015934,GO:0016020,GO:0019538,GO:0022625,GO:0022626,GO:0032991,GO:0034641,GO:0034645,GO:0040007,GO:0043043,GO:0043170,GO:0043226,GO:0043228,GO:0043229,GO:0043232,GO:0043603,GO:0043604,GO:…	1MZEW@1224,1S5VB@1236,2QC8D@267890,COG0261@1,COG0261@2	AM326A07_4;32279;32590	AM-326-A07_00298	cDNA1	282	19.00410281	Bacteria	Proteobacteria	Gammaproteobacteria	Enterobacterales	Shewanellaceae	Shewanella	Shewanella sp002873135
AM-311-J09	AM311J09_72;2981;3448		K04080	1RH2X	O	Hsp20/alpha crystallin family	GO:0003674,GO:0005488,GO:0005515,GO:0005575,GO:0005622,GO:0005623,GO:0005737,GO:0006950,GO:0008150,GO:0009266,GO:0009408,GO:0009628,GO:0010035,GO:0010038,GO:0042221,GO:0042802,GO:0044424,GO:0044464,GO:0046688,GO:0050896,GO:0097501,GO:1990169	1RH2X@1224,2U96D@28211,4BTBS@82117,COG0071@1,COG0071@2	AM311J09_72;2981;3448	AM-311-J09_01535	cDNA1	279	12.52120064	Bacteria	Proteobacteria	Gammaproteobacteria	Xanthomonadales	SZUA-36	JABDPF01
AM-326-A07	AM326A07_5;23038;24855		K06207	1MV5Q	T	elongation factor Tu domain 2 protein	GO:0000027,GO:0005575,GO:0005622,GO:0005623,GO:0005737,GO:0005829,GO:0006950,GO:0006996,GO:0008150,GO:0009266,GO:0009408,GO:0009409,GO:0009628,GO:0009987,GO:0016043,GO:0022607,GO:0022613,GO:0022618,GO:0034622,GO:0042254,GO:0042255,GO:0042273,GO:0043933,GO:0044085,GO:0044424,GO:0044444,GO:0044464,GO:0050896,GO:0065003,GO:0070925,GO:0071826,GO:0071840	1MV5Q@1224,1RMJB@1236,2Q8M4@267890,COG1217@1,COG1217@2	AM326A07_5;23038;24855	AM-326-A07_00378	cDNA2	279	11.85581881	Bacteria	Proteobacteria	Gammaproteobacteria	Enterobacterales	Shewanellaceae	Shewanella	Shewanella sp002873135
AM-326-C16	AM326C16_7;35274;35666		K02994	1RDG3	J	One of the primary rRNA binding proteins, it binds directly to 16S rRNA central domain where it helps coordinate assembly of the platform of the 30S subunit	GO:0000028,GO:0003674,GO:0003676,GO:0003723,GO:0003735,GO:0005198,GO:0005488,GO:0005575,GO:0005622,GO:0005623,GO:0005737,GO:0005829,GO:0005840,GO:0006412,GO:0006518,GO:0006807,GO:0006996,GO:0008150,GO:0008152,GO:0009058,GO:0009059,GO:0009894,GO:0009987,GO:0010467,GO:0010468,GO:0010608,GO:0015935,GO:0016043,GO:0019219,GO:0019222,GO:0019538,GO:0019843,GO:0022607,GO:0022613,GO:0022618,GO:0022626,GO:…	1RDG3@1224,1S452@1236,1XWW5@135623,COG0096@1,COG0096@2	AM326C16_7;35274;35666	AM-326-C16_00358	cDNA2	276	54.363235	Bacteria	Proteobacteria	Gammaproteobacteria	Enterobacterales	Vibrionaceae	Photobacterium
AM-326-A07	AM326A07_2;46482;48452		K03798	1MU6J	O	Acts as a processive, ATP-dependent zinc metallopeptidase for both cytoplasmic and membrane proteins. Plays a role in the quality control of integral membrane proteins	GO:0000166,GO:0003674,GO:0003824,GO:0004175,GO:0004176,GO:0004222,GO:0005488,GO:0005515,GO:0005524,GO:0005575,GO:0005622,GO:0005623,GO:0005737,GO:0005829,GO:0005886,GO:0005887,GO:0006508,GO:0006807,GO:0006950,GO:0006979,GO:0008144,GO:0008150,GO:0008152,GO:0008233,GO:0008237,GO:0008270,GO:0009056,GO:0009057,GO:0010468,GO:0016020,GO:0016021,GO:0016462,GO:0016787,GO:0016817,GO:0016818,GO:0016887,GO:…	1MU6J@1224,1RME8@1236,2QB4Z@267890,COG0465@1,COG0465@2	AM326A07_2;46482;48452	AM-326-A07_00126	cDNA1	274	2.915029732	Bacteria	Proteobacteria	Gammaproteobacteria	Enterobacterales	Shewanellaceae	Shewanella	Shewanella sp002873135
AM-326-C16	AM326C16_7;31614;31946		K02890	1RH0W	J	The globular domain of the protein is located near the polypeptide exit tunnel on the outside of the subunit, while an extended beta-hairpin is found that lines the wall of the exit tunnel in the center of the 70S ribosome	GO:0003674,GO:0003735,GO:0005198,GO:0005575,GO:0005618,GO:0005622,GO:0005623,GO:0005737,GO:0005829,GO:0005840,GO:0005844,GO:0006412,GO:0006518,GO:0006807,GO:0006996,GO:0008150,GO:0008152,GO:0009058,GO:0009059,GO:0009987,GO:0010467,GO:0015934,GO:0016043,GO:0019538,GO:0022607,GO:0022613,GO:0022618,GO:0022625,GO:0022626,GO:0030312,GO:0032991,GO:0034622,GO:0034641,GO:0034645,GO:0040007,GO:0042254,GO:…	1RH0W@1224,1S5XT@1236,1XX9S@135623,COG0091@1,COG0091@2	AM326C16_7;31614;31946	AM-326-C16_00348	cDNA1	272	17.17075819	Bacteria	Proteobacteria	Gammaproteobacteria	Enterobacterales	Vibrionaceae	Photobacterium
AM-326-A07	AM326A07_15;12384;13493	1.4.1.1	K00259	1QTX1	C	Belongs to the AlaDH PNT family		1QTX1@1224,1T1JB@1236,2Q9T8@267890,COG0686@1,COG0686@2	AM326A07_15;12384;13493	AM-326-A07_00935	cDNA2	272	18.93736872	Bacteria	Proteobacteria	Gammaproteobacteria	Enterobacterales	Shewanellaceae	Shewanella	Shewanella sp002873135
AM-311-I18	AM311I18_57;8427;9032	1.11.1.15	K03386	1J4D9	O	COG0450 Peroxiredoxin		1J4D9@118884,1MWPY@1224,1RN4S@1236,COG0450@1,COG0450@2	AM311I18_57;8427;9032	AM-311-I18_01225	cDNA1	265	9.180136764	Bacteria	Proteobacteria	Gammaproteobacteria	Chromatiales	Sedimenticolaceae
AM-311-H01	AM311H01_3;10576;10761			1NBD8				1NBD8@1224,1SUSR@1236,2EBXF@1,335WT@2	AM311H01_3;10576;10761	AM-311-H01_00166	cDNA2	265	110.60033	Bacteria	Proteobacteria	Gammaproteobacteria	Tenderiales	Tenderiaceae	Tenderia
AM-311-H01	AM311H01_331;1561;2031		K02992	1MXC8	J	One of the primary rRNA binding proteins, it binds directly to 16S rRNA where it nucleates assembly of the head domain of the 30S subunit. Is located at the subunit interface close to the decoding center, probably blocks exit of the E-site tRNA	GO:0000028,GO:0003674,GO:0003676,GO:0003723,GO:0003729,GO:0003735,GO:0005198,GO:0005488,GO:0005575,GO:0005618,GO:0005622,GO:0005623,GO:0005737,GO:0005829,GO:0005840,GO:0005886,GO:0006412,GO:0006417,GO:0006518,GO:0006807,GO:0006996,GO:0008150,GO:0008152,GO:0009058,GO:0009059,GO:0009889,GO:0009890,GO:0009892,GO:0009987,GO:0010467,GO:0010468,GO:0010556,GO:0010558,GO:0010605,GO:0010608,GO:0010629,GO:…	1MXC8@1224,2VQ63@28216,3T1MA@506,COG0049@1,COG0049@2	AM311H01_331;1561;2031	AM-311-H01_04074	cDNA2	264	43.36989256	Bacteria	Proteobacteria	Gammaproteobacteria	Tenderiales	Tenderiaceae	Tenderia
AM-311-I13	AM311I13_21;2922;5369	3.4.21.53	K01338	1MUV2	O	ATP-dependent serine protease that mediates the selective degradation of mutant and abnormal proteins as well as certain short-lived regulatory proteins. Required for cellular homeostasis and for survival from DNA damage and developmental changes induced by stress. Degrades polypeptides processively to yield small peptide fragments that are 5 to 10 amino acids long. Binds to DNA in a double-stran…	GO:0000166,GO:0003674,GO:0003676,GO:0003677,GO:0003824,GO:0004175,GO:0004176,GO:0004252,GO:0005488,GO:0005524,GO:0005575,GO:0005622,GO:0005623,GO:0005737,GO:0005829,GO:0006508,GO:0006515,GO:0006807,GO:0006950,GO:0008144,GO:0008150,GO:0008152,GO:0008233,GO:0008236,GO:0009056,GO:0009057,GO:0009266,GO:0009314,GO:0009408,GO:0009628,GO:0009987,GO:0010165,GO:0010212,GO:0016462,GO:0016787,GO:0016817,GO:…	1MUV2@1224,1RPCB@1236,1WWYF@135613,COG0466@1,COG0466@2	AM311I13_21;2922;5369	AM-311-I13_01134	cDNA1	263	2.252581075	Bacteria	Proteobacteria	Gammaproteobacteria	DSM-19610	DSM-19610	Thiogranum
AM-326-J07	AM326J07_6;2545;4209	6.1.1.18	K01886	1MUC8	J	COG0008 Glutamyl- and glutaminyl-tRNA synthetases	GO:0003674,GO:0003824,GO:0004812,GO:0004819,GO:0005575,GO:0005622,GO:0005623,GO:0005737,GO:0005829,GO:0006082,GO:0006139,GO:0006399,GO:0006412,GO:0006418,GO:0006425,GO:0006518,GO:0006520,GO:0006725,GO:0006807,GO:0008150,GO:0008152,GO:0009058,GO:0009059,GO:0009987,GO:0010467,GO:0016070,GO:0016874,GO:0016875,GO:0019538,GO:0019752,GO:0034641,GO:0034645,GO:0034660,GO:0043038,GO:0043039,GO:0043043,GO:…	1MUC8@1224,1RQ7G@1236,1XV77@135623,COG0008@1,COG0008@2	AM326J07_6;2545;4209	AM-326-J07_00113	cDNA1	261	3.287349183	Bacteria	Proteobacteria	Gammaproteobacteria	Enterobacterales	Vibrionaceae	Photobacterium
AM-324-B22	AM324B22_25;1065;2978	1.2.7.5	K03738	1TPT9	C	Aldehyde ferredoxin		1TPT9@1239,2481Q@186801,260VN@186807,COG2414@1,COG2414@2	AM324B22_25;1065;2978	AM-324-B22_00612	cDNA1	260	2.848505287	Bacteria	UBA8248	UBA8248	UBA8248	UBA8248
AM-326-C16	AM326C16_1;26177;26620		K09117	1RGZS	S	Yqey-like protein		1RGZS@1224,1S61A@1236,1XWVI@135623,COG1610@1,COG1610@2	AM326C16_1;26177;26620	AM-326-C16_00024	cDNA1	259	12.2533458	Bacteria	Proteobacteria	Gammaproteobacteria	Enterobacterales	Vibrionaceae	Photobacterium
AM-326-C16	AM326C16_22;12073;15471,AM326J07_12;4403;8071	2.1.1.13	K00548	1MV6G	E	COG0646 Methionine synthase I (cobalamin-dependent), methyltransferase domain	GO:0000096,GO:0000097,GO:0003674,GO:0003824,GO:0005488,GO:0005575,GO:0005622,GO:0005623,GO:0005737,GO:0005829,GO:0006082,GO:0006464,GO:0006479,GO:0006520,GO:0006555,GO:0006575,GO:0006725,GO:0006730,GO:0006732,GO:0006760,GO:0006790,GO:0006807,GO:0008144,GO:0008150,GO:0008152,GO:0008168,GO:0008172,GO:0008213,GO:0008270,GO:0008276,GO:0008652,GO:0008705,GO:0009058,GO:0009066,GO:0009067,GO:0009086,GO:…	1MV6G@1224,1RMYD@1236,1XSUY@135623,COG0646@1,COG0646@2,COG1410@1,COG1410@2	AM326C16_22;12073;15471	AM-326-C16_00672	cDNA1	258	1.591310702	Bacteria	Proteobacteria	Gammaproteobacteria	Enterobacterales	Vibrionaceae	Photobacterium
AM-326-A07	AM326A07_1;30101;31741		K04077	1MURR	O	Prevents misfolding and promotes the refolding and proper assembly of unfolded polypeptides generated under stress conditions	GO:0000166,GO:0000287,GO:0003674,GO:0003824,GO:0005488,GO:0005515,GO:0005524,GO:0005575,GO:0005576,GO:0005622,GO:0005623,GO:0005737,GO:0005829,GO:0006457,GO:0006458,GO:0006950,GO:0008144,GO:0008150,GO:0009266,GO:0009314,GO:0009405,GO:0009408,GO:0009628,GO:0009966,GO:0009967,GO:0009986,GO:0009987,GO:0010646,GO:0010647,GO:0016032,GO:0016462,GO:0016465,GO:0016787,GO:0016817,GO:0016818,GO:0016887,GO:…	1MURR@1224,1RMTB@1236,2QANK@267890,COG0459@1,COG0459@2	AM326A07_1;30101;31741	AM-326-A07_00023	cDNA1	258	3.297118149	Bacteria	Proteobacteria	Gammaproteobacteria	Enterobacterales	Shewanellaceae	Shewanella	Shewanella sp002873135
AM-326-J07	AM326J07_1;13495;14652		K17713	1MXIJ	M	Part of the outer membrane protein assembly complex, which is involved in assembly and insertion of beta-barrel proteins into the outer membrane	GO:0003674,GO:0003824,GO:0005488,GO:0005515,GO:0005575,GO:0005623,GO:0008104,GO:0008150,GO:0008152,GO:0009279,GO:0009987,GO:0016020,GO:0016043,GO:0016491,GO:0019867,GO:0022607,GO:0030312,GO:0030313,GO:0031224,GO:0031230,GO:0031241,GO:0031246,GO:0031975,GO:0032991,GO:0033036,GO:0034613,GO:0042802,GO:0043163,GO:0043165,GO:0044085,GO:0044091,GO:0044425,GO:0044462,GO:0044464,GO:0045184,GO:0045229,GO:…	1MXIJ@1224,1RN4V@1236,1XSD2@135623,COG1520@1,COG1520@2	AM326J07_1;13495;14652	AM-326-J07_00013	cDNA1	257	4.655415159	Bacteria	Proteobacteria	Gammaproteobacteria	Enterobacterales	Vibrionaceae	Photobacterium
AM-315-J06	AM315J06_62;525;1217		K02863	1MUE6	J	Binds directly to 23S rRNA. The L1 stalk is quite mobile in the ribosome, and is involved in E site tRNA release	GO:0000027,GO:0000470,GO:0003674,GO:0003676,GO:0003723,GO:0003735,GO:0005198,GO:0005488,GO:0005575,GO:0005618,GO:0005622,GO:0005623,GO:0005737,GO:0005829,GO:0005840,GO:0005886,GO:0006139,GO:0006364,GO:0006396,GO:0006412,GO:0006417,GO:0006446,GO:0006518,GO:0006725,GO:0006807,GO:0006996,GO:0008150,GO:0008152,GO:0009058,GO:0009059,GO:0009889,GO:0009890,GO:0009892,GO:0009987,GO:0010467,GO:0010468,GO:…	1MUE6@1224,1RMDW@1236,1WW17@135613,COG0081@1,COG0081@2	AM315J06_62;525;1217	AM-315-J06_01215	cDNA1	256	7.753405944	Bacteria	Proteobacteria	Gammaproteobacteria	SZUA-229	SZUA-229	SZUA-116
AM-311-I18	AM311I18_75;4448;6544		K02355	1MUCV	J	Catalyzes the GTP-dependent ribosomal translocation step during translation elongation. During this step, the ribosome changes from the pre-translocational (PRE) to the post- translocational (POST) state as the newly formed A-site-bound peptidyl-tRNA and P-site-bound deacylated tRNA move to the P and E sites, respectively. Catalyzes the coordinated movement of the two tRNA molecules, the mRNA and…	GO:0003674,GO:0003676,GO:0003723,GO:0003746,GO:0005488,GO:0005575,GO:0005622,GO:0005623,GO:0005737,GO:0005829,GO:0006412,GO:0006414,GO:0006518,GO:0006807,GO:0008135,GO:0008150,GO:0008152,GO:0009058,GO:0009059,GO:0009987,GO:0010467,GO:0019538,GO:0034641,GO:0034645,GO:0043043,GO:0043170,GO:0043603,GO:0043604,GO:0044237,GO:0044238,GO:0044249,GO:0044260,GO:0044267,GO:0044271,GO:0044424,GO:0044444,GO:…	1MUCV@1224,1RNSZ@1236,1WW0N@135613,COG0480@1,COG0480@2	AM311I18_75;4448;6544	AM-311-I18_01377	cDNA2	256	9.430418462	Bacteria	Proteobacteria	Gammaproteobacteria	Chromatiales	Sedimenticolaceae
AM-311-C15	AM311C15_2;22153;22587		K02867	1RA2M	J	Forms part of the ribosomal stalk which helps the ribosome interact with GTP-bound translation factors	GO:0000027,GO:0003674,GO:0003676,GO:0003723,GO:0003735,GO:0005198,GO:0005488,GO:0005575,GO:0005622,GO:0005623,GO:0005737,GO:0005829,GO:0005840,GO:0006412,GO:0006518,GO:0006807,GO:0006996,GO:0008150,GO:0008152,GO:0009058,GO:0009059,GO:0009987,GO:0010467,GO:0015934,GO:0016043,GO:0019538,GO:0019843,GO:0022607,GO:0022613,GO:0022618,GO:0022625,GO:0022626,GO:0032991,GO:0034622,GO:0034641,GO:0034645,GO:…	1RA2M@1224,1S22R@1236,1WXZD@135613,COG0080@1,COG0080@2	AM311C15_2;22153;22587	AM-311-C15_00076	cDNA2	254	45.18832717	Bacteria	Proteobacteria	Gammaproteobacteria	Xanthomonadales	SZUA-36	JABDPF01
AM-326-C16	AM326C16_107;143;454		K02988	1MUS4	J	Located at the back of the 30S subunit body where it stabilizes the conformation of the head with respect to the body	GO:0000028,GO:0003674,GO:0003735,GO:0005198,GO:0005575,GO:0005622,GO:0005623,GO:0005737,GO:0005829,GO:0005840,GO:0005886,GO:0006412,GO:0006518,GO:0006807,GO:0006996,GO:0008150,GO:0008152,GO:0009058,GO:0009059,GO:0009987,GO:0010467,GO:0015935,GO:0016020,GO:0016043,GO:0019538,GO:0022607,GO:0022613,GO:0022618,GO:0022626,GO:0022627,GO:0032991,GO:0034622,GO:0034641,GO:0034645,GO:0040007,GO:0042254,GO:…	1MUS4@1224,1RNEV@1236,1XSIY@135623,COG0098@1,COG0098@2	AM326C16_107;143;454	AM-326-C16_01051	cDNA2	254	63.06023792	Bacteria	Proteobacteria	Gammaproteobacteria	Enterobacterales	Vibrionaceae	Photobacterium
AM-315-J06	AM315J06_6;58711;59103		K02879	1J60B	J	Ribosomal protein L17	GO:0000027,GO:0003674,GO:0003735,GO:0005198,GO:0005575,GO:0005622,GO:0005623,GO:0005737,GO:0005829,GO:0005840,GO:0006412,GO:0006518,GO:0006807,GO:0006996,GO:0008150,GO:0008152,GO:0009058,GO:0009059,GO:0009987,GO:0010467,GO:0015934,GO:0016043,GO:0019538,GO:0022607,GO:0022613,GO:0022618,GO:0022625,GO:0022626,GO:0032991,GO:0034622,GO:0034641,GO:0034645,GO:0042254,GO:0042255,GO:0042273,GO:0043043,GO:…	1J60B@118884,1RCWN@1224,1S3QK@1236,COG0203@1,COG0203@2	AM315J06_6;58711;59103	AM-315-J06_00489	cDNA1	253	13.52673887	Bacteria	Proteobacteria	Gammaproteobacteria	SZUA-229	SZUA-229	SZUA-116
AM-311-C15	AM311C15_40;9324;9521		K02916	1N6V4	J	Belongs to the bacterial ribosomal protein bL35 family	GO:0003674,GO:0003735,GO:0005198,GO:0005575,GO:0005622,GO:0005623,GO:0005737,GO:0005829,GO:0005840,GO:0015934,GO:0022625,GO:0022626,GO:0032991,GO:0043226,GO:0043228,GO:0043229,GO:0043232,GO:0044391,GO:0044422,GO:0044424,GO:0044444,GO:0044445,GO:0044446,GO:0044464,GO:1990904	1N6V4@1224,1SCHI@1236,1WZBU@135613,COG0291@1,COG0291@2	AM311C15_40;9324;9521	AM-311-C15_00870	cDNA2	252	98.76807559	Bacteria	Proteobacteria	Gammaproteobacteria	Xanthomonadales	SZUA-36	JABDPF01
AM-326-C16	AM326C16_7;34048;34362		K02895	1MZQD	J	One of the proteins that surrounds the polypeptide exit tunnel on the outside of the subunit	GO:0000027,GO:0003674,GO:0003735,GO:0005198,GO:0005575,GO:0005618,GO:0005622,GO:0005623,GO:0005737,GO:0005829,GO:0005840,GO:0006412,GO:0006518,GO:0006807,GO:0006996,GO:0008150,GO:0008152,GO:0009058,GO:0009059,GO:0009987,GO:0010467,GO:0015934,GO:0016043,GO:0019538,GO:0022607,GO:0022613,GO:0022618,GO:0022625,GO:0022626,GO:0030312,GO:0032991,GO:0034622,GO:0034641,GO:0034645,GO:0040007,GO:0042254,GO:…	1MZQD@1224,1S973@1236,1XX9Z@135623,COG0198@1,COG0198@2	AM326C16_7;34048;34362	AM-326-C16_00355	cDNA2	252	61.96595825	Bacteria	Proteobacteria	Gammaproteobacteria	Enterobacterales	Vibrionaceae	Photobacterium
AM-326-J07	AM326J07_54;1076;2341		K02887	1MUCF	K	Facilitates transcription termination by a mechanism that involves Rho binding to the nascent RNA, activation of Rho's RNA-dependent ATPase activity, and release of the mRNA from the DNA template	GO:0003674,GO:0003676,GO:0003723,GO:0005488,GO:0005515,GO:0005575,GO:0005622,GO:0005623,GO:0005737,GO:0005829,GO:0006139,GO:0006351,GO:0006353,GO:0006725,GO:0006807,GO:0008150,GO:0008152,GO:0009058,GO:0009059,GO:0009987,GO:0010467,GO:0016070,GO:0018130,GO:0019438,GO:0032774,GO:0034641,GO:0034645,GO:0034654,GO:0042802,GO:0043170,GO:0044237,GO:0044238,GO:0044249,GO:0044260,GO:0044271,GO:0044424,GO:…	1MUCF@1224,1RP95@1236,1XT0A@135623,COG1158@1,COG1158@2	AM326J07_54;1076;2341	AM-326-J07_00418	cDNA1	251	4.158549238	Bacteria	Proteobacteria	Gammaproteobacteria	Enterobacterales	Vibrionaceae	Photobacterium
AM-311-F14	AM311F14_13;11437;12063,AM311I23_48;12323;12949		K02986	1MW0U	J	One of the primary rRNA binding proteins, it binds directly to 16S rRNA where it nucleates assembly of the body of the 30S subunit	GO:0000028,GO:0000900,GO:0003674,GO:0003676,GO:0003723,GO:0003729,GO:0003735,GO:0005198,GO:0005488,GO:0005575,GO:0005622,GO:0005623,GO:0005737,GO:0005829,GO:0005840,GO:0006355,GO:0006412,GO:0006417,GO:0006446,GO:0006450,GO:0006518,GO:0006807,GO:0006996,GO:0008150,GO:0008152,GO:0009058,GO:0009059,GO:0009889,GO:0009890,GO:0009891,GO:0009892,GO:0009893,GO:0009987,GO:0010467,GO:0010468,GO:0010556,GO:…	1MW0U@1224,1RQ38@1236,1X3DJ@135614,COG0522@1,COG0522@2	AM311F14_13;11437;12063	AM-311-F14_00253	cDNA1	250	8.369978212	Bacteria	Proteobacteria	Gammaproteobacteria	Xanthomonadales	SZUA-36	JABDPF01
AM-311-I18	AM311I18_100;2573;2968		K02994	1RDG3	J	One of the primary rRNA binding proteins, it binds directly to 16S rRNA central domain where it helps coordinate assembly of the platform of the 30S subunit	GO:0000028,GO:0003674,GO:0003676,GO:0003723,GO:0003735,GO:0005198,GO:0005488,GO:0005575,GO:0005622,GO:0005623,GO:0005737,GO:0005829,GO:0005840,GO:0006412,GO:0006518,GO:0006807,GO:0006996,GO:0008150,GO:0008152,GO:0009058,GO:0009059,GO:0009894,GO:0009987,GO:0010467,GO:0010468,GO:0010608,GO:0015935,GO:0016043,GO:0019219,GO:0019222,GO:0019538,GO:0019843,GO:0022607,GO:0022613,GO:0022618,GO:0022626,GO:…	1RDG3@1224,1S452@1236,2QBN5@267890,COG0096@1,COG0096@2	AM311I18_100;2573;2968	AM-311-I18_01512	cDNA2	249	48.67259807	Bacteria	Proteobacteria	Gammaproteobacteria	Chromatiales	Sedimenticolaceae
AM-311-H01	AM311H01_265;2763;4172	4.1.1.39	K01601	1MWEB	G	RuBisCO catalyzes two reactions the carboxylation of D- ribulose 1,5-bisphosphate, the primary event in carbon dioxide fixation, as well as the oxidative fragmentation of the pentose substrate. Both reactions occur simultaneously and in competition at the same active site		1MWEB@1224,1RRMX@1236,1WWEJ@135613,COG1850@1,COG1850@2	AM311H01_265;2763;4172	AM-311-H01_03825	cDNA1	248	3.688920873	Bacteria	Proteobacteria	Gammaproteobacteria	Tenderiales	Tenderiaceae	Tenderia
AM-326-J07	AM326J07_2;6436;7461		K10940	1NC33	M	Gram-negative porin	GO:0005575,GO:0005623,GO:0009279,GO:0016020,GO:0019867,GO:0030312,GO:0030313,GO:0031975,GO:0044462,GO:0044464,GO:0071944	1NC33@1224,1T1EX@1236,1XWCP@135623,COG3203@1,COG3203@2	AM326J07_2;6436;7461	AM-326-J07_00034	cDNA2	248	18.68142896	Bacteria	Proteobacteria	Gammaproteobacteria	Enterobacterales	Vibrionaceae	Photobacterium
AM-326-C16	AM326C16_4;9557;10042		K03071	1RI75	U	One of the proteins required for the normal export of preproteins out of the cell cytoplasm. It is a molecular chaperone that binds to a subset of precursor proteins, maintaining them in a translocation-competent state. It also specifically binds to its receptor SecA	GO:0002790,GO:0003674,GO:0005488,GO:0005515,GO:0005575,GO:0005622,GO:0005623,GO:0005737,GO:0005829,GO:0006605,GO:0006810,GO:0006886,GO:0008104,GO:0008150,GO:0009306,GO:0009987,GO:0015031,GO:0015833,GO:0032940,GO:0033036,GO:0034613,GO:0042886,GO:0043952,GO:0044424,GO:0044444,GO:0044464,GO:0045184,GO:0046903,GO:0046907,GO:0051082,GO:0051179,GO:0051234,GO:0051641,GO:0051649,GO:0055085,GO:0070727,GO:…	1RI75@1224,1S62H@1236,1XU1J@135623,COG1952@1,COG1952@2	AM326C16_4;9557;10042	AM-326-C16_00191	cDNA1	243	10.50081935	Bacteria	Proteobacteria	Gammaproteobacteria	Enterobacterales	Vibrionaceae	Photobacterium
AM-312-P09	AM312P09_23;8663;13282	1.4.1.13,1.4.1.14,1.4.7.1	K00265	2FNH9	E	Glutamate synthase	GO:0003674,GO:0003824,GO:0005575,GO:0005622,GO:0005623,GO:0005737,GO:0005829,GO:0005886,GO:0006082,GO:0006520,GO:0006536,GO:0006537,GO:0006541,GO:0006807,GO:0008150,GO:0008152,GO:0008652,GO:0009058,GO:0009064,GO:0009084,GO:0009987,GO:0015930,GO:0016020,GO:0016053,GO:0016491,GO:0016638,GO:0019676,GO:0019740,GO:0019752,GO:0040007,GO:0043436,GO:0043648,GO:0043650,GO:0044237,GO:0044238,GO:0044249,GO:…	2FNH9@200643,4NFKH@976,COG0067@1,COG0067@2,COG0069@1,COG0069@2	AM312P09_23;8663;13282	AM-312-P09_00960	cDNA2	241	4.028574113	Bacteria	Verrucomicrobiota	Kiritimatiellae	Kiritimatiellales
AM-326-A07	AM326A07_4;70791;73706	6.1.1.9	K01873	1MV7B	J	amino acids such as threonine, to avoid such errors, it has a posttransfer editing activity that hydrolyzes mischarged Thr-tRNA(Val) in a tRNA-dependent manner	GO:0000287,GO:0002161,GO:0003674,GO:0003824,GO:0004812,GO:0004832,GO:0005488,GO:0005575,GO:0005622,GO:0005623,GO:0005737,GO:0005829,GO:0006082,GO:0006139,GO:0006399,GO:0006412,GO:0006417,GO:0006418,GO:0006438,GO:0006450,GO:0006518,GO:0006520,GO:0006725,GO:0006807,GO:0008150,GO:0008152,GO:0009058,GO:0009059,GO:0009889,GO:0009891,GO:0009893,GO:0009987,GO:0010467,GO:0010468,GO:0010556,GO:0010557,GO:…	1MV7B@1224,1RNEB@1236,2Q9PC@267890,COG0525@1,COG0525@2	AM326A07_4;70791;73706	AM-326-A07_00336	cDNA2	240	6.357040232	Bacteria	Proteobacteria	Gammaproteobacteria	Enterobacterales	Shewanellaceae	Shewanella	Shewanella sp002873135
AM-311-C15	AM311C15_2;24643;28725,AM311J09_9;3727;7809	2.7.7.6	K03043	1MUC4	K	DNA-dependent RNA polymerase catalyzes the transcription of DNA into RNA using the four ribonucleoside triphosphates as substrates	GO:0000428,GO:0003674,GO:0003824,GO:0003899,GO:0005575,GO:0005622,GO:0005623,GO:0005737,GO:0005829,GO:0006139,GO:0006351,GO:0006725,GO:0006807,GO:0008150,GO:0008152,GO:0009058,GO:0009059,GO:0009987,GO:0010467,GO:0016070,GO:0016740,GO:0016772,GO:0016779,GO:0018130,GO:0019438,GO:0030880,GO:0032774,GO:0032991,GO:0034062,GO:0034641,GO:0034645,GO:0034654,GO:0043170,GO:0044237,GO:0044238,GO:0044249,GO:…	1MUC4@1224,1RMK0@1236,1WX4P@135613,COG0085@1,COG0085@2	AM311C15_2;24643;28725	AM-311-C15_00080	cDNA2	240	4.539630641	Bacteria	Proteobacteria	Gammaproteobacteria	Xanthomonadales	SZUA-36	JABDPF01
AM-326-J07	AM326J07_2;6436;7461		K10940	1NC33	M	Gram-negative porin	GO:0005575,GO:0005623,GO:0009279,GO:0016020,GO:0019867,GO:0030312,GO:0030313,GO:0031975,GO:0044462,GO:0044464,GO:0071944	1NC33@1224,1T1EX@1236,1XWCP@135623,COG3203@1,COG3203@2	AM326J07_2;6436;7461	AM-326-J07_00034	cDNA1	239	4.886891396	Bacteria	Proteobacteria	Gammaproteobacteria	Enterobacterales	Vibrionaceae	Photobacterium
AM-326-J07	AM326J07_46;3015;3506	2.7.7.49	K00986	1MVI1	L	Group II intron, maturase-specific domain		1MVI1@1224,1RQP7@1236,1Y2EE@135623,COG3344@1,COG3344@2	AM326J07_46;3015;3506	AM-326-J07_00395	cDNA1	238	10.15907384	Bacteria	Proteobacteria	Gammaproteobacteria	Enterobacterales	Vibrionaceae	Photobacterium
AM-326-C16	AM326C16_46;3258;3572		K02686	1RHIE	L	Binds single-stranded DNA at the primosome assembly site (PAS)	GO:0000228,GO:0000428,GO:0003674,GO:0003676,GO:0003677,GO:0003688,GO:0003690,GO:0003697,GO:0005488,GO:0005515,GO:0005575,GO:0005622,GO:0005623,GO:0005634,GO:0005657,GO:0005658,GO:0005694,GO:0006139,GO:0006259,GO:0006260,GO:0006261,GO:0006269,GO:0006270,GO:0006276,GO:0006725,GO:0006807,GO:0008150,GO:0008152,GO:0009058,GO:0009059,GO:0009314,GO:0009628,GO:0009987,GO:0016070,GO:0018130,GO:0019438,GO:…	1RHIE@1224,1S6H5@1236,1XXV4@135623,COG2965@1,COG2965@2	AM326C16_46;3258;3572	AM-326-C16_00841	cDNA1	236	15.75219237	Bacteria	Proteobacteria	Gammaproteobacteria	Enterobacterales	Vibrionaceae	Photobacterium
AM-326-C16	AM326C16_26;1116;3380	1.17.4.1	K00525	1MUJ8	F	Provides the precursors necessary for DNA synthesis. Catalyzes the biosynthesis of deoxyribonucleotides from the corresponding ribonucleotides	GO:0000166,GO:0003674,GO:0003824,GO:0004748,GO:0005488,GO:0005515,GO:0005524,GO:0005575,GO:0005622,GO:0005623,GO:0005737,GO:0005829,GO:0005971,GO:0006139,GO:0006725,GO:0006753,GO:0006793,GO:0006796,GO:0006807,GO:0008144,GO:0008150,GO:0008152,GO:0009058,GO:0009117,GO:0009165,GO:0009262,GO:0009263,GO:0009987,GO:0015949,GO:0016491,GO:0016725,GO:0016728,GO:0017076,GO:0018130,GO:0019438,GO:0019637,GO:…	1MUJ8@1224,1RMPV@1236,1XTXI@135623,COG0209@1,COG0209@2	AM326C16_26;1116;3380	AM-326-C16_00707	cDNA1	236	2.184712193	Bacteria	Proteobacteria	Gammaproteobacteria	Enterobacterales	Vibrionaceae	Photobacterium
AM-312-F17	AM312F17_13;3019;7098	2.7.7.6	K03043	1MUC4	K	DNA-dependent RNA polymerase catalyzes the transcription of DNA into RNA using the four ribonucleoside triphosphates as substrates	GO:0000428,GO:0003674,GO:0003824,GO:0003899,GO:0005575,GO:0005622,GO:0005623,GO:0005737,GO:0005829,GO:0006139,GO:0006351,GO:0006725,GO:0006807,GO:0008150,GO:0008152,GO:0009058,GO:0009059,GO:0009987,GO:0010467,GO:0016070,GO:0016740,GO:0016772,GO:0016779,GO:0018130,GO:0019438,GO:0030880,GO:0032774,GO:0032991,GO:0034062,GO:0034641,GO:0034645,GO:0034654,GO:0043170,GO:0044237,GO:0044238,GO:0044249,GO:…	1MUC4@1224,1RMK0@1236,1WX4P@135613,COG0085@1,COG0085@2	AM312F17_13;3019;7098	AM-312-F17_00413	cDNA1	231	1.186907643	Bacteria	Proteobacteria	Gammaproteobacteria	Arenicellales	BMS3Bbin11	BMS3Bbin11
AM-311-H01	AM311H01_214;4318;6255		K04043	1MVEN	O	Heat shock 70 kDa protein	GO:0000166,GO:0000988,GO:0000989,GO:0003674,GO:0003824,GO:0005488,GO:0005515,GO:0005524,GO:0005575,GO:0005576,GO:0005622,GO:0005623,GO:0005737,GO:0005829,GO:0005886,GO:0006457,GO:0006458,GO:0006950,GO:0006986,GO:0008144,GO:0008150,GO:0008270,GO:0009266,GO:0009408,GO:0009628,GO:0009889,GO:0009987,GO:0010033,GO:0010556,GO:0016020,GO:0016043,GO:0016462,GO:0016787,GO:0016817,GO:0016818,GO:0016887,GO:…	1MVEN@1224,1RMDD@1236,1WVW2@135613,COG0443@1,COG0443@2	AM311H01_214;4318;6255	AM-311-H01_03536	cDNA2	231	9.207985708	Bacteria	Proteobacteria	Gammaproteobacteria	Tenderiales	Tenderiaceae	Tenderia
AM-326-C16	AM326C16_57;2276;3607		K03667	1MVK9	O	this subunit has chaperone activity. The binding of ATP and its subsequent hydrolysis by HslU are essential for unfolding of protein substrates subsequently hydrolyzed by HslV. HslU recognizes the N-terminal part of its protein substrates and unfolds these before they are guided to HslV for hydrolysis	GO:0000166,GO:0000287,GO:0000502,GO:0003674,GO:0003824,GO:0005488,GO:0005515,GO:0005524,GO:0005575,GO:0005622,GO:0005623,GO:0005737,GO:0005829,GO:0006508,GO:0006807,GO:0006950,GO:0008144,GO:0008150,GO:0008152,GO:0008233,GO:0009266,GO:0009376,GO:0009408,GO:0009628,GO:0009987,GO:0016043,GO:0016462,GO:0016787,GO:0016817,GO:0016818,GO:0016887,GO:0017076,GO:0017111,GO:0019538,GO:0019904,GO:0022607,GO:…	1MVK9@1224,1RMYV@1236,1XSGN@135623,COG1220@1,COG1220@2	AM326C16_57;2276;3607	AM-326-C16_00904	cDNA2	231	13.40035185	Bacteria	Proteobacteria	Gammaproteobacteria	Enterobacterales	Vibrionaceae	Photobacterium
AM-312-L20	AM312L20_57;379;2031		K04077	1MURR	O	Prevents misfolding and promotes the refolding and proper assembly of unfolded polypeptides generated under stress conditions	GO:0000166,GO:0000287,GO:0003674,GO:0003824,GO:0005488,GO:0005515,GO:0005524,GO:0005575,GO:0005576,GO:0005622,GO:0005623,GO:0005737,GO:0005829,GO:0006457,GO:0006458,GO:0006950,GO:0008144,GO:0008150,GO:0009266,GO:0009314,GO:0009408,GO:0009628,GO:0009966,GO:0009967,GO:0009986,GO:0009987,GO:0010646,GO:0010647,GO:0016032,GO:0016462,GO:0016465,GO:0016787,GO:0016817,GO:0016818,GO:0016887,GO:0017076,GO:…	1MURR@1224,1RMTB@1236,1WWXH@135613,COG0459@1,COG0459@2	AM312L20_57;379;2031	AM-312-L20_01275	cDNA2	230	10.74979223	Bacteria	Proteobacteria	Gammaproteobacteria	Chromatiales	Sedimenticolaceae	DRKS01
AM-326-A07	AM326A07_23;42781;43140		K02887	1RGU2	J	Binds directly to 23S ribosomal RNA and is necessary for the in vitro assembly process of the 50S ribosomal subunit. It is not involved in the protein synthesizing functions of that subunit	GO:0000027,GO:0000900,GO:0003674,GO:0003676,GO:0003723,GO:0003729,GO:0003735,GO:0005198,GO:0005488,GO:0005575,GO:0005622,GO:0005623,GO:0005737,GO:0005829,GO:0005840,GO:0005886,GO:0006355,GO:0006412,GO:0006417,GO:0006518,GO:0006807,GO:0006996,GO:0008150,GO:0008152,GO:0009058,GO:0009059,GO:0009889,GO:0009890,GO:0009892,GO:0009987,GO:0010467,GO:0010468,GO:0010556,GO:0010558,GO:0010605,GO:0010608,GO:…	1RGU2@1224,1S3P3@1236,2QBVD@267890,COG0292@1,COG0292@2	AM326A07_23;42781;43140	AM-326-A07_01279	cDNA2	228	49.03686257	Bacteria	Proteobacteria	Gammaproteobacteria	Enterobacterales	Shewanellaceae	Shewanella	Shewanella sp002873135
AM-311-N02	AM311N02_10;4212;5591	3.6.3.14	K02112	1MUFU	C	Produces ATP from ADP in the presence of a proton gradient across the membrane. The catalytic sites are hosted primarily by the beta subunits	GO:0003674,GO:0003824,GO:0005215,GO:0005575,GO:0005622,GO:0005623,GO:0005886,GO:0006139,GO:0006163,GO:0006164,GO:0006725,GO:0006753,GO:0006754,GO:0006793,GO:0006796,GO:0006807,GO:0006810,GO:0006811,GO:0006812,GO:0008150,GO:0008152,GO:0008324,GO:0009058,GO:0009117,GO:0009123,GO:0009124,GO:0009126,GO:0009127,GO:0009141,GO:0009142,GO:0009144,GO:0009145,GO:0009150,GO:0009152,GO:0009156,GO:0009161,GO:…	1MUFU@1224,1RN6U@1236,1XEAV@135618,COG0055@1,COG0055@2	AM311N02_10;4212;5591	AM-311-N02_00235	cDNA2	228	12.76594174	Bacteria	Proteobacteria	Gammaproteobacteria	Arenicellales
AM-326-C16	AM326C16_4;30887;31123		K02902	1MZ57	J	Belongs to the bacterial ribosomal protein bL28 family	GO:0000027,GO:0003674,GO:0003735,GO:0005198,GO:0005575,GO:0005622,GO:0005623,GO:0005737,GO:0005829,GO:0005840,GO:0006412,GO:0006518,GO:0006807,GO:0006996,GO:0008150,GO:0008152,GO:0009058,GO:0009059,GO:0009987,GO:0010467,GO:0015934,GO:0016043,GO:0019538,GO:0022607,GO:0022613,GO:0022618,GO:0022625,GO:0022626,GO:0032991,GO:0034622,GO:0034641,GO:0034645,GO:0042254,GO:0042255,GO:0042273,GO:0043043,GO:…	1MZ57@1224,1S8UG@1236,1XYCP@135623,COG0227@1,COG0227@2	AM326C16_4;30887;31123	AM-326-C16_00213	cDNA2	227	74.26704285	Bacteria	Proteobacteria	Gammaproteobacteria	Enterobacterales	Vibrionaceae	Photobacterium
AM-326-C16	AM326C16_7;33686;33838		K02874	1RCWZ	J	Binds to 23S rRNA. Forms part of two intersubunit bridges in the 70S ribosome	GO:0003674,GO:0003676,GO:0003723,GO:0003735,GO:0005198,GO:0005488,GO:0005575,GO:0005622,GO:0005623,GO:0005737,GO:0005829,GO:0005840,GO:0005886,GO:0006412,GO:0006518,GO:0006807,GO:0008150,GO:0008152,GO:0009058,GO:0009059,GO:0009987,GO:0010467,GO:0015934,GO:0016020,GO:0019538,GO:0019843,GO:0022625,GO:0022626,GO:0032991,GO:0034641,GO:0034645,GO:0040007,GO:0043043,GO:0043170,GO:0043226,GO:0043228,GO:…	1RCWZ@1224,1S3Z3@1236,1XX0D@135623,COG0093@1,COG0093@2	AM326C16_7;33686;33838	AM-326-C16_00353	cDNA1	226	31.16186941	Bacteria	Proteobacteria	Gammaproteobacteria	Enterobacterales	Vibrionaceae	Photobacterium
AM-312-P02	AM312P02_10;49115;49507		K02996	1RD4A	J	Ribosomal protein S9/S16	GO:0000462,GO:0003674,GO:0003676,GO:0003723,GO:0003735,GO:0005198,GO:0005488,GO:0005575,GO:0005622,GO:0005623,GO:0005737,GO:0005829,GO:0005840,GO:0006139,GO:0006364,GO:0006396,GO:0006412,GO:0006518,GO:0006725,GO:0006807,GO:0008150,GO:0008152,GO:0009058,GO:0009059,GO:0009987,GO:0010467,GO:0015935,GO:0016070,GO:0016072,GO:0019538,GO:0022613,GO:0022626,GO:0022627,GO:0030490,GO:0032991,GO:0034470,GO:…	1RD4A@1224,2WP7T@28221,42SVI@68525,43SIQ@69541,COG0103@1,COG0103@2	AM312P02_10;49115;49507	AM-312-P02_00715	cDNA2	224	44.12088638	Bacteria	Desulfobacterota	DSM-4660	Desulfatiglandales	HGW-15
AM-311-N02	AM311N02_3;17342;18637	2.3.1.12	K00627	1MU7K	C	The pyruvate dehydrogenase complex catalyzes the overall conversion of pyruvate to acetyl-CoA and CO(2)		1MU7K@1224,1RNPT@1236,1WW8D@135613,COG0508@1,COG0508@2	AM311N02_3;17342;18637	AM-311-N02_00078	cDNA2	223	13.29588873	Bacteria	Proteobacteria	Gammaproteobacteria	Arenicellales
AM-326-C16	AM326C16_13;24003;24797	1.6.5.8	K00348	1MVDI	C	NQR complex catalyzes the reduction of ubiquinone-1 to ubiquinol by two successive reactions, coupled with the transport of Na( ) ions from the cytoplasm to the periplasm. NqrA to NqrE are probably involved in the second step, the conversion of ubisemiquinone to ubiquinol	GO:0000166,GO:0003674,GO:0003824,GO:0005488,GO:0006810,GO:0006811,GO:0006812,GO:0006814,GO:0008150,GO:0008152,GO:0010181,GO:0015672,GO:0016491,GO:0016651,GO:0016655,GO:0030001,GO:0032553,GO:0036094,GO:0043167,GO:0043168,GO:0048037,GO:0050662,GO:0051179,GO:0051234,GO:0055114,GO:0097159,GO:0097367,GO:1901265,GO:1901363	1MVDI@1224,1RR85@1236,1XUPV@135623,COG2869@1,COG2869@2	AM326C16_13;24003;24797	AM-326-C16_00529	cDNA1	222	5.859912403	Bacteria	Proteobacteria	Gammaproteobacteria	Enterobacterales	Vibrionaceae	Photobacterium
AM-311-I18	AM311I18_100;2979;3512		K02933	1R9YZ	J	This protein binds to the 23S rRNA, and is important in its secondary structure. It is located near the subunit interface in the base of the L7 L12 stalk, and near the tRNA binding site of the peptidyltransferase center	GO:0000027,GO:0002181,GO:0003674,GO:0003676,GO:0003723,GO:0003735,GO:0005198,GO:0005488,GO:0005575,GO:0005618,GO:0005622,GO:0005623,GO:0005737,GO:0005829,GO:0005840,GO:0005886,GO:0006412,GO:0006518,GO:0006807,GO:0006996,GO:0008150,GO:0008152,GO:0009058,GO:0009059,GO:0009987,GO:0010467,GO:0015934,GO:0016020,GO:0016043,GO:0019538,GO:0019843,GO:0022607,GO:0022613,GO:0022618,GO:0022625,GO:0022626,GO:…	1R9YZ@1224,1S1Z1@1236,1WXV2@135613,COG0097@1,COG0097@2	AM311I18_100;2979;3512	AM-311-I18_01513	cDNA1	222	8.729400466	Bacteria	Proteobacteria	Gammaproteobacteria	Chromatiales	Sedimenticolaceae
AM-326-C16	AM326C16_15;4710;6437	2.7.1.202,2.7.3.9	K02768	1MUT8	G	General (non sugar-specific) component of the phosphoenolpyruvate-dependent sugar phosphotransferase system (sugar PTS). This major carbohydrate active-transport system catalyzes the phosphorylation of incoming sugar substrates concomitantly with their translocation across the cell membrane. Enzyme I transfers the phosphoryl group from phosphoenolpyruvate (PEP) to the phosphoryl carrier protein (…	GO:0000287,GO:0003674,GO:0003824,GO:0005488,GO:0005515,GO:0005575,GO:0005622,GO:0005623,GO:0005737,GO:0005829,GO:0006810,GO:0008150,GO:0008643,GO:0008965,GO:0009401,GO:0016740,GO:0016772,GO:0016775,GO:0019197,GO:0032991,GO:0042802,GO:0043167,GO:0043169,GO:0044424,GO:0044444,GO:0044464,GO:0046872,GO:0051179,GO:0051234,GO:0071702	1MUT8@1224,1RN6R@1236,1XSKW@135623,COG1080@1,COG1080@2	AM326C16_15;4710;6437	AM-326-C16_00550	cDNA1	221	2.681998855	Bacteria	Proteobacteria	Gammaproteobacteria	Enterobacterales	Vibrionaceae	Photobacterium
AM-326-C16	AM326C16_63;1968;4178		K02567	1NS3T	C	Catalytic subunit of the nitrate reductase (NAP). Only expressed at high levels during aerobic growth. NapAB complex receives electrons from the membrane-anchored tetraheme protein NapC. Essential function for nitrate assimilation and may have a role in anaerobic metabolism	GO:0003674,GO:0003824,GO:0003954,GO:0005488,GO:0005575,GO:0005623,GO:0006091,GO:0008150,GO:0008152,GO:0008940,GO:0009061,GO:0009325,GO:0009987,GO:0015980,GO:0016491,GO:0016651,GO:0016661,GO:0030151,GO:0030288,GO:0030313,GO:0031975,GO:0032991,GO:0042597,GO:0043167,GO:0043169,GO:0044237,GO:0044464,GO:0045333,GO:0046872,GO:0046914,GO:0048037,GO:0051536,GO:0051539,GO:0051540,GO:0055114,GO:1902494	1NS3T@1224,1RMWN@1236,1XU9K@135623,COG0243@1,COG0243@2	AM326C16_63;1968;4178	AM-326-C16_00922	cDNA1	221	2.095842544	Bacteria	Proteobacteria	Gammaproteobacteria	Enterobacterales	Vibrionaceae	Photobacterium
AM-326-A07	AM326A07_22;13641;18197	4.1.1.87,6.3.4.14,6.4.1.2	K01961	1MU4H	I	Carbamoyl-phosphate synthase L chain, ATP-binding		1MU4H@1224,1T1GN@1236,2Q9WE@267890,COG0439@1,COG0439@2,COG0777@1,COG0777@2,COG0825@1,COG0825@2	AM326A07_22;13641;18197	AM-326-A07_01217	cDNA2	221	3.745336437	Bacteria	Proteobacteria	Gammaproteobacteria	Enterobacterales	Shewanellaceae	Shewanella	Shewanella sp002873135
AM-311-E20	AM311E20_118;2368;3153	2.1.1.228,4.6.1.12	K00554	1MUN1	J	Belongs to the RNA methyltransferase TrmD family	GO:0000287,GO:0001510,GO:0002939,GO:0003674,GO:0003824,GO:0005488,GO:0005515,GO:0005575,GO:0005622,GO:0005623,GO:0005737,GO:0005829,GO:0006139,GO:0006396,GO:0006399,GO:0006400,GO:0006725,GO:0006807,GO:0008033,GO:0008150,GO:0008152,GO:0008168,GO:0008173,GO:0008175,GO:0008757,GO:0009019,GO:0009451,GO:0009987,GO:0010467,GO:0016070,GO:0016423,GO:0016740,GO:0016741,GO:0016772,GO:0016779,GO:0030488,GO:…	1MUN1@1224,1RMWC@1236,1WWK4@135613,COG0336@1,COG0336@2	AM311E20_118;2368;3153	AM-311-E20_02082	cDNA1	220	5.87369885	Bacteria	Proteobacteria	Gammaproteobacteria	Xanthomonadales	SZUA-36	SZUA-36
AM-311-L05	AM311L05_82;4828;5202		K02952	1RD1G	J	Located at the top of the head of the 30S subunit, it contacts several helices of the 16S rRNA. In the 70S ribosome it contacts the 23S rRNA (bridge B1a) and protein L5 of the 50S subunit (bridge B1b), connecting the 2 subunits	GO:0003674,GO:0003735,GO:0005198,GO:0005575,GO:0005622,GO:0005623,GO:0005737,GO:0005829,GO:0005840,GO:0005886,GO:0006412,GO:0006518,GO:0006807,GO:0008150,GO:0008152,GO:0009058,GO:0009059,GO:0009987,GO:0010467,GO:0015935,GO:0016020,GO:0019538,GO:0022613,GO:0022626,GO:0022627,GO:0032991,GO:0034641,GO:0034645,GO:0042254,GO:0043043,GO:0043170,GO:0043226,GO:0043228,GO:0043229,GO:0043232,GO:0043603,GO:…	1RD1G@1224,2KWBI@206389,2VR2K@28216,COG0099@1,COG0099@2	AM311L05_82;4828;5202	AM-311-L05_01311	cDNA1	219	12.27244698	Bacteria	Proteobacteria	Gammaproteobacteria	Arenicellales	JAANXG01
AM-311-L17	AM311L17_48;1539;3668	3.6.3.3,3.6.3.5	K01534	1MU08	P	E1-E2 ATPase	GO:0005575,GO:0005623,GO:0005886,GO:0016020,GO:0044464,GO:0071944	1MU08@1224,2MKQF@213118,2WJIX@28221,42MQJ@68525,COG2217@1,COG2217@2	AM311L17_48;1539;3668	AM-311-L17_00558	cDNA1	219	2.155892518	Bacteria	Desulfobacterota	Desulfobacteria	Desulfobacterales
AM-311-H01	AM311H01_21;10346;10774		K02871	1RA11	J	This protein is one of the early assembly proteins of the 50S ribosomal subunit, although it is not seen to bind rRNA by itself. It is important during the early stages of 50S assembly	GO:0003674,GO:0003676,GO:0003723,GO:0003729,GO:0003735,GO:0005198,GO:0005488,GO:0005575,GO:0005618,GO:0005622,GO:0005623,GO:0005737,GO:0005829,GO:0005840,GO:0005886,GO:0006412,GO:0006417,GO:0006518,GO:0006807,GO:0008150,GO:0008152,GO:0008270,GO:0009058,GO:0009059,GO:0009889,GO:0009890,GO:0009892,GO:0009987,GO:0010467,GO:0010468,GO:0010556,GO:0010558,GO:0010605,GO:0010608,GO:0010629,GO:0015934,GO:…	1RA11@1224,1S280@1236,1XSDR@135623,COG0102@1,COG0102@2	AM311H01_21;10346;10774	AM-311-H01_00755	cDNA2	219	39.50777968	Bacteria	Proteobacteria	Gammaproteobacteria	Tenderiales	Tenderiaceae	Tenderia
AM-326-C16	AM326C16_15;4160;4669		K02755	1MWIQ	G	COG2190 Phosphotransferase system IIA components	GO:0003674,GO:0003824,GO:0005575,GO:0005622,GO:0005623,GO:0005737,GO:0005829,GO:0005886,GO:0006109,GO:0006793,GO:0006796,GO:0006810,GO:0008150,GO:0008152,GO:0008643,GO:0009401,GO:0009892,GO:0009898,GO:0009987,GO:0016020,GO:0016301,GO:0016310,GO:0016740,GO:0016772,GO:0019222,GO:0019897,GO:0019898,GO:0031234,GO:0044237,GO:0044424,GO:0044425,GO:0044444,GO:0044459,GO:0044464,GO:0045912,GO:0048519,GO:…	1MWIQ@1224,1RNE3@1236,1XT2S@135623,COG2190@1,COG2190@2	AM326C16_15;4160;4669	AM-326-C16_00549	cDNA2	218	33.06899441	Bacteria	Proteobacteria	Gammaproteobacteria	Enterobacterales	Vibrionaceae	Photobacterium
AM-326-C16	AM326C16_66;348;1664	6.3.4.4	K01939	1MU5B	F	Plays an important role in the de novo pathway of purine nucleotide biosynthesis. Catalyzes the first committed step in the biosynthesis of AMP from IMP	GO:0003674,GO:0003824,GO:0004019,GO:0005575,GO:0005622,GO:0005623,GO:0005737,GO:0005829,GO:0006139,GO:0006163,GO:0006164,GO:0006167,GO:0006725,GO:0006753,GO:0006793,GO:0006796,GO:0006807,GO:0006950,GO:0006974,GO:0008150,GO:0008152,GO:0009058,GO:0009116,GO:0009117,GO:0009119,GO:0009123,GO:0009124,GO:0009126,GO:0009127,GO:0009150,GO:0009152,GO:0009156,GO:0009161,GO:0009163,GO:0009165,GO:0009167,GO:…	1MU5B@1224,1RNEW@1236,1XU7G@135623,COG0104@1,COG0104@2	AM326C16_66;348;1664	AM-326-C16_00935	cDNA2	218	12.79036334	Bacteria	Proteobacteria	Gammaproteobacteria	Enterobacterales	Vibrionaceae	Photobacterium
AM-320-L16	AM320L16_4;18246;20177		K04043	1MVEN	O	Heat shock 70 kDa protein	GO:0000166,GO:0000988,GO:0000989,GO:0003674,GO:0003824,GO:0005488,GO:0005515,GO:0005524,GO:0005575,GO:0005576,GO:0005622,GO:0005623,GO:0005737,GO:0005829,GO:0005886,GO:0006457,GO:0006458,GO:0006950,GO:0006986,GO:0008144,GO:0008150,GO:0008270,GO:0009266,GO:0009408,GO:0009628,GO:0009889,GO:0009987,GO:0010033,GO:0010556,GO:0016020,GO:0016043,GO:0016462,GO:0016787,GO:0016817,GO:0016818,GO:0016887,GO:…	1MVEN@1224,1RMDD@1236,1WVW2@135613,COG0443@1,COG0443@2	AM320L16_4;18246;20177	AM-320-L16_00126	cDNA1	216	2.344391453	Bacteria	Proteobacteria	Gammaproteobacteria	GCA-001735895	GCA-001735895	GCA-001735895
AM-326-A07	AM326A07_20;27613;28869	2.1.2.1	K00600	1MUIS	E	Catalyzes the reversible interconversion of serine and glycine with tetrahydrofolate (THF) serving as the one-carbon carrier. This reaction serves as the major source of one-carbon groups required for the biosynthesis of purines, thymidylate, methionine, and other important biomolecules. Also exhibits THF- independent aldolase activity toward beta-hydroxyamino acids, producing glycine and aldehyd…	GO:0001505,GO:0003674,GO:0003824,GO:0004372,GO:0005488,GO:0005515,GO:0005575,GO:0005622,GO:0005623,GO:0005737,GO:0005829,GO:0006082,GO:0006520,GO:0006544,GO:0006545,GO:0006546,GO:0006563,GO:0006565,GO:0006730,GO:0006807,GO:0008144,GO:0008150,GO:0008152,GO:0008270,GO:0008652,GO:0009056,GO:0009058,GO:0009063,GO:0009069,GO:0009070,GO:0009071,GO:0009987,GO:0016053,GO:0016054,GO:0016740,GO:0016741,GO:…	1MUIS@1224,1RMHQ@1236,2Q8NW@267890,COG0112@1,COG0112@2	AM326A07_20;27613;28869	AM-326-A07_01154	cDNA2	214	13.1554713	Bacteria	Proteobacteria	Gammaproteobacteria	Enterobacterales	Shewanellaceae	Shewanella	Shewanella sp002873135
AM-311-P13	AM311P13_210;5869;6489	1.2.1.12	K00134	47N0V	G	Belongs to the glyceraldehyde-3-phosphate dehydrogenase family	GO:0000166,GO:0003674,GO:0003824,GO:0004365,GO:0005488,GO:0005575,GO:0005622,GO:0005623,GO:0005737,GO:0005829,GO:0005975,GO:0006082,GO:0006090,GO:0006091,GO:0006096,GO:0006139,GO:0006163,GO:0006164,GO:0006165,GO:0006725,GO:0006732,GO:0006733,GO:0006753,GO:0006754,GO:0006757,GO:0006793,GO:0006796,GO:0006807,GO:0008150,GO:0008152,GO:0009056,GO:0009058,GO:0009108,GO:0009117,GO:0009123,GO:0009124,GO:…	47N0V@768503,4NEMF@976,COG0057@1,COG0057@2	AM311P13_210;5869;6489	AM-311-P13_03177	cDNA2	213	26.52590387	Bacteria	Bacteroidota	Bacteroidia	Cytophagales	Cyclobacteriaceae
AM-326-C16	AM326C16_13;13372;14193		K05517	1MZ2A	M	Nucleoside-specific channel-forming protein, Tsx		1MZ2A@1224,1RMH2@1236,1XUJS@135623,COG3248@1,COG3248@2	AM326C16_13;13372;14193	AM-326-C16_00519	cDNA1	212	5.411919846	Bacteria	Proteobacteria	Gammaproteobacteria	Enterobacterales	Vibrionaceae	Photobacterium
AM-326-A07	AM326A07_23;42568;42762		K02916	1N6V4	J	Belongs to the bacterial ribosomal protein bL35 family	GO:0003674,GO:0003735,GO:0005198,GO:0005575,GO:0005622,GO:0005623,GO:0005737,GO:0005829,GO:0005840,GO:0015934,GO:0022625,GO:0022626,GO:0032991,GO:0043226,GO:0043228,GO:0043229,GO:0043232,GO:0044391,GO:0044422,GO:0044424,GO:0044444,GO:0044445,GO:0044446,GO:0044464,GO:1990904	1N6V4@1224,1SCHI@1236,2QCMV@267890,COG0291@1,COG0291@2	AM326A07_23;42568;42762	AM-326-A07_01278	cDNA2	212	84.37550951	Bacteria	Proteobacteria	Gammaproteobacteria	Enterobacterales	Shewanellaceae	Shewanella	Shewanella sp002873135
AM-326-J07	AM326J07_1;25039;26892		K04043	1MVQI	O	Chaperone involved in the maturation of iron-sulfur cluster-containing proteins. Has a low intrinsic ATPase activity which is markedly stimulated by HscB	GO:0000166,GO:0000988,GO:0000989,GO:0003674,GO:0003824,GO:0005488,GO:0005515,GO:0005524,GO:0005575,GO:0005622,GO:0005623,GO:0005737,GO:0005829,GO:0006457,GO:0006458,GO:0006807,GO:0006950,GO:0006986,GO:0008144,GO:0008150,GO:0008152,GO:0008270,GO:0009266,GO:0009408,GO:0009409,GO:0009628,GO:0009889,GO:0009987,GO:0010033,GO:0010467,GO:0010556,GO:0016043,GO:0016462,GO:0016787,GO:0016817,GO:0016818,GO:…	1MVQI@1224,1RN74@1236,1XT9W@135623,COG0443@1,COG0443@2	AM326J07_1;25039;26892	AM-326-J07_00026	cDNA1	211	2.38652335	Bacteria	Proteobacteria	Gammaproteobacteria	Enterobacterales	Vibrionaceae	Photobacterium
AM-326-C16	AM326C16_1;70126;71556	4.2.1.33,4.2.1.35	K01703	1MVYR	H	Catalyzes the isomerization between 2-isopropylmalate and 3-isopropylmalate, via the formation of 2-isopropylmaleate	GO:0003674,GO:0003824,GO:0003861,GO:0005575,GO:0005618,GO:0005622,GO:0005623,GO:0005737,GO:0005829,GO:0006082,GO:0006520,GO:0006551,GO:0006807,GO:0008150,GO:0008152,GO:0008652,GO:0009058,GO:0009081,GO:0009082,GO:0009098,GO:0009316,GO:0009987,GO:0016053,GO:0016829,GO:0016835,GO:0016836,GO:0019752,GO:0030312,GO:0032991,GO:0043436,GO:0044237,GO:0044238,GO:0044249,GO:0044281,GO:0044283,GO:0044424,GO:…	1MVYR@1224,1RMF6@1236,1XT5K@135623,COG0065@1,COG0065@2	AM326C16_1;70126;71556	AM-326-C16_00060	cDNA1	210	3.077810729	Bacteria	Proteobacteria	Gammaproteobacteria	Enterobacterales	Vibrionaceae	Photobacterium
AM-311-I18	AM311I18_57;8427;9032	1.11.1.15	K03386	1J4D9	O	COG0450 Peroxiredoxin		1J4D9@118884,1MWPY@1224,1RN4S@1236,COG0450@1,COG0450@2	AM311I18_57;8427;9032	AM-311-I18_01225	cDNA2	209	26.67308131	Bacteria	Proteobacteria	Gammaproteobacteria	Chromatiales	Sedimenticolaceae
AM-326-J07	AM326J07_6;7589;9235	5.4.2.2	K01835	1MU5S	G	Phosphoglucomutase	GO:0000271,GO:0003674,GO:0003824,GO:0004614,GO:0005575,GO:0005622,GO:0005623,GO:0005737,GO:0005829,GO:0005975,GO:0005976,GO:0005977,GO:0005978,GO:0005996,GO:0006006,GO:0006012,GO:0006073,GO:0006091,GO:0006112,GO:0008150,GO:0008152,GO:0009056,GO:0009058,GO:0009059,GO:0009250,GO:0009987,GO:0015980,GO:0016051,GO:0016052,GO:0016853,GO:0016866,GO:0016868,GO:0019318,GO:0019320,GO:0019388,GO:0033692,GO:…	1MU5S@1224,1RPDV@1236,1XT0B@135623,COG0033@1,COG0033@2	AM326J07_6;7589;9235	AM-326-J07_00119	cDNA1	208	2.648452304	Bacteria	Proteobacteria	Gammaproteobacteria	Enterobacterales	Vibrionaceae	Photobacterium
AM-311-I18	AM311I18_2;28779;29528	2.1.1.228,4.6.1.12	K00554	1MUN1	J	Belongs to the RNA methyltransferase TrmD family	GO:0000287,GO:0001510,GO:0002939,GO:0003674,GO:0003824,GO:0005488,GO:0005515,GO:0005575,GO:0005622,GO:0005623,GO:0005737,GO:0005829,GO:0006139,GO:0006396,GO:0006399,GO:0006400,GO:0006725,GO:0006807,GO:0008033,GO:0008150,GO:0008152,GO:0008168,GO:0008173,GO:0008175,GO:0008757,GO:0009019,GO:0009451,GO:0009987,GO:0010467,GO:0016070,GO:0016423,GO:0016740,GO:0016741,GO:0016772,GO:0016779,GO:0030488,GO:…	1MUN1@1224,1RMWC@1236,1WWK4@135613,COG0336@1,COG0336@2	AM311I18_2;28779;29528	AM-311-I18_00121	cDNA2	207	21.33883991	Bacteria	Proteobacteria	Gammaproteobacteria	Chromatiales	Sedimenticolaceae
AM-326-C16	AM326C16_9;23314;23673			1NDBW	S	Poly(hydroxyalcanoate) granule associated protein (phasin)		1NDBW@1224,1SEE1@1236,1Y0X1@135623,2EDZG@1,337U9@2	AM326C16_9;23314;23673	AM-326-C16_00418	cDNA1	206	12.02628312	Bacteria	Proteobacteria	Gammaproteobacteria	Enterobacterales	Vibrionaceae	Photobacterium
AM-311-H01	AM311H01_341;2133;2975		K02108	1MV87	C	it plays a direct role in the translocation of protons across the membrane	GO:0003674,GO:0003824,GO:0005215,GO:0005575,GO:0005622,GO:0005623,GO:0005886,GO:0005887,GO:0006139,GO:0006163,GO:0006164,GO:0006725,GO:0006753,GO:0006754,GO:0006793,GO:0006796,GO:0006807,GO:0006810,GO:0006811,GO:0006812,GO:0008150,GO:0008152,GO:0008324,GO:0009058,GO:0009117,GO:0009123,GO:0009124,GO:0009126,GO:0009127,GO:0009141,GO:0009142,GO:0009144,GO:0009145,GO:0009150,GO:0009152,GO:0009156,GO:…	1MV87@1224,1RPHK@1236,460DM@72273,COG0356@1,COG0356@2	AM311H01_341;2133;2975	AM-311-H01_04108	cDNA1	204	5.07781329	Bacteria	Proteobacteria	Gammaproteobacteria	Tenderiales	Tenderiaceae	Tenderia
AM-326-C16	AM326C16_58;273;500		K02887	1RGU2	J	Binds directly to 23S ribosomal RNA and is necessary for the in vitro assembly process of the 50S ribosomal subunit. It is not involved in the protein synthesizing functions of that subunit	GO:0000027,GO:0000900,GO:0003674,GO:0003676,GO:0003723,GO:0003729,GO:0003735,GO:0005198,GO:0005488,GO:0005575,GO:0005622,GO:0005623,GO:0005737,GO:0005829,GO:0005840,GO:0005886,GO:0006355,GO:0006412,GO:0006417,GO:0006518,GO:0006807,GO:0006996,GO:0008150,GO:0008152,GO:0009058,GO:0009059,GO:0009889,GO:0009890,GO:0009892,GO:0009987,GO:0010467,GO:0010468,GO:0010556,GO:0010558,GO:0010605,GO:0010608,GO:…	1RGU2@1224,1S3P3@1236,1XX9W@135623,COG0292@1,COG0292@2	AM326C16_58;273;500	AM-326-C16_00886	cDNA2	204	69.38835434	Bacteria	Proteobacteria	Gammaproteobacteria	Enterobacterales	Vibrionaceae	Photobacterium
AM-312-E08	AM312E08_2;26012;26824		K14647	2G7GP	M	LPXTG-motif cell wall anchor domain	GO:0005575,GO:0005576	2G7GP@200795,COG1404@1,COG1404@2	AM312E08_2;26012;26824	AM-312-E08_00085	cDNA1	203	5.239606361	Bacteria	Chloroflexota	Anaerolineae	JAAYZQ01	JAAYZQ01
AM-326-J07	AM326J07_1;2463;4046	6.3.5.2	K01951	1MU2A	F	Catalyzes the synthesis of GMP from XMP	GO:0003674,GO:0003824,GO:0003921,GO:0003922,GO:0005488,GO:0005515,GO:0005575,GO:0005618,GO:0005622,GO:0005623,GO:0005737,GO:0005829,GO:0006139,GO:0006163,GO:0006164,GO:0006177,GO:0006725,GO:0006753,GO:0006793,GO:0006796,GO:0006807,GO:0008150,GO:0008152,GO:0009058,GO:0009116,GO:0009117,GO:0009119,GO:0009123,GO:0009124,GO:0009126,GO:0009127,GO:0009150,GO:0009152,GO:0009156,GO:0009161,GO:0009163,GO:…	1MU2A@1224,1RP81@1236,1XTWC@135623,COG0518@1,COG0518@2,COG0519@1,COG0519@2	AM326J07_1;2463;4046	AM-326-J07_00005	cDNA1	202	2.674416892	Bacteria	Proteobacteria	Gammaproteobacteria	Enterobacterales	Vibrionaceae	Photobacterium
AM-326-C16	AM326C16_7;31614;31946		K02890	1RH0W	J	The globular domain of the protein is located near the polypeptide exit tunnel on the outside of the subunit, while an extended beta-hairpin is found that lines the wall of the exit tunnel in the center of the 70S ribosome	GO:0003674,GO:0003735,GO:0005198,GO:0005575,GO:0005618,GO:0005622,GO:0005623,GO:0005737,GO:0005829,GO:0005840,GO:0005844,GO:0006412,GO:0006518,GO:0006807,GO:0006996,GO:0008150,GO:0008152,GO:0009058,GO:0009059,GO:0009987,GO:0010467,GO:0015934,GO:0016043,GO:0019538,GO:0022607,GO:0022613,GO:0022618,GO:0022625,GO:0022626,GO:0030312,GO:0032991,GO:0034622,GO:0034641,GO:0034645,GO:0040007,GO:0042254,GO:…	1RH0W@1224,1S5XT@1236,1XX9S@135623,COG0091@1,COG0091@2	AM326C16_7;31614;31946	AM-326-C16_00348	cDNA2	202	46.97811245	Bacteria	Proteobacteria	Gammaproteobacteria	Enterobacterales	Vibrionaceae	Photobacterium
AM-311-L05	AM311L05_3;38919;40574		K04077	1MURR	O	Prevents misfolding and promotes the refolding and proper assembly of unfolded polypeptides generated under stress conditions	GO:0000166,GO:0000287,GO:0003674,GO:0003824,GO:0005488,GO:0005515,GO:0005524,GO:0005575,GO:0005576,GO:0005622,GO:0005623,GO:0005737,GO:0005829,GO:0006457,GO:0006458,GO:0006950,GO:0008144,GO:0008150,GO:0009266,GO:0009314,GO:0009408,GO:0009628,GO:0009966,GO:0009967,GO:0009986,GO:0009987,GO:0010646,GO:0010647,GO:0016032,GO:0016462,GO:0016465,GO:0016787,GO:0016817,GO:0016818,GO:0016887,GO:0017076,GO:…	1MURR@1224,1RMTB@1236,1WWXH@135613,COG0459@1,COG0459@2	AM311L05_3;38919;40574	AM-311-L05_00138	cDNA1	200	2.532740235	Bacteria	Proteobacteria	Gammaproteobacteria	Arenicellales	JAANXG01
AM-315-O09	AM315O09_42;895;1962			2G7AJ	M	Four repeated domains in the Fasciclin I family of proteins, present in many other contexts.	GO:0005575,GO:0005576,GO:0005615,GO:0044421	2G7AJ@200795,COG2335@1,COG2335@2	AM315O09_42;895;1962	AM-315-O09_00864	cDNA1	200	3.928477121	Bacteria	Chloroflexota	Anaerolineae	4572-78	J111	JAFGNV01
AM-315-J06	AM315J06_6;61173;61529		K02952	1RD1G	J	Located at the top of the head of the 30S subunit, it contacts several helices of the 16S rRNA. In the 70S ribosome it contacts the 23S rRNA (bridge B1a) and protein L5 of the 50S subunit (bridge B1b), connecting the 2 subunits	GO:0003674,GO:0003735,GO:0005198,GO:0005575,GO:0005622,GO:0005623,GO:0005737,GO:0005829,GO:0005840,GO:0005886,GO:0006412,GO:0006518,GO:0006807,GO:0008150,GO:0008152,GO:0009058,GO:0009059,GO:0009987,GO:0010467,GO:0015935,GO:0016020,GO:0019538,GO:0022613,GO:0022626,GO:0022627,GO:0032991,GO:0034641,GO:0034645,GO:0042254,GO:0043043,GO:0043170,GO:0043226,GO:0043228,GO:0043229,GO:0043232,GO:0043603,GO:…	1RD1G@1224,1S3NX@1236,1Y4C5@135624,COG0099@1,COG0099@2	AM315J06_6;61173;61529	AM-315-J06_00493	cDNA1	199	11.71552433	Bacteria	Proteobacteria	Gammaproteobacteria	SZUA-229	SZUA-229	SZUA-116
AM-326-J07	AM326J07_1;4168;5631	1.1.1.205	K00088	1MUJM	F	Catalyzes the conversion of inosine 5'-phosphate (IMP) to xanthosine 5'-phosphate (XMP), the first committed and rate- limiting step in the de novo synthesis of guanine nucleotides, and therefore plays an important role in the regulation of cell growth	GO:0003674,GO:0003824,GO:0003938,GO:0005488,GO:0005515,GO:0005575,GO:0005622,GO:0005623,GO:0005737,GO:0005829,GO:0006139,GO:0006163,GO:0006164,GO:0006183,GO:0006725,GO:0006753,GO:0006793,GO:0006796,GO:0006807,GO:0008150,GO:0008152,GO:0009058,GO:0009116,GO:0009117,GO:0009119,GO:0009141,GO:0009142,GO:0009144,GO:0009145,GO:0009150,GO:0009152,GO:0009163,GO:0009165,GO:0009199,GO:0009201,GO:0009205,GO:…	1MUJM@1224,1RMT8@1236,1XT7Z@135623,COG0516@1,COG0516@2,COG0517@1,COG0517@2	AM326J07_1;4168;5631	AM-326-J07_00006	cDNA1	199	2.850804281	Bacteria	Proteobacteria	Gammaproteobacteria	Enterobacterales	Vibrionaceae	Photobacterium
AM-311-C17	AM311C17_117;6030;6230		K03704	1N6Q5	K	PFAM Cold-shock		1N6Q5@1224,2MKYU@213118,2WR92@28221,42V0K@68525,COG1278@1,COG1278@2	AM311C17_117;6030;6230	AM-311-C17_01859	cDNA1	198	20.74884119	Bacteria	Desulfobacterota	Desulfobacteria	Desulfobacterales	ETH-SRB1
AM-311-H01	AM311H01_167;660;866		K03704	1N6Q5	K	'Cold-shock' DNA-binding domain		1N6Q5@1224,1SCA7@1236,4619X@72273,COG1278@1,COG1278@2	AM311H01_167;660;866	AM-311-H01_03161	cDNA2	198	74.21304432	Bacteria	Proteobacteria	Gammaproteobacteria	Tenderiales	Tenderiaceae	Tenderia
AM-311-P09	AM311P09_200;234;2312		K02355	1TPF9	J	Catalyzes the GTP-dependent ribosomal translocation step during translation elongation. During this step, the ribosome changes from the pre-translocational (PRE) to the post- translocational (POST) state as the newly formed A-site-bound peptidyl-tRNA and P-site-bound deacylated tRNA move to the P and E sites, respectively. Catalyzes the coordinated movement of the two tRNA molecules, the mRNA and…	GO:0003674,GO:0003676,GO:0003723,GO:0003746,GO:0005488,GO:0005575,GO:0005618,GO:0005622,GO:0005623,GO:0005737,GO:0005829,GO:0005886,GO:0006412,GO:0006414,GO:0006518,GO:0006807,GO:0008135,GO:0008150,GO:0008152,GO:0009058,GO:0009059,GO:0009987,GO:0010467,GO:0016020,GO:0019538,GO:0030312,GO:0034641,GO:0034645,GO:0040007,GO:0043043,GO:0043170,GO:0043603,GO:0043604,GO:0044237,GO:0044238,GO:0044249,GO:…	1TPF9@1239,247VN@186801,3WCDH@538999,COG0480@1,COG0480@2	AM311P09_200;234;2312	AM-311-P09_01717	cDNA2	198	7.357019793	Bacteria	Chloroflexota	Anaerolineae	JAAYZQ01	JAAYZQ01
AM-326-J07	AM326J07_7;11295;11873		K03088	1MX7T	K	Belongs to the sigma-70 factor family. ECF subfamily	GO:0005575,GO:0005622,GO:0005623,GO:0005737,GO:0006355,GO:0006950,GO:0006970,GO:0008150,GO:0009266,GO:0009628,GO:0009889,GO:0010468,GO:0010556,GO:0019219,GO:0019222,GO:0031323,GO:0031326,GO:0044424,GO:0044464,GO:0050789,GO:0050794,GO:0050896,GO:0051171,GO:0051252,GO:0060255,GO:0065007,GO:0080090,GO:1903506,GO:2000112,GO:2001141	1MX7T@1224,1RN64@1236,1XT4Z@135623,COG1595@1,COG1595@2	AM326J07_7;11295;11873	AM-326-J07_00139	cDNA1	196	7.107009319	Bacteria	Proteobacteria	Gammaproteobacteria	Enterobacterales	Vibrionaceae	Photobacterium
AM-311-E20	AM311E20_16;24833;26257	4.2.1.33,4.2.1.35	K01703	1MVYR	H	Catalyzes the isomerization between 2-isopropylmalate and 3-isopropylmalate, via the formation of 2-isopropylmaleate	GO:0003674,GO:0003824,GO:0003861,GO:0005575,GO:0005618,GO:0005622,GO:0005623,GO:0005737,GO:0005829,GO:0006082,GO:0006520,GO:0006551,GO:0006807,GO:0008150,GO:0008152,GO:0008652,GO:0009058,GO:0009081,GO:0009082,GO:0009098,GO:0009316,GO:0009987,GO:0016053,GO:0016829,GO:0016835,GO:0016836,GO:0016853,GO:0016866,GO:0019752,GO:0030312,GO:0032991,GO:0043436,GO:0044237,GO:0044238,GO:0044249,GO:0044281,GO:…	1MVYR@1224,1RMF6@1236,1XEMR@135618,COG0065@1,COG0065@2	AM311E20_16;24833;26257	AM-311-E20_00592	cDNA2	196	10.6274326	Bacteria	Proteobacteria	Gammaproteobacteria	Xanthomonadales	SZUA-36	SZUA-36
AM-326-C16	AM326C16_55;25;573	1.6.5.8	K00350	1R33S	C	NQR complex catalyzes the reduction of ubiquinone-1 to ubiquinol by two successive reactions, coupled with the transport of Na( ) ions from the cytoplasm to the periplasm. NqrA to NqrE are probably involved in the second step, the conversion of ubisemiquinone to ubiquinol	GO:0003674,GO:0003824,GO:0003954,GO:0005575,GO:0006810,GO:0006811,GO:0006812,GO:0006814,GO:0008137,GO:0008150,GO:0008152,GO:0015672,GO:0016020,GO:0016491,GO:0016651,GO:0016655,GO:0030001,GO:0030964,GO:0032991,GO:0044425,GO:0050136,GO:0051179,GO:0051234,GO:0055114,GO:0098796,GO:1902494	1R33S@1224,1RMWV@1236,1XSTK@135623,COG2209@1,COG2209@2	AM326C16_55;25;573	AM-326-C16_00897	cDNA1	195	7.457833871	Bacteria	Proteobacteria	Gammaproteobacteria	Enterobacterales	Vibrionaceae	Photobacterium
AM-311-J09	AM311J09_13;5295;6935		K04077	1MURR	O	Prevents misfolding and promotes the refolding and proper assembly of unfolded polypeptides generated under stress conditions	GO:0000166,GO:0000287,GO:0003674,GO:0003824,GO:0005488,GO:0005515,GO:0005524,GO:0005575,GO:0005576,GO:0005622,GO:0005623,GO:0005737,GO:0005829,GO:0006457,GO:0006458,GO:0006950,GO:0008144,GO:0008150,GO:0009266,GO:0009314,GO:0009408,GO:0009628,GO:0009966,GO:0009967,GO:0009986,GO:0009987,GO:0010646,GO:0010647,GO:0016032,GO:0016462,GO:0016465,GO:0016787,GO:0016817,GO:0016818,GO:0016887,GO:0017076,GO:…	1MURR@1224,1RMTB@1236,1X3SN@135614,COG0459@1,COG0459@2	AM311J09_13;5295;6935	AM-311-J09_00536	cDNA1	195	2.492007903	Bacteria	Proteobacteria	Gammaproteobacteria	Xanthomonadales	SZUA-36	JABDPF01
AM-326-A07	AM326A07_20;6360;7661	4.2.1.11	K01689	1MU1N	F	Catalyzes the reversible conversion of 2- phosphoglycerate into phosphoenolpyruvate. It is essential for the degradation of carbohydrates via glycolysis	GO:0000015,GO:0000287,GO:0003674,GO:0003824,GO:0004634,GO:0005488,GO:0005515,GO:0005575,GO:0005576,GO:0005622,GO:0005623,GO:0005737,GO:0005829,GO:0005856,GO:0005975,GO:0006082,GO:0006090,GO:0006091,GO:0006096,GO:0006139,GO:0006163,GO:0006164,GO:0006165,GO:0006725,GO:0006732,GO:0006733,GO:0006753,GO:0006754,GO:0006757,GO:0006793,GO:0006796,GO:0006807,GO:0008150,GO:0008152,GO:0009056,GO:0009058,GO:…	1MU1N@1224,1RNQA@1236,2QHJA@267894,COG0148@1,COG0148@2	AM326A07_20;6360;7661	AM-326-A07_01137	cDNA1	194	3.125237921	Bacteria	Proteobacteria	Gammaproteobacteria	Enterobacterales	Shewanellaceae	Shewanella	Shewanella sp002873135
AM-326-J07	AM326J07_8;1953;3662		K03281	1MU0K	P	COG0471 Di- and tricarboxylate transporters		1MU0K@1224,1RMI1@1236,1XTKK@135623,COG0471@1,COG0471@2,COG0569@1,COG0569@2	AM326J07_8;1953;3662	AM-326-J07_00148	cDNA1	192	2.354603678	Bacteria	Proteobacteria	Gammaproteobacteria	Enterobacterales	Vibrionaceae	Photobacterium
AM-311-H01	AM311H01_161;7172;8041	6.2.1.5	K01902	1MUGA	C	Succinyl-CoA synthetase functions in the citric acid cycle (TCA), coupling the hydrolysis of succinyl-CoA to the synthesis of either ATP or GTP and thus represents the only step of substrate-level phosphorylation in the TCA. The alpha subunit of the enzyme binds the substrates coenzyme A and phosphate, while succinate binding and nucleotide specificity is provided by the beta subunit		1MUGA@1224,1RM7Y@1236,45ZX8@72273,COG0074@1,COG0074@2	AM311H01_161;7172;8041	AM-311-H01_03104	cDNA1	192	4.630630247	Bacteria	Proteobacteria	Gammaproteobacteria	Tenderiales	Tenderiaceae	Tenderia
AM-311-I13	AM311I13_50;14224;15633	6.3.1.2	K01915	1MUGQ	F	TIGRFAM glutamine synthetase, type I		1MUGQ@1224,1RMD1@1236,1XEEH@135618,COG0174@1,COG0174@2	AM311I13_50;14224;15633	AM-311-I13_01997	cDNA1	191	2.841064059	Bacteria	Proteobacteria	Gammaproteobacteria	DSM-19610	DSM-19610	Thiogranum
AM-311-G03	AM311G03_41;10951;11958	1.2.1.12	K00134	2FMT7	G	Glyceraldehyde 3-phosphate dehydrogenase, NAD binding domain	GO:0000166,GO:0003674,GO:0003824,GO:0004365,GO:0005488,GO:0005575,GO:0005622,GO:0005623,GO:0005737,GO:0005829,GO:0005975,GO:0006082,GO:0006090,GO:0006091,GO:0006096,GO:0006139,GO:0006163,GO:0006164,GO:0006165,GO:0006725,GO:0006732,GO:0006733,GO:0006753,GO:0006754,GO:0006757,GO:0006793,GO:0006796,GO:0006807,GO:0008150,GO:0008152,GO:0009056,GO:0009058,GO:0009108,GO:0009117,GO:0009123,GO:0009124,GO:…	2FMT7@200643,3XIPN@558415,4NEMF@976,COG0057@1,COG0057@2	AM311G03_41;10951;11958	AM-311-G03_00746	cDNA2	191	14.64489203	Bacteria	Bacteroidota	Bacteroidia	Bacteroidales	UBA10428	JAFGQQ01
AM-326-A07	AM326A07_18;19757;21421	6.3.5.4	K01953	1MW4E	E	TIGRFAM asparagine synthase (glutamine-hydrolyzing)	GO:0000166,GO:0003674,GO:0003824,GO:0004066,GO:0004071,GO:0005488,GO:0005515,GO:0005524,GO:0005575,GO:0005622,GO:0005623,GO:0005737,GO:0005829,GO:0006082,GO:0006520,GO:0006528,GO:0006529,GO:0006541,GO:0006807,GO:0008144,GO:0008150,GO:0008152,GO:0008652,GO:0009056,GO:0009058,GO:0009063,GO:0009064,GO:0009066,GO:0009067,GO:0009987,GO:0016053,GO:0016054,GO:0016211,GO:0016597,GO:0016874,GO:0016879,GO:…	1MW4E@1224,1RQ7D@1236,2QAK4@267890,COG0367@1,COG0367@2	AM326A07_18;19757;21421	AM-326-A07_01067	cDNA2	190	8.816222788	Bacteria	Proteobacteria	Gammaproteobacteria	Enterobacterales	Shewanellaceae	Shewanella	Shewanella sp002873135
AM-311-I13	AM311I13_40;1710;2006		K02892	1MZXX	J	One of the early assembly proteins it binds 23S rRNA. One of the proteins that surrounds the polypeptide exit tunnel on the outside of the ribosome. Forms the main docking site for trigger factor binding to the ribosome	GO:0000027,GO:0003674,GO:0003676,GO:0003723,GO:0003735,GO:0005198,GO:0005488,GO:0005575,GO:0005622,GO:0005623,GO:0005737,GO:0005829,GO:0005840,GO:0005886,GO:0006412,GO:0006518,GO:0006807,GO:0006996,GO:0008150,GO:0008152,GO:0009058,GO:0009059,GO:0009987,GO:0010467,GO:0015934,GO:0016020,GO:0016043,GO:0019538,GO:0022607,GO:0022613,GO:0022618,GO:0022625,GO:0022626,GO:0032991,GO:0034622,GO:0034641,GO:…	1MZXX@1224,1S8VX@1236,4616H@72273,COG0089@1,COG0089@2	AM311I13_40;1710;2006	AM-311-I13_01742	cDNA2	190	49.56146865	Bacteria	Proteobacteria	Gammaproteobacteria	DSM-19610	DSM-19610	Thiogranum
AM-326-A07	AM326A07_2;46482;48452		K03798	1MU6J	O	Acts as a processive, ATP-dependent zinc metallopeptidase for both cytoplasmic and membrane proteins. Plays a role in the quality control of integral membrane proteins	GO:0000166,GO:0003674,GO:0003824,GO:0004175,GO:0004176,GO:0004222,GO:0005488,GO:0005515,GO:0005524,GO:0005575,GO:0005622,GO:0005623,GO:0005737,GO:0005829,GO:0005886,GO:0005887,GO:0006508,GO:0006807,GO:0006950,GO:0006979,GO:0008144,GO:0008150,GO:0008152,GO:0008233,GO:0008237,GO:0008270,GO:0009056,GO:0009057,GO:0010468,GO:0016020,GO:0016021,GO:0016462,GO:0016787,GO:0016817,GO:0016818,GO:0016887,GO:…	1MU6J@1224,1RME8@1236,2QB4Z@267890,COG0465@1,COG0465@2	AM326A07_2;46482;48452	AM-326-A07_00126	cDNA2	189	7.407605669	Bacteria	Proteobacteria	Gammaproteobacteria	Enterobacterales	Shewanellaceae	Shewanella	Shewanella sp002873135
AM-326-A07	AM326A07_4;32607;32861		K02899	1MZGH	J	Belongs to the bacterial ribosomal protein bL27 family	GO:0000027,GO:0001558,GO:0003674,GO:0003735,GO:0005198,GO:0005488,GO:0005575,GO:0005618,GO:0005622,GO:0005623,GO:0005737,GO:0005829,GO:0005840,GO:0005886,GO:0006412,GO:0006518,GO:0006807,GO:0006996,GO:0008150,GO:0008152,GO:0009058,GO:0009059,GO:0009987,GO:0010467,GO:0015934,GO:0016020,GO:0016043,GO:0019538,GO:0022607,GO:0022613,GO:0022618,GO:0022625,GO:0022626,GO:0030312,GO:0032991,GO:0034622,GO:…	1MZGH@1224,1S8R2@1236,2QCB4@267890,COG0211@1,COG0211@2	AM326A07_4;32607;32861	AM-326-A07_00299	cDNA2	189	57.45268964	Bacteria	Proteobacteria	Gammaproteobacteria	Enterobacterales	Shewanellaceae	Shewanella	Shewanella sp002873135
AM-326-C16	AM326C16_37;3898;4626	1.11.1.15	K03386	1MU0H	O	Peroxiredoxin family protein glutaredoxin		1MU0H@1224,1RRFB@1236,1XSPT@135623,COG0678@1,COG0678@2,COG0695@1,COG0695@2	AM326C16_37;3898;4626	AM-326-C16_00787	cDNA1	188	5.412340636	Bacteria	Proteobacteria	Gammaproteobacteria	Enterobacterales	Vibrionaceae	Photobacterium
AM-326-C16	AM326C16_57;2276;3607		K03667	1MVK9	O	this subunit has chaperone activity. The binding of ATP and its subsequent hydrolysis by HslU are essential for unfolding of protein substrates subsequently hydrolyzed by HslV. HslU recognizes the N-terminal part of its protein substrates and unfolds these before they are guided to HslV for hydrolysis	GO:0000166,GO:0000287,GO:0000502,GO:0003674,GO:0003824,GO:0005488,GO:0005515,GO:0005524,GO:0005575,GO:0005622,GO:0005623,GO:0005737,GO:0005829,GO:0006508,GO:0006807,GO:0006950,GO:0008144,GO:0008150,GO:0008152,GO:0008233,GO:0009266,GO:0009376,GO:0009408,GO:0009628,GO:0009987,GO:0016043,GO:0016462,GO:0016787,GO:0016817,GO:0016818,GO:0016887,GO:0017076,GO:0017111,GO:0019538,GO:0019904,GO:0022607,GO:…	1MVK9@1224,1RMYV@1236,1XSGN@135623,COG1220@1,COG1220@2	AM326C16_57;2276;3607	AM-326-C16_00904	cDNA1	188	2.960318545	Bacteria	Proteobacteria	Gammaproteobacteria	Enterobacterales	Vibrionaceae	Photobacterium
AM-311-C15	AM311C15_175;2087;3073,AM311F14_13;12156;13142,AM311I23_48;13042;14028,AM311J09_9;28982;29968,AM311L07_39;7416;8402,AM311L15_124;2088;3074	2.7.7.6	K03040	1MU75	K	DNA-dependent RNA polymerase catalyzes the transcription of DNA into RNA using the four ribonucleoside triphosphates as substrates	GO:0003674,GO:0003824,GO:0003899,GO:0005488,GO:0005575,GO:0005622,GO:0005623,GO:0005737,GO:0005829,GO:0006139,GO:0006351,GO:0006354,GO:0006725,GO:0006807,GO:0008150,GO:0008152,GO:0008270,GO:0009058,GO:0009059,GO:0009987,GO:0010467,GO:0016070,GO:0016740,GO:0016772,GO:0016779,GO:0018130,GO:0019438,GO:0032774,GO:0034062,GO:0034641,GO:0034645,GO:0034654,GO:0043167,GO:0043169,GO:0043170,GO:0044237,GO:…	1MU75@1224,1RMU3@1236,1X387@135614,COG0202@1,COG0202@2	AM311C15_175;2087;3073	AM-311-C15_02013	cDNA1	187	3.974873791	Bacteria	Proteobacteria	Gammaproteobacteria	Xanthomonadales	SZUA-36	JABDPF01
AM-326-C16	AM326C16_46;3576;3803		K02963	1MZ8U	J	Binds as a heterodimer with protein S6 to the central domain of the 16S rRNA, where it helps stabilize the platform of the 30S subunit	GO:0003674,GO:0003676,GO:0003723,GO:0003729,GO:0003735,GO:0005198,GO:0005488,GO:0005575,GO:0005622,GO:0005623,GO:0005737,GO:0005829,GO:0005840,GO:0006412,GO:0006518,GO:0006807,GO:0008150,GO:0008152,GO:0009058,GO:0009059,GO:0009987,GO:0010467,GO:0015935,GO:0019538,GO:0019843,GO:0022626,GO:0022627,GO:0032991,GO:0034641,GO:0034645,GO:0043043,GO:0043170,GO:0043226,GO:0043228,GO:0043229,GO:0043232,GO:…	1MZ8U@1224,1S8R8@1236,1XY1I@135623,COG0238@1,COG0238@2	AM326C16_46;3576;3803	AM-326-C16_00842	cDNA1	187	17.26531083	Bacteria	Proteobacteria	Gammaproteobacteria	Enterobacterales	Vibrionaceae	Photobacterium
AM-326-J07	AM326J07_9;12358;13305	2.7.6.1	K00948	1MW21	F	Involved in the biosynthesis of the central metabolite phospho-alpha-D-ribosyl-1-pyrophosphate (PRPP) via the transfer of pyrophosphoryl group from ATP to 1-hydroxyl of ribose-5-phosphate (Rib-5-P)	GO:0000287,GO:0003674,GO:0003824,GO:0004749,GO:0005488,GO:0005575,GO:0005622,GO:0005623,GO:0005737,GO:0005829,GO:0006015,GO:0006139,GO:0006163,GO:0006164,GO:0006725,GO:0006753,GO:0006793,GO:0006796,GO:0006807,GO:0008150,GO:0008152,GO:0009058,GO:0009117,GO:0009150,GO:0009152,GO:0009165,GO:0009259,GO:0009260,GO:0009987,GO:0016740,GO:0016772,GO:0016778,GO:0018130,GO:0019438,GO:0019637,GO:0019693,GO:…	1MW21@1224,1RMUC@1236,1XSZQ@135623,COG0462@1,COG0462@2	AM326J07_9;12358;13305	AM-326-J07_00172	cDNA1	186	4.116438366	Bacteria	Proteobacteria	Gammaproteobacteria	Enterobacterales	Vibrionaceae	Photobacterium
AM-315-J06	AM315J06_8;440;1201	2.1.1.228,4.6.1.12	K00554	1MUN1	J	Belongs to the RNA methyltransferase TrmD family	GO:0000287,GO:0001510,GO:0002939,GO:0003674,GO:0003824,GO:0005488,GO:0005515,GO:0005575,GO:0005622,GO:0005623,GO:0005737,GO:0005829,GO:0006139,GO:0006396,GO:0006399,GO:0006400,GO:0006725,GO:0006807,GO:0008033,GO:0008150,GO:0008152,GO:0008168,GO:0008173,GO:0008175,GO:0008757,GO:0009019,GO:0009451,GO:0009987,GO:0010467,GO:0016070,GO:0016423,GO:0016740,GO:0016741,GO:0016772,GO:0016779,GO:0030488,GO:…	1MUN1@1224,1RMWC@1236,COG0336@1,COG0336@2	AM315J06_8;440;1201	AM-315-J06_00537	cDNA2	186	18.87168005	Bacteria	Proteobacteria	Gammaproteobacteria	SZUA-229	SZUA-229	SZUA-116
AM-312-K17	AM312K17_29;22917;23372		K13993	1N7C7	O	Belongs to the small heat shock protein (HSP20) family		1N7C7@1224,2MPZC@213118,2WQ88@28221,42U0T@68525,COG0071@1,COG0071@2	AM312K17_29;22917;23372	AM-312-K17_01862	cDNA1	185	8.521557597	Bacteria	Desulfobacterota	Desulfobacteria	Desulfobacterales
AM-326-A07	AM326A07_25;33125;35275	4.2.2.26	K20525	1MVUK	E	Alginate lyase		1MVUK@1224,1RQN9@1236,1XVG5@135623,28HPB@1,2Z7XC@2	AM326A07_25;33125;35275	AM-326-A07_01346	cDNA2	185	6.643784634	Bacteria	Proteobacteria	Gammaproteobacteria	Enterobacterales	Shewanellaceae	Shewanella	Shewanella sp002873135
AM-326-J07	AM326J07_7;7221;9014		K03596	1MVZA	M	Required for accurate and efficient protein synthesis under certain stress conditions. May act as a fidelity factor of the translation reaction, by catalyzing a one-codon backward translocation of tRNAs on improperly translocated ribosomes. Back- translocation proceeds from a post-translocation (POST) complex to a pre-translocation (PRE) complex, thus giving elongation factor G a second chance to…	GO:0000166,GO:0001882,GO:0001883,GO:0003674,GO:0003676,GO:0003723,GO:0003746,GO:0003824,GO:0003924,GO:0005488,GO:0005515,GO:0005525,GO:0005575,GO:0005622,GO:0005623,GO:0005737,GO:0005829,GO:0005886,GO:0006412,GO:0006414,GO:0006518,GO:0006807,GO:0006950,GO:0006970,GO:0008135,GO:0008150,GO:0008152,GO:0009058,GO:0009059,GO:0009266,GO:0009268,GO:0009409,GO:0009628,GO:0009651,GO:0009987,GO:0010467,GO:…	1MVZA@1224,1RPFB@1236,1XTJC@135623,COG0481@1,COG0481@2	AM326J07_7;7221;9014	AM-326-J07_00135	cDNA1	183	2.139091944	Bacteria	Proteobacteria	Gammaproteobacteria	Enterobacterales	Vibrionaceae	Photobacterium
AM-311-N11	AM311N11_43;62;2257	3.4.21.53	K01338	1MUV2	O	ATP-dependent serine protease that mediates the selective degradation of mutant and abnormal proteins as well as certain short-lived regulatory proteins. Required for cellular homeostasis and for survival from DNA damage and developmental changes induced by stress. Degrades polypeptides processively to yield small peptide fragments that are 5 to 10 amino acids long. Binds to DNA in a double-stran…	GO:0000166,GO:0003674,GO:0003676,GO:0003677,GO:0003824,GO:0004175,GO:0004176,GO:0004252,GO:0005488,GO:0005524,GO:0005575,GO:0005622,GO:0005623,GO:0005737,GO:0005829,GO:0006508,GO:0006515,GO:0006807,GO:0006950,GO:0008144,GO:0008150,GO:0008152,GO:0008233,GO:0008236,GO:0009056,GO:0009057,GO:0009266,GO:0009314,GO:0009408,GO:0009628,GO:0009987,GO:0010165,GO:0010212,GO:0016462,GO:0016787,GO:0016817,GO:…	1MUV2@1224,2JQC9@204441,2TR4E@28211,COG0466@1,COG0466@2	AM311N11_43;62;2257	AM-311-N11_01111	cDNA2	183	6.437227272	Bacteria	Proteobacteria	Alphaproteobacteria	Rhodospirillales	Magnetovibrionaceae	Magnetovibrio
AM-326-A07	AM326A07_80;3954;5165	2.3.1.41	K00647	1MU1X	IQ	Belongs to the beta-ketoacyl-ACP synthases family	GO:0003674,GO:0003824,GO:0004312,GO:0004315,GO:0005575,GO:0005622,GO:0005623,GO:0005737,GO:0005829,GO:0006082,GO:0006629,GO:0006631,GO:0006633,GO:0008150,GO:0008152,GO:0008610,GO:0009058,GO:0009987,GO:0016053,GO:0016740,GO:0016746,GO:0016747,GO:0019752,GO:0032787,GO:0043436,GO:0044237,GO:0044238,GO:0044249,GO:0044255,GO:0044281,GO:0044283,GO:0044424,GO:0044444,GO:0044464,GO:0046394,GO:0071704,GO:…	1MU1X@1224,1RMDE@1236,2Q8J6@267890,COG0304@1,COG0304@2	AM326A07_80;3954;5165	AM-326-A07_02351	cDNA2	183	11.66780666	Bacteria	Proteobacteria	Gammaproteobacteria	Enterobacterales	Shewanellaceae	Shewanella	Shewanella sp002873135
AM-326-C16	AM326C16_46;3842;4294		K02939	1RD0R	J	Binds to the 23S rRNA	GO:0003674,GO:0003676,GO:0003723,GO:0003735,GO:0005198,GO:0005488,GO:0005575,GO:0005618,GO:0005622,GO:0005623,GO:0005737,GO:0005829,GO:0005840,GO:0005886,GO:0006412,GO:0006518,GO:0006807,GO:0008150,GO:0008152,GO:0009058,GO:0009059,GO:0009987,GO:0010467,GO:0015934,GO:0016020,GO:0019538,GO:0019843,GO:0022625,GO:0022626,GO:0030312,GO:0032991,GO:0034641,GO:0034645,GO:0043043,GO:0043170,GO:0043226,GO:…	1RD0R@1224,1S3WS@1236,1XU9I@135623,COG0359@1,COG0359@2	AM326C16_46;3842;4294	AM-326-C16_00843	cDNA1	182	8.439012014	Bacteria	Proteobacteria	Gammaproteobacteria	Enterobacterales	Vibrionaceae	Photobacterium
AM-311-I13	AM311I13_40;11193;11585		K02948	1RD0A	J	Located on the platform of the 30S subunit, it bridges several disparate RNA helices of the 16S rRNA. Forms part of the Shine-Dalgarno cleft in the 70S ribosome	GO:0000028,GO:0000462,GO:0003674,GO:0003676,GO:0003723,GO:0003729,GO:0003735,GO:0005198,GO:0005488,GO:0005575,GO:0005622,GO:0005623,GO:0005737,GO:0005829,GO:0005840,GO:0005886,GO:0006139,GO:0006364,GO:0006396,GO:0006412,GO:0006518,GO:0006725,GO:0006807,GO:0006996,GO:0008150,GO:0008152,GO:0009058,GO:0009059,GO:0009987,GO:0010467,GO:0015935,GO:0016020,GO:0016043,GO:0016070,GO:0016072,GO:0019538,GO:…	1RD0A@1224,1S3Q2@1236,1WYDZ@135613,COG0100@1,COG0100@2	AM311I13_40;11193;11585	AM-311-I13_01763	cDNA1	182	9.730697527	Bacteria	Proteobacteria	Gammaproteobacteria	DSM-19610	DSM-19610	Thiogranum
AM-311-I13	AM311I13_4;58401;59264		K03089	1MVWR	K	Sigma factors are initiation factors that promote the attachment of RNA polymerase to specific initiation sites and are then released. This sigma factor is involved in regulation of expression of heat shock genes	GO:0000150,GO:0000976,GO:0000984,GO:0000985,GO:0000988,GO:0000990,GO:0001017,GO:0001046,GO:0001047,GO:0001067,GO:0001121,GO:0001130,GO:0001131,GO:0001140,GO:0001216,GO:0003674,GO:0003676,GO:0003677,GO:0003690,GO:0003700,GO:0003824,GO:0005488,GO:0005575,GO:0005622,GO:0005623,GO:0005737,GO:0005829,GO:0005886,GO:0006139,GO:0006259,GO:0006310,GO:0006351,GO:0006352,GO:0006355,GO:0006725,GO:0006807,GO:…	1MVWR@1224,1RMFR@1236,1WWRE@135613,COG0568@1,COG0568@2	AM311I13_4;58401;59264	AM-311-I13_00301	cDNA1	182	4.419969213	Bacteria	Proteobacteria	Gammaproteobacteria	DSM-19610	DSM-19610	Thiogranum
AM-311-C15	AM311C15_2;24643;28725	2.7.7.6	K03043	1MUC4	K	DNA-dependent RNA polymerase catalyzes the transcription of DNA into RNA using the four ribonucleoside triphosphates as substrates	GO:0000428,GO:0003674,GO:0003824,GO:0003899,GO:0005575,GO:0005622,GO:0005623,GO:0005737,GO:0005829,GO:0006139,GO:0006351,GO:0006725,GO:0006807,GO:0008150,GO:0008152,GO:0009058,GO:0009059,GO:0009987,GO:0010467,GO:0016070,GO:0016740,GO:0016772,GO:0016779,GO:0018130,GO:0019438,GO:0030880,GO:0032774,GO:0032991,GO:0034062,GO:0034641,GO:0034645,GO:0034654,GO:0043170,GO:0044237,GO:0044238,GO:0044249,GO:…	1MUC4@1224,1RMK0@1236,1WX4P@135613,COG0085@1,COG0085@2	AM311C15_2;24643;28725	AM-311-C15_00080	cDNA1	182	0.93445209	Bacteria	Proteobacteria	Gammaproteobacteria	Xanthomonadales	SZUA-36	JABDPF01
AM-315-J06	AM315J06_62;525;1217		K02863	1MUE6	J	Binds directly to 23S rRNA. The L1 stalk is quite mobile in the ribosome, and is involved in E site tRNA release	GO:0000027,GO:0000470,GO:0003674,GO:0003676,GO:0003723,GO:0003735,GO:0005198,GO:0005488,GO:0005575,GO:0005618,GO:0005622,GO:0005623,GO:0005737,GO:0005829,GO:0005840,GO:0005886,GO:0006139,GO:0006364,GO:0006396,GO:0006412,GO:0006417,GO:0006446,GO:0006518,GO:0006725,GO:0006807,GO:0006996,GO:0008150,GO:0008152,GO:0009058,GO:0009059,GO:0009889,GO:0009890,GO:0009892,GO:0009987,GO:0010467,GO:0010468,GO:…	1MUE6@1224,1RMDW@1236,1WW17@135613,COG0081@1,COG0081@2	AM315J06_62;525;1217	AM-315-J06_01215	cDNA2	182	20.30708426	Bacteria	Proteobacteria	Gammaproteobacteria	SZUA-229	SZUA-229	SZUA-116
AM-326-J07	AM326J07_9;12358;13305	2.7.6.1	K00948	1MW21	F	Involved in the biosynthesis of the central metabolite phospho-alpha-D-ribosyl-1-pyrophosphate (PRPP) via the transfer of pyrophosphoryl group from ATP to 1-hydroxyl of ribose-5-phosphate (Rib-5-P)	GO:0000287,GO:0003674,GO:0003824,GO:0004749,GO:0005488,GO:0005575,GO:0005622,GO:0005623,GO:0005737,GO:0005829,GO:0006015,GO:0006139,GO:0006163,GO:0006164,GO:0006725,GO:0006753,GO:0006793,GO:0006796,GO:0006807,GO:0008150,GO:0008152,GO:0009058,GO:0009117,GO:0009150,GO:0009152,GO:0009165,GO:0009259,GO:0009260,GO:0009987,GO:0016740,GO:0016772,GO:0016778,GO:0018130,GO:0019438,GO:0019637,GO:0019693,GO:…	1MW21@1224,1RMUC@1236,1XSZQ@135623,COG0462@1,COG0462@2	AM326J07_9;12358;13305	AM-326-J07_00172	cDNA2	182	14.83896759	Bacteria	Proteobacteria	Gammaproteobacteria	Enterobacterales	Vibrionaceae	Photobacterium
AM-311-L15	AM311L15_124;989;1378		K02948	1RD0A	J	Located on the platform of the 30S subunit, it bridges several disparate RNA helices of the 16S rRNA. Forms part of the Shine-Dalgarno cleft in the 70S ribosome	GO:0000028,GO:0000462,GO:0003674,GO:0003676,GO:0003723,GO:0003729,GO:0003735,GO:0005198,GO:0005488,GO:0005575,GO:0005622,GO:0005623,GO:0005737,GO:0005829,GO:0005840,GO:0005886,GO:0006139,GO:0006364,GO:0006396,GO:0006412,GO:0006518,GO:0006725,GO:0006807,GO:0006996,GO:0008150,GO:0008152,GO:0009058,GO:0009059,GO:0009987,GO:0010467,GO:0015935,GO:0016020,GO:0016043,GO:0016070,GO:0016072,GO:0019538,GO:…	1RD0A@1224,1S3Q2@1236,466ID@72275,COG0100@1,COG0100@2	AM311L15_124;989;1378	AM-311-L15_01051	cDNA1	181	9.751863766	Bacteria	Proteobacteria	Gammaproteobacteria	Xanthomonadales	SZUA-36	SZUA-36
AM-311-H01	AM311H01_83;12873;15149	2.3.1.54	K00656	1MWBF	C	COG1882 Pyruvate-formate lyase	GO:0003674,GO:0003824,GO:0006082,GO:0006520,GO:0006566,GO:0006567,GO:0006807,GO:0008150,GO:0008152,GO:0008861,GO:0009056,GO:0009063,GO:0009066,GO:0009068,GO:0009987,GO:0016054,GO:0016407,GO:0016408,GO:0016453,GO:0016740,GO:0016746,GO:0016747,GO:0019752,GO:0043436,GO:0044237,GO:0044238,GO:0044248,GO:0044281,GO:0044282,GO:0046395,GO:0071704,GO:1901564,GO:1901565,GO:1901575,GO:1901605,GO:1901606	1MWBF@1224,1RM96@1236,1XT1F@135623,COG1882@1,COG1882@2	AM311H01_83;12873;15149	AM-311-H01_02109	cDNA1	180	1.657520466	Bacteria	Proteobacteria	Gammaproteobacteria	Tenderiales	Tenderiaceae	Tenderia
AM-311-L05	AM311L05_69;3202;5625	3.4.21.53	K01338	1MUV2	O	ATP-dependent serine protease that mediates the selective degradation of mutant and abnormal proteins as well as certain short-lived regulatory proteins. Required for cellular homeostasis and for survival from DNA damage and developmental changes induced by stress. Degrades polypeptides processively to yield small peptide fragments that are 5 to 10 amino acids long. Binds to DNA in a double-stran…	GO:0000166,GO:0003674,GO:0003676,GO:0003677,GO:0003824,GO:0004175,GO:0004176,GO:0004252,GO:0005488,GO:0005524,GO:0005575,GO:0005622,GO:0005623,GO:0005737,GO:0005829,GO:0006508,GO:0006515,GO:0006807,GO:0006950,GO:0008144,GO:0008150,GO:0008152,GO:0008233,GO:0008236,GO:0009056,GO:0009057,GO:0009266,GO:0009314,GO:0009408,GO:0009628,GO:0009987,GO:0010165,GO:0010212,GO:0016462,GO:0016787,GO:0016817,GO:…	1MUV2@1224,1RPCB@1236,1XEU2@135618,COG0466@1,COG0466@2	AM311L05_69;3202;5625	AM-311-L05_01179	cDNA1	180	1.556961032	Bacteria	Proteobacteria	Gammaproteobacteria	Arenicellales	JAANXG01
AM-311-O09	AM311O09_158;5173;5460		K04078	1MZ2X	O	Binds to Cpn60 in the presence of Mg-ATP and suppresses the ATPase activity of the latter	GO:0003674,GO:0005488,GO:0005515,GO:0006457,GO:0006458,GO:0006950,GO:0006986,GO:0008150,GO:0009987,GO:0010033,GO:0035966,GO:0042221,GO:0042802,GO:0043167,GO:0043169,GO:0046872,GO:0050896,GO:0051082,GO:0051084,GO:0051085,GO:0051087,GO:0061077	1MZ2X@1224,2MKH2@213118,2WPZP@28221,42U7E@68525,COG0234@1,COG0234@2	AM311O09_158;5173;5460	AM-311-O09_02493	cDNA2	180	48.42536309	Bacteria	Desulfobacterota	Desulfobacteria	Desulfobacterales	UBA2174_A
AM-326-A07	AM326A07_83;7215;8771	1.10.3.14	K00425	1MV60	C	PFAM cytochrome bd ubiquinol oxidase subunit I	GO:0003674,GO:0003824,GO:0005488,GO:0005575,GO:0005623,GO:0005886,GO:0005887,GO:0006091,GO:0008150,GO:0008152,GO:0009055,GO:0009060,GO:0009987,GO:0015980,GO:0016020,GO:0016021,GO:0016491,GO:0016679,GO:0016682,GO:0019646,GO:0020037,GO:0022900,GO:0022904,GO:0031224,GO:0031226,GO:0032991,GO:0044237,GO:0044425,GO:0044459,GO:0044464,GO:0045333,GO:0046906,GO:0048037,GO:0055114,GO:0070069,GO:0071944,GO:…	1MV60@1224,1RN2U@1236,2QAQ4@267890,COG1271@1,COG1271@2	AM326A07_83;7215;8771	AM-326-A07_02380	cDNA1	179	2.411027091	Bacteria	Proteobacteria	Gammaproteobacteria	Enterobacterales	Shewanellaceae	Shewanella	Shewanella sp002873135
AM-326-C16	AM326C16_46;3842;4294		K02939	1RD0R	J	Binds to the 23S rRNA	GO:0003674,GO:0003676,GO:0003723,GO:0003735,GO:0005198,GO:0005488,GO:0005575,GO:0005618,GO:0005622,GO:0005623,GO:0005737,GO:0005829,GO:0005840,GO:0005886,GO:0006412,GO:0006518,GO:0006807,GO:0008150,GO:0008152,GO:0009058,GO:0009059,GO:0009987,GO:0010467,GO:0015934,GO:0016020,GO:0019538,GO:0019843,GO:0022625,GO:0022626,GO:0030312,GO:0032991,GO:0034641,GO:0034645,GO:0043043,GO:0043170,GO:0043226,GO:…	1RD0R@1224,1S3WS@1236,1XU9I@135623,COG0359@1,COG0359@2	AM326C16_46;3842;4294	AM-326-C16_00843	cDNA2	177	30.2354968	Bacteria	Proteobacteria	Gammaproteobacteria	Enterobacterales	Vibrionaceae	Photobacterium
AM-312-P01	AM312P01_2;51133;51714	1.15.1.1,3.1.11.6	K03601	1J4K8	C	Destroys radicals which are normally produced within the cells and which are toxic to biological systems	GO:0000302,GO:0000303,GO:0000305,GO:0003674,GO:0003824,GO:0004784,GO:0005488,GO:0005506,GO:0005575,GO:0005622,GO:0005623,GO:0005737,GO:0006801,GO:0006950,GO:0006979,GO:0008150,GO:0008152,GO:0009636,GO:0009987,GO:0010035,GO:0016209,GO:0016491,GO:0016721,GO:0019430,GO:0033554,GO:0034599,GO:0034614,GO:0042221,GO:0043167,GO:0043169,GO:0044237,GO:0044424,GO:0044464,GO:0046872,GO:0046914,GO:0050896,GO:…	1J4K8@118884,1MVW2@1224,1RP7X@1236,COG0605@1,COG0605@2	AM312P01_2;51133;51714	AM-312-P01_00120	cDNA1	175	6.312778748	Bacteria	Proteobacteria	Gammaproteobacteria	Pseudomonadales	Halieaceae	Halioglobus
AM-326-C16	AM326C16_1;55606;57324	2.2.1.6	K01652	1MU6U	H	COG0028 Thiamine pyrophosphate-requiring enzymes acetolactate synthase, pyruvate dehydrogenase (cytochrome), glyoxylate carboligase, phosphonopyruvate decarboxylase	GO:0000287,GO:0003674,GO:0003824,GO:0003984,GO:0005488,GO:0005575,GO:0005622,GO:0005623,GO:0005737,GO:0005829,GO:0006082,GO:0006520,GO:0006549,GO:0006573,GO:0006807,GO:0008150,GO:0008152,GO:0008652,GO:0009058,GO:0009081,GO:0009082,GO:0009097,GO:0009099,GO:0009987,GO:0016053,GO:0016740,GO:0016744,GO:0019752,GO:0019842,GO:0030976,GO:0036094,GO:0043167,GO:0043168,GO:0043169,GO:0043436,GO:0044237,GO:…	1MU6U@1224,1RMQQ@1236,1XSYI@135623,COG0028@1,COG0028@2	AM326C16_1;55606;57324	AM-326-C16_00050	cDNA1	175	2.134880356	Bacteria	Proteobacteria	Gammaproteobacteria	Enterobacterales	Vibrionaceae	Photobacterium
AM-326-A07	AM326A07_2;25957;27219		K03317	1MXXX	P	Belongs to the concentrative nucleoside transporter (CNT) (TC 2.A.41) family		1MXXX@1224,1RMBX@1236,2Q8JB@267890,COG1972@1,COG1972@2	AM326A07_2;25957;27219	AM-326-A07_00108	cDNA1	175	2.906279281	Bacteria	Proteobacteria	Gammaproteobacteria	Enterobacterales	Shewanellaceae	Shewanella	Shewanella sp002873135
AM-326-A07	AM326A07_8;38120;39271	2.5.1.6	K00789	1MUFQ	H	Catalyzes the formation of S-adenosylmethionine (AdoMet) from methionine and ATP. The overall synthetic reaction is composed of two sequential steps, AdoMet formation and the subsequent tripolyphosphate hydrolysis which occurs prior to release of AdoMet from the enzyme	GO:0000096,GO:0000166,GO:0000287,GO:0003674,GO:0003824,GO:0004478,GO:0005488,GO:0005515,GO:0005524,GO:0005575,GO:0005622,GO:0005623,GO:0005737,GO:0005829,GO:0006082,GO:0006139,GO:0006520,GO:0006534,GO:0006555,GO:0006556,GO:0006575,GO:0006725,GO:0006732,GO:0006790,GO:0006807,GO:0008144,GO:0008150,GO:0008152,GO:0009058,GO:0009066,GO:0009069,GO:0009108,GO:0009116,GO:0009119,GO:0009987,GO:0016740,GO:…	1MUFQ@1224,1RNV6@1236,2QAUI@267890,COG0192@1,COG0192@2	AM326A07_8;38120;39271	AM-326-A07_00575	cDNA1	175	3.186554694	Bacteria	Proteobacteria	Gammaproteobacteria	Enterobacterales	Shewanellaceae	Shewanella	Shewanella sp002873135
AM-326-A07	AM326A07_80;3954;5165	2.3.1.41	K00647	1MU1X	IQ	Belongs to the beta-ketoacyl-ACP synthases family	GO:0003674,GO:0003824,GO:0004312,GO:0004315,GO:0005575,GO:0005622,GO:0005623,GO:0005737,GO:0005829,GO:0006082,GO:0006629,GO:0006631,GO:0006633,GO:0008150,GO:0008152,GO:0008610,GO:0009058,GO:0009987,GO:0016053,GO:0016740,GO:0016746,GO:0016747,GO:0019752,GO:0032787,GO:0043436,GO:0044237,GO:0044238,GO:0044249,GO:0044255,GO:0044281,GO:0044283,GO:0044424,GO:0044444,GO:0044464,GO:0046394,GO:0071704,GO:…	1MU1X@1224,1RMDE@1236,2Q8J6@267890,COG0304@1,COG0304@2	AM326A07_80;3954;5165	AM-326-A07_02351	cDNA1	175	3.028674197	Bacteria	Proteobacteria	Gammaproteobacteria	Enterobacterales	Shewanellaceae	Shewanella	Shewanella sp002873135
AM-311-H01	AM311H01_327;216;1394	2.7.2.3,5.3.1.1	K00927	1MUNU	F	Belongs to the phosphoglycerate kinase family	GO:0003674,GO:0003824,GO:0004618,GO:0005575,GO:0005622,GO:0005623,GO:0005737,GO:0005829,GO:0005975,GO:0006082,GO:0006090,GO:0006091,GO:0006096,GO:0006139,GO:0006163,GO:0006164,GO:0006165,GO:0006725,GO:0006732,GO:0006733,GO:0006753,GO:0006754,GO:0006757,GO:0006793,GO:0006796,GO:0006807,GO:0008150,GO:0008152,GO:0009056,GO:0009058,GO:0009108,GO:0009117,GO:0009123,GO:0009124,GO:0009126,GO:0009127,GO:…	1MUNU@1224,COG0126@1,COG0126@2	AM311H01_327;216;1394	AM-311-H01_04063	cDNA2	173	11.33921761	Bacteria	Proteobacteria	Gammaproteobacteria	Tenderiales	Tenderiaceae	Tenderia
AM-311-H01	AM311H01_34;20883;22097	2.8.1.7	K04487	1J4KY	H	Master enzyme that delivers sulfur to a number of partners involved in Fe-S cluster assembly, tRNA modification or cofactor biosynthesis. Catalyzes the removal of elemental sulfur atoms from cysteine to produce alanine. Functions as a sulfur delivery protein for Fe-S cluster synthesis onto IscU, an Fe-S scaffold assembly protein, as well as other S acceptor proteins	GO:0001522,GO:0003674,GO:0003824,GO:0004123,GO:0005488,GO:0005575,GO:0005622,GO:0005623,GO:0005737,GO:0005829,GO:0006139,GO:0006396,GO:0006399,GO:0006400,GO:0006725,GO:0006790,GO:0006807,GO:0008033,GO:0008144,GO:0008150,GO:0008152,GO:0008483,GO:0009000,GO:0009058,GO:0009451,GO:0009987,GO:0010467,GO:0016043,GO:0016070,GO:0016226,GO:0016740,GO:0016769,GO:0016782,GO:0016783,GO:0016829,GO:0016846,GO:…	1J4KY@118884,1MU1C@1224,1RNCD@1236,COG1104@1,COG1104@2	AM311H01_34;20883;22097	AM-311-H01_01080	cDNA2	173	11.00296404	Bacteria	Proteobacteria	Gammaproteobacteria	Tenderiales	Tenderiaceae	Tenderia
AM-311-N02	AM311N02_10;5673;6536		K02115	1MU28	C	Produces ATP from ADP in the presence of a proton gradient across the membrane. The gamma chain is believed to be important in regulating ATPase activity and the flow of protons through the CF(0) complex	GO:0003674,GO:0003824,GO:0005215,GO:0005575,GO:0005618,GO:0005622,GO:0005623,GO:0005886,GO:0006139,GO:0006163,GO:0006164,GO:0006725,GO:0006753,GO:0006754,GO:0006793,GO:0006796,GO:0006807,GO:0006810,GO:0006811,GO:0006812,GO:0008150,GO:0008152,GO:0008324,GO:0009058,GO:0009117,GO:0009123,GO:0009124,GO:0009126,GO:0009127,GO:0009141,GO:0009142,GO:0009144,GO:0009145,GO:0009150,GO:0009152,GO:0009156,GO:…	1MU28@1224,1RNWJ@1236,1WW4K@135613,COG0224@1,COG0224@2	AM311N02_10;5673;6536	AM-311-N02_00236	cDNA1	172	4.177113761	Bacteria	Proteobacteria	Gammaproteobacteria	Arenicellales
AM-315-J06	AM315J06_46;371;1627	3.6.3.14	K02112	1J56Y	C	Produces ATP from ADP in the presence of a proton gradient across the membrane. The catalytic sites are hosted primarily by the beta subunits	GO:0003674,GO:0003824,GO:0005215,GO:0005575,GO:0005622,GO:0005623,GO:0005886,GO:0006139,GO:0006163,GO:0006164,GO:0006725,GO:0006753,GO:0006754,GO:0006793,GO:0006796,GO:0006807,GO:0006810,GO:0006811,GO:0006812,GO:0008150,GO:0008152,GO:0008324,GO:0009058,GO:0009117,GO:0009123,GO:0009124,GO:0009126,GO:0009127,GO:0009141,GO:0009142,GO:0009144,GO:0009145,GO:0009150,GO:0009152,GO:0009156,GO:0009161,GO:…	1J56Y@118884,1MUFU@1224,1RN6U@1236,COG0055@1,COG0055@2	AM315J06_46;371;1627	AM-315-J06_01168	cDNA1	172	2.870102847	Bacteria	Proteobacteria	Gammaproteobacteria	SZUA-229	SZUA-229	SZUA-116
AM-326-C16	AM326C16_16;2447;3991		K03310	1MUI3	U	COG1115 Na alanine symporter		1MUI3@1224,1RMNF@1236,1XU2Z@135623,COG1115@1,COG1115@2	AM326C16_16;2447;3991	AM-326-C16_00563	cDNA2	172	8.601286787	Bacteria	Proteobacteria	Gammaproteobacteria	Enterobacterales	Vibrionaceae	Photobacterium
AM-326-C16	AM326C16_37;3898;4626	1.11.1.15	K03386	1MU0H	O	Peroxiredoxin family protein glutaredoxin		1MU0H@1224,1RRFB@1236,1XSPT@135623,COG0678@1,COG0678@2,COG0695@1,COG0695@2	AM326C16_37;3898;4626	AM-326-C16_00787	cDNA2	172	18.24228956	Bacteria	Proteobacteria	Gammaproteobacteria	Enterobacterales	Vibrionaceae	Photobacterium
AM-326-A07	AM326A07_5;23038;24855		K06207	1MV5Q	T	elongation factor Tu domain 2 protein	GO:0000027,GO:0005575,GO:0005622,GO:0005623,GO:0005737,GO:0005829,GO:0006950,GO:0006996,GO:0008150,GO:0009266,GO:0009408,GO:0009409,GO:0009628,GO:0009987,GO:0016043,GO:0022607,GO:0022613,GO:0022618,GO:0034622,GO:0042254,GO:0042255,GO:0042273,GO:0043933,GO:0044085,GO:0044424,GO:0044444,GO:0044464,GO:0050896,GO:0065003,GO:0070925,GO:0071826,GO:0071840	1MV5Q@1224,1RMJB@1236,2Q8M4@267890,COG1217@1,COG1217@2	AM326A07_5;23038;24855	AM-326-A07_00378	cDNA1	171	1.972421987	Bacteria	Proteobacteria	Gammaproteobacteria	Enterobacterales	Shewanellaceae	Shewanella	Shewanella sp002873135
AM-315-J06	AM315J06_6;60129;60749		K02986	1MW0U	J	One of the primary rRNA binding proteins, it binds directly to 16S rRNA where it nucleates assembly of the body of the 30S subunit	GO:0000028,GO:0000900,GO:0003674,GO:0003676,GO:0003723,GO:0003729,GO:0003735,GO:0005198,GO:0005488,GO:0005575,GO:0005622,GO:0005623,GO:0005737,GO:0005829,GO:0005840,GO:0006355,GO:0006412,GO:0006417,GO:0006446,GO:0006450,GO:0006518,GO:0006807,GO:0006996,GO:0008150,GO:0008152,GO:0009058,GO:0009059,GO:0009889,GO:0009890,GO:0009891,GO:0009892,GO:0009893,GO:0009987,GO:0010467,GO:0010468,GO:0010556,GO:…	1MW0U@1224,1RQ38@1236,1WW34@135613,COG0522@1,COG0522@2	AM315J06_6;60129;60749	AM-315-J06_00491	cDNA1	171	5.780468953	Bacteria	Proteobacteria	Gammaproteobacteria	SZUA-229	SZUA-229	SZUA-116
AM-326-C16	AM326C16_15;15159;16415,AM326J07_3;971;2227	2.7.7.49	K00986	1MVI1	L	COG3344 Retron-type reverse transcriptase		1MVI1@1224,1RQP7@1236,466C8@72275,COG3344@1,COG3344@2	AM326C16_15;15159;16415	AM-326-C16_00557	cDNA1	170	2.836729558	Bacteria	Proteobacteria	Gammaproteobacteria	Enterobacterales	Vibrionaceae	Photobacterium
AM-326-A07	AM326A07_27;34273;34632		K02357	1MUS2	J	Associates with the EF-Tu.GDP complex and induces the exchange of GDP to GTP. It remains bound to the aminoacyl-tRNA.EF- Tu.GTP complex up to the GTP hydrolysis stage on the ribosome	GO:0001871,GO:0003674,GO:0003676,GO:0003723,GO:0003746,GO:0005085,GO:0005488,GO:0005515,GO:0005575,GO:0005622,GO:0005623,GO:0005737,GO:0005829,GO:0006412,GO:0006414,GO:0006518,GO:0006807,GO:0008135,GO:0008150,GO:0008152,GO:0008270,GO:0009058,GO:0009059,GO:0009986,GO:0009987,GO:0010467,GO:0019538,GO:0019899,GO:0030246,GO:0030247,GO:0034641,GO:0034645,GO:0043043,GO:0043167,GO:0043169,GO:0043170,GO:…	1MUS2@1224,1RPBJ@1236,2QAV4@267890,COG0264@1,COG0264@2	AM326A07_27;34273;34632	AM-326-A07_01414	cDNA1	170	9.924602577	Bacteria	Proteobacteria	Gammaproteobacteria	Enterobacterales	Shewanellaceae	Shewanella	Shewanella sp002873135
AM-311-O09	AM311O09_91;88;2001		K04043	1MVEN	O	Heat shock 70 kDa protein	GO:0000166,GO:0000988,GO:0000989,GO:0003674,GO:0003824,GO:0005488,GO:0005515,GO:0005524,GO:0005575,GO:0005576,GO:0005622,GO:0005623,GO:0005737,GO:0005829,GO:0005886,GO:0006457,GO:0006458,GO:0006950,GO:0006986,GO:0008144,GO:0008150,GO:0008270,GO:0009266,GO:0009408,GO:0009628,GO:0009889,GO:0009987,GO:0010033,GO:0010556,GO:0016020,GO:0016043,GO:0016462,GO:0016787,GO:0016817,GO:0016818,GO:0016887,GO:…	1MVEN@1224,2MJ2X@213118,2WIWS@28221,42M64@68525,COG0443@1,COG0443@2	AM311O09_91;88;2001	AM-311-O09_01842	cDNA1	170	1.862484226	Bacteria	Desulfobacterota	Desulfobacteria	Desulfobacterales	UBA2174_A
AM-311-O09	AM311O09_74;1447;3375		K04043	1MVEN	O	Heat shock 70 kDa protein	GO:0000166,GO:0000988,GO:0000989,GO:0003674,GO:0003824,GO:0005488,GO:0005515,GO:0005524,GO:0005575,GO:0005576,GO:0005622,GO:0005623,GO:0005737,GO:0005829,GO:0005886,GO:0006457,GO:0006458,GO:0006950,GO:0006986,GO:0008144,GO:0008150,GO:0008270,GO:0009266,GO:0009408,GO:0009628,GO:0009889,GO:0009987,GO:0010033,GO:0010556,GO:0016020,GO:0016043,GO:0016462,GO:0016787,GO:0016817,GO:0016818,GO:0016887,GO:…	1MVEN@1224,2MJ2X@213118,2WIWS@28221,42M64@68525,COG0443@1,COG0443@2	AM311O09_74;1447;3375	AM-311-O09_01655	cDNA1	170	1.847993945	Bacteria	Desulfobacterota	Desulfobacteria	Desulfobacterales	UBA2174_A
AM-326-A07	AM326A07_2;31156;33258	2.7.7.8	K00962	1MVB9	J	Involved in mRNA degradation. Catalyzes the phosphorolysis of single-stranded polyribonucleotides processively in the 3'- to 5'-direction	GO:0000166,GO:0000175,GO:0003674,GO:0003676,GO:0003723,GO:0003729,GO:0003824,GO:0004518,GO:0004527,GO:0004532,GO:0004540,GO:0004654,GO:0005488,GO:0005515,GO:0005575,GO:0005618,GO:0005622,GO:0005623,GO:0005737,GO:0005829,GO:0005886,GO:0006139,GO:0006401,GO:0006402,GO:0006725,GO:0006807,GO:0006950,GO:0008144,GO:0008150,GO:0008152,GO:0008408,GO:0009056,GO:0009057,GO:0009266,GO:0009408,GO:0009628,GO:…	1MVB9@1224,1RNBF@1236,2Q910@267890,COG1185@1,COG1185@2	AM326A07_2;31156;33258	AM-326-A07_00112	cDNA2	170	6.244511749	Bacteria	Proteobacteria	Gammaproteobacteria	Enterobacterales	Shewanellaceae	Shewanella	Shewanella sp002873135
AM-326-C16	AM326C16_1;28596;30437,AM326J07_39;2823;3974		K03086	1MVNJ	K	Sigma factors are initiation factors that promote the attachment of RNA polymerase to specific initiation sites and are then released. This sigma factor is the primary sigma factor during exponential growth	GO:0000988,GO:0000990,GO:0003674,GO:0005575,GO:0005622,GO:0005623,GO:0005737,GO:0005829,GO:0006139,GO:0006351,GO:0006352,GO:0006355,GO:0006725,GO:0006807,GO:0006950,GO:0008150,GO:0008152,GO:0009058,GO:0009059,GO:0009266,GO:0009408,GO:0009628,GO:0009889,GO:0009987,GO:0010467,GO:0010468,GO:0010556,GO:0016070,GO:0016987,GO:0018130,GO:0019219,GO:0019222,GO:0019438,GO:0031323,GO:0031326,GO:0032774,GO:…	1MVNJ@1224,1RMQI@1236,1XSGU@135623,COG0568@1,COG0568@2	AM326C16_1;28596;30437	AM-326-C16_00026	cDNA1	169	1.923940195	Bacteria	Proteobacteria	Gammaproteobacteria	Enterobacterales	Vibrionaceae	Photobacterium
AM-326-C16	AM326C16_58;545;739		K02916	1N6V4	J	Belongs to the bacterial ribosomal protein bL35 family	GO:0003674,GO:0003735,GO:0005198,GO:0005575,GO:0005622,GO:0005623,GO:0005737,GO:0005829,GO:0005840,GO:0015934,GO:0022625,GO:0022626,GO:0032991,GO:0043226,GO:0043228,GO:0043229,GO:0043232,GO:0044391,GO:0044422,GO:0044424,GO:0044444,GO:0044445,GO:0044446,GO:0044464,GO:1990904	1N6V4@1224,1SCHI@1236,1XYEU@135623,COG0291@1,COG0291@2	AM326C16_58;545;739	AM-326-C16_00887	cDNA1	169	18.25759742	Bacteria	Proteobacteria	Gammaproteobacteria	Enterobacterales	Vibrionaceae	Photobacterium
AM-326-A07	AM326A07_2;40306;41805		K02600	1MWT7	K	Participates in both transcription termination and antitermination	GO:0001000,GO:0001121,GO:0001125,GO:0003674,GO:0005488,GO:0005515,GO:0005575,GO:0005622,GO:0005623,GO:0005737,GO:0005829,GO:0006139,GO:0006351,GO:0006353,GO:0006355,GO:0006725,GO:0006807,GO:0008150,GO:0008152,GO:0009058,GO:0009059,GO:0009889,GO:0009987,GO:0010467,GO:0010468,GO:0010556,GO:0016070,GO:0018130,GO:0019219,GO:0019222,GO:0019438,GO:0019899,GO:0019904,GO:0031323,GO:0031326,GO:0031554,GO:…	1MWT7@1224,1RNQS@1236,2Q8KR@267890,COG0195@1,COG0195@2	AM326A07_2;40306;41805	AM-326-A07_00118	cDNA1	168	2.348909589	Bacteria	Proteobacteria	Gammaproteobacteria	Enterobacterales	Shewanellaceae	Shewanella	Shewanella sp002873135
AM-311-O09	AM311O09_14;28225;28536			1RHW1				1RHW1@1224,2AT6X@1,2MK8G@213118,2WP67@28221,31IPI@2,42SHT@68525	AM311O09_14;28225;28536	AM-311-O09_00544	cDNA1	168	11.32159316	Bacteria	Desulfobacterota	Desulfobacteria	Desulfobacterales	UBA2174_A
AM-326-A07	AM326A07_2;50403;53627	6.3.5.5	K01955	1MUDZ	F	Belongs to the CarB family	GO:0000050,GO:0000166,GO:0003674,GO:0003824,GO:0004087,GO:0004088,GO:0005488,GO:0005524,GO:0005575,GO:0005622,GO:0005623,GO:0005737,GO:0005829,GO:0005886,GO:0005951,GO:0006082,GO:0006139,GO:0006206,GO:0006220,GO:0006221,GO:0006520,GO:0006525,GO:0006526,GO:0006725,GO:0006753,GO:0006793,GO:0006796,GO:0006807,GO:0008144,GO:0008150,GO:0008152,GO:0008652,GO:0009058,GO:0009064,GO:0009084,GO:0009112,GO:…	1MUDZ@1224,1RPIU@1236,2Q95P@267890,COG0458@1,COG0458@2	AM326A07_2;50403;53627	AM-326-A07_00130	cDNA1	168	1.092126388	Bacteria	Proteobacteria	Gammaproteobacteria	Enterobacterales	Shewanellaceae	Shewanella	Shewanella sp002873135
AM-315-M17	AM315M17_20;81;368		K04078	1MZ2X	O	Binds to Cpn60 in the presence of Mg-ATP and suppresses the ATPase activity of the latter	GO:0003674,GO:0005488,GO:0005515,GO:0006457,GO:0006458,GO:0006950,GO:0006986,GO:0008150,GO:0009987,GO:0010033,GO:0035966,GO:0042221,GO:0042802,GO:0043167,GO:0043169,GO:0046872,GO:0050896,GO:0051082,GO:0051084,GO:0051085,GO:0051087,GO:0061077	1MZ2X@1224,2MKH2@213118,2WPZP@28221,42U7E@68525,COG0234@1,COG0234@2	AM315M17_20;81;368	AM-315-M17_00738	cDNA1	167	12.19532073	Bacteria	Desulfobacterota	Desulfobacteria	Desulfobacterales	UBA2174_A
AM-326-C16	AM326C16_24;11157;11921,AM326J07_8;6046;7455	1.3.1.76,2.1.1.107,2.1.1.131,3.7.1.12,4.2.1.75,4.99.1.3,4.99.1.4	K02302	1MUI0	H	Multifunctional enzyme that catalyzes the SAM-dependent methylations of uroporphyrinogen III at position C-2 and C-7 to form precorrin-2 via precorrin-1. Then it catalyzes the NAD- dependent ring dehydrogenation of precorrin-2 to yield sirohydrochlorin. Finally, it catalyzes the ferrochelation of sirohydrochlorin to yield siroheme		1MUI0@1224,1RM9V@1236,1XSWE@135623,COG0007@1,COG0007@2,COG1648@1,COG1648@2	AM326C16_24;11157;11921	AM-326-C16_00698	cDNA1	167	4.581226504	Bacteria	Proteobacteria	Gammaproteobacteria	Enterobacterales	Vibrionaceae	Photobacterium
AM-326-J07	AM326J07_3;13715;14704		K10940	1NA7U	M	COG3203 Outer membrane protein (porin)	GO:0005575,GO:0005623,GO:0009279,GO:0016020,GO:0019867,GO:0030312,GO:0030313,GO:0031975,GO:0044462,GO:0044464,GO:0071944	1NA7U@1224,1RPXP@1236,1XUJ9@135623,COG3203@1,COG3203@2	AM326J07_3;13715;14704	AM-326-J07_00062	cDNA2	167	13.03774423	Bacteria	Proteobacteria	Gammaproteobacteria	Enterobacterales	Vibrionaceae	Photobacterium
AM-326-A07	AM326A07_23;42143;42478		K02520	1RDD2	J	IF-3 binds to the 30S ribosomal subunit and shifts the equilibrum between 70S ribosomes and their 50S and 30S subunits in favor of the free subunits, thus enhancing the availability of 30S subunits on which protein synthesis initiation begins	GO:0000049,GO:0001731,GO:0002181,GO:0002183,GO:0003674,GO:0003676,GO:0003723,GO:0003743,GO:0005488,GO:0005575,GO:0005622,GO:0005623,GO:0005737,GO:0005829,GO:0005886,GO:0006412,GO:0006413,GO:0006417,GO:0006446,GO:0006518,GO:0006807,GO:0006950,GO:0006996,GO:0008135,GO:0008150,GO:0008152,GO:0009058,GO:0009059,GO:0009266,GO:0009409,GO:0009628,GO:0009889,GO:0009891,GO:0009893,GO:0009987,GO:0010467,GO:…	1RDD2@1224,1S4E6@1236,2Q9A2@267890,COG0290@1,COG0290@2	AM326A07_23;42143;42478	AM-326-A07_01277	cDNA2	167	38.49053446	Bacteria	Proteobacteria	Gammaproteobacteria	Enterobacterales	Shewanellaceae	Shewanella	Shewanella sp002873135
AM-326-A07	AM326A07_4;32607;32861		K02899	1MZGH	J	Belongs to the bacterial ribosomal protein bL27 family	GO:0000027,GO:0001558,GO:0003674,GO:0003735,GO:0005198,GO:0005488,GO:0005575,GO:0005618,GO:0005622,GO:0005623,GO:0005737,GO:0005829,GO:0005840,GO:0005886,GO:0006412,GO:0006518,GO:0006807,GO:0006996,GO:0008150,GO:0008152,GO:0009058,GO:0009059,GO:0009987,GO:0010467,GO:0015934,GO:0016020,GO:0016043,GO:0019538,GO:0022607,GO:0022613,GO:0022618,GO:0022625,GO:0022626,GO:0030312,GO:0032991,GO:0034622,GO:…	1MZGH@1224,1S8R2@1236,2QCB4@267890,COG0211@1,COG0211@2	AM326A07_4;32607;32861	AM-326-A07_00299	cDNA1	166	13.69723867	Bacteria	Proteobacteria	Gammaproteobacteria	Enterobacterales	Shewanellaceae	Shewanella	Shewanella sp002873135
AM-311-O09	AM311O09_158;5173;5460		K04078	1MZ2X	O	Binds to Cpn60 in the presence of Mg-ATP and suppresses the ATPase activity of the latter	GO:0003674,GO:0005488,GO:0005515,GO:0006457,GO:0006458,GO:0006950,GO:0006986,GO:0008150,GO:0009987,GO:0010033,GO:0035966,GO:0042221,GO:0042802,GO:0043167,GO:0043169,GO:0046872,GO:0050896,GO:0051082,GO:0051084,GO:0051085,GO:0051087,GO:0061077	1MZ2X@1224,2MKH2@213118,2WPZP@28221,42U7E@68525,COG0234@1,COG0234@2	AM311O09_158;5173;5460	AM-311-O09_02493	cDNA1	166	12.12229486	Bacteria	Desulfobacterota	Desulfobacteria	Desulfobacterales	UBA2174_A
AM-326-C16	AM326C16_7;20045;20866	5.2.1.8	K01802	1RDA1	M	COG0545 FKBP-type peptidyl-prolyl cis-trans isomerases 1	GO:0005575,GO:0005623,GO:0006457,GO:0008150,GO:0009987,GO:0030288,GO:0030313,GO:0031975,GO:0042026,GO:0042597,GO:0044464	1RDA1@1224,1RRKU@1236,1XSY6@135623,COG0545@1,COG0545@2	AM326C16_7;20045;20866	AM-326-C16_00332	cDNA1	166	4.237635351	Bacteria	Proteobacteria	Gammaproteobacteria	Enterobacterales	Vibrionaceae	Photobacterium
AM-326-A07	AM326A07_42;9796;12165	2.7.9.2	K01007	1MU0R	H	Catalyzes the phosphorylation of pyruvate to phosphoenolpyruvate	GO:0000287,GO:0003674,GO:0003824,GO:0005488,GO:0005575,GO:0005622,GO:0005623,GO:0005737,GO:0005829,GO:0005975,GO:0005996,GO:0006006,GO:0006094,GO:0006793,GO:0006796,GO:0008150,GO:0008152,GO:0008986,GO:0009058,GO:0009987,GO:0016051,GO:0016301,GO:0016310,GO:0016740,GO:0016772,GO:0016781,GO:0019318,GO:0019319,GO:0043167,GO:0043169,GO:0044237,GO:0044238,GO:0044281,GO:0044283,GO:0044424,GO:0044444,GO:…	1MU0R@1224,1RP3T@1236,2Q8R7@267890,COG0574@1,COG0574@2,COG1080@1,COG1080@2	AM326A07_42;9796;12165	AM-326-A07_01840	cDNA1	166	1.468593763	Bacteria	Proteobacteria	Gammaproteobacteria	Enterobacterales	Shewanellaceae	Shewanella	Shewanella sp002873135
AM-326-A07	AM326A07_25;29256;30197	2.7.1.45	K00874	1MVG2	G	COG0524 Sugar kinases, ribokinase family	GO:0000166,GO:0003674,GO:0003824,GO:0005488,GO:0005524,GO:0005575,GO:0005622,GO:0005623,GO:0005737,GO:0005829,GO:0005975,GO:0005996,GO:0006063,GO:0006064,GO:0006082,GO:0006793,GO:0006796,GO:0006950,GO:0006974,GO:0008144,GO:0008150,GO:0008152,GO:0008673,GO:0009056,GO:0009987,GO:0016052,GO:0016054,GO:0016301,GO:0016310,GO:0016740,GO:0016772,GO:0016773,GO:0017076,GO:0019200,GO:0019585,GO:0019586,GO:…	1MVG2@1224,1RNH5@1236,1XSPP@135623,COG0524@1,COG0524@2	AM326A07_25;29256;30197	AM-326-A07_01343	cDNA2	166	13.62074122	Bacteria	Proteobacteria	Gammaproteobacteria	Enterobacterales	Shewanellaceae	Shewanella	Shewanella sp002873135
AM-326-A07	AM326A07_128;2045;2251		K03704	1N6Q5	K	PFAM Cold-shock protein, DNA-binding		1N6Q5@1224,1SCA7@1236,2QCJ0@267890,COG1278@1,COG1278@2	AM326A07_128;2045;2251	AM-326-A07_02618	cDNA2	166	62.21901695	Bacteria	Proteobacteria	Gammaproteobacteria	Enterobacterales	Shewanellaceae	Shewanella	Shewanella sp002873135
AM-326-A07	AM326A07_38;14977;17640	1.2.4.1	K00163	1MV21	C	Component of the pyruvate dehydrogenase (PDH) complex, that catalyzes the overall conversion of pyruvate to acetyl-CoA and CO(2)	GO:0000287,GO:0003674,GO:0003824,GO:0004738,GO:0005488,GO:0005515,GO:0008150,GO:0008152,GO:0016491,GO:0016903,GO:0019842,GO:0030976,GO:0036094,GO:0042802,GO:0042803,GO:0043167,GO:0043168,GO:0043169,GO:0046872,GO:0046983,GO:0048037,GO:0050662,GO:0055114,GO:0097159,GO:1901363,GO:1901681	1MV21@1224,1RN6K@1236,2QAUE@267890,COG2609@1,COG2609@2	AM326A07_38;14977;17640	AM-326-A07_01758	cDNA1	165	1.298588133	Bacteria	Proteobacteria	Gammaproteobacteria	Enterobacterales	Shewanellaceae	Shewanella	Shewanella sp002873135
AM-311-I13	AM311I13_99;99;2201		K02355	1J4UF	J	Catalyzes the GTP-dependent ribosomal translocation step during translation elongation. During this step, the ribosome changes from the pre-translocational (PRE) to the post- translocational (POST) state as the newly formed A-site-bound peptidyl-tRNA and P-site-bound deacylated tRNA move to the P and E sites, respectively. Catalyzes the coordinated movement of the two tRNA molecules, the mRNA and…	GO:0003674,GO:0003676,GO:0003723,GO:0003746,GO:0005488,GO:0005575,GO:0005622,GO:0005623,GO:0005737,GO:0005829,GO:0006412,GO:0006414,GO:0006518,GO:0006807,GO:0008135,GO:0008150,GO:0008152,GO:0009058,GO:0009059,GO:0009987,GO:0010467,GO:0019538,GO:0034641,GO:0034645,GO:0043043,GO:0043170,GO:0043603,GO:0043604,GO:0044237,GO:0044238,GO:0044249,GO:0044260,GO:0044267,GO:0044271,GO:0044424,GO:0044444,GO:…	1J4UF@118884,1MUCV@1224,1RNSZ@1236,COG0480@1,COG0480@2	AM311I13_99;99;2201	AM-311-I13_02738	cDNA1	165	1.645166602	Bacteria	Proteobacteria	Gammaproteobacteria	DSM-19610	DSM-19610	Thiogranum
AM-326-C16	AM326C16_58;1390;2427	6.1.1.3	K01868	1MUP2	J	Catalyzes the attachment of threonine to tRNA(Thr) in a two-step reaction L-threonine is first activated by ATP to form Thr-AMP and then transferred to the acceptor end of tRNA(Thr)	GO:0000166,GO:0000900,GO:0002161,GO:0003674,GO:0003676,GO:0003723,GO:0003729,GO:0003824,GO:0004812,GO:0004829,GO:0005488,GO:0005524,GO:0005575,GO:0005622,GO:0005623,GO:0005737,GO:0005829,GO:0006082,GO:0006139,GO:0006399,GO:0006412,GO:0006417,GO:0006418,GO:0006435,GO:0006446,GO:0006450,GO:0006518,GO:0006520,GO:0006725,GO:0006807,GO:0008144,GO:0008150,GO:0008152,GO:0008270,GO:0009058,GO:0009059,GO:…	1MUP2@1224,1RMYE@1236,1XVD6@135623,COG0441@1,COG0441@2	AM326C16_58;1390;2427	AM-326-C16_00889	cDNA1	164	3.314543657	Bacteria	Proteobacteria	Gammaproteobacteria	Enterobacterales	Vibrionaceae	Photobacterium
AM-312-K19	AM312K19_37;4030;4476			2D1ZE	S	LppC putative lipoprotein		2D1ZE@1,2SJVP@2759,3AI9D@33154,3BX0X@33208,3DEMU@33213	AM312K19_37;4030;4476	AM-312-K19_00733	cDNA2	163	28.21857139	Bacteria	Zixibacteria	MSB-5A5	DSPP01
AM-326-C16	AM326C16_43;3134;5710			1MUNB	S	transport system, fused permease components		1MUNB@1224,1RMH7@1236,1XUHS@135623,COG4666@1,COG4666@2	AM326C16_43;3134;5710	AM-326-C16_00823	cDNA1	162	1.318037625	Bacteria	Proteobacteria	Gammaproteobacteria	Enterobacterales	Vibrionaceae	Photobacterium
AM-326-C16	AM326C16_10;14620;15954,AM326J07_10;137;1471		K03308	1MUZJ	S	COG0733 Na -dependent transporters of the SNF family		1MUZJ@1224,1RPCT@1236,1XT5X@135623,COG0733@1,COG0733@2	AM326C16_10;14620;15954	AM-326-C16_00441	cDNA1	162	2.545176103	Bacteria	Proteobacteria	Gammaproteobacteria	Enterobacterales	Vibrionaceae	Photobacterium
AM-315-J06	AM315J06_2;14625;16562		K04043	1MVEN	O	Heat shock 70 kDa protein	GO:0000166,GO:0000988,GO:0000989,GO:0003674,GO:0003824,GO:0005488,GO:0005515,GO:0005524,GO:0005575,GO:0005576,GO:0005622,GO:0005623,GO:0005737,GO:0005829,GO:0005886,GO:0006457,GO:0006458,GO:0006950,GO:0006986,GO:0008144,GO:0008150,GO:0008270,GO:0009266,GO:0009408,GO:0009628,GO:0009889,GO:0009987,GO:0010033,GO:0010556,GO:0016020,GO:0016043,GO:0016462,GO:0016787,GO:0016817,GO:0016818,GO:0016887,GO:…	1MVEN@1224,1RMDD@1236,1WVW2@135613,COG0443@1,COG0443@2	AM315J06_2;14625;16562	AM-315-J06_00156	cDNA2	162	6.457548419	Bacteria	Proteobacteria	Gammaproteobacteria	SZUA-229	SZUA-229	SZUA-116
AM-312-P09	AM312P09_23;8663;13282	1.4.1.13,1.4.1.14,1.4.7.1	K00265	2FNH9	E	Glutamate synthase	GO:0003674,GO:0003824,GO:0005575,GO:0005622,GO:0005623,GO:0005737,GO:0005829,GO:0005886,GO:0006082,GO:0006520,GO:0006536,GO:0006537,GO:0006541,GO:0006807,GO:0008150,GO:0008152,GO:0008652,GO:0009058,GO:0009064,GO:0009084,GO:0009987,GO:0015930,GO:0016020,GO:0016053,GO:0016491,GO:0016638,GO:0019676,GO:0019740,GO:0019752,GO:0040007,GO:0043436,GO:0043648,GO:0043650,GO:0044237,GO:0044238,GO:0044249,GO:…	2FNH9@200643,4NFKH@976,COG0067@1,COG0067@2,COG0069@1,COG0069@2	AM312P09_23;8663;13282	AM-312-P09_00960	cDNA1	161	0.730527494	Bacteria	Verrucomicrobiota	Kiritimatiellae	Kiritimatiellales
AM-311-H01	AM311H01_29;27233;27442		K03704	1N6Q5	K	PFAM Cold-shock protein, DNA-binding	GO:0001072,GO:0003674,GO:0003676,GO:0003677,GO:0003697,GO:0003723,GO:0003727,GO:0005488,GO:0005515,GO:0005575,GO:0005622,GO:0005623,GO:0005737,GO:0005829,GO:0006139,GO:0006351,GO:0006355,GO:0006725,GO:0006807,GO:0006950,GO:0008143,GO:0008150,GO:0008152,GO:0009058,GO:0009059,GO:0009266,GO:0009409,GO:0009628,GO:0009889,GO:0009890,GO:0009892,GO:0009987,GO:0010467,GO:0010468,GO:0010556,GO:0010558,GO:…	1N6Q5@1224,1SCA7@1236,2QCM5@267890,COG1278@1,COG1278@2	AM311H01_29;27233;27442	AM-311-H01_00956	cDNA2	161	59.47875472	Bacteria	Proteobacteria	Gammaproteobacteria	Tenderiales	Tenderiaceae	Tenderia
AM-326-J07	AM326J07_3;3026;3670	2.7.4.3	K00939	1MXCZ	F	Catalyzes the reversible transfer of the terminal phosphate group between ATP and AMP. Plays an important role in cellular energy homeostasis and in adenine nucleotide metabolism	GO:0000166,GO:0000287,GO:0003674,GO:0003824,GO:0004017,GO:0005488,GO:0005524,GO:0005575,GO:0005622,GO:0005623,GO:0005737,GO:0005829,GO:0006139,GO:0006163,GO:0006164,GO:0006172,GO:0006412,GO:0006518,GO:0006629,GO:0006644,GO:0006725,GO:0006753,GO:0006793,GO:0006796,GO:0006807,GO:0008144,GO:0008150,GO:0008152,GO:0008610,GO:0008654,GO:0009058,GO:0009059,GO:0009117,GO:0009123,GO:0009124,GO:0009126,GO:…	1MXCZ@1224,1RMT6@1236,1XT6A@135623,COG0563@1,COG0563@2	AM326J07_3;3026;3670	AM-326-J07_00051	cDNA1	160	5.207062222	Bacteria	Proteobacteria	Gammaproteobacteria	Enterobacterales	Vibrionaceae	Photobacterium
AM-326-A07	AM326A07_2;35774;36043		K02956	1MZ2W	J	One of the primary rRNA binding proteins, it binds directly to 16S rRNA where it helps nucleate assembly of the platform of the 30S subunit by binding and bridging several RNA helices of the 16S rRNA	GO:0000028,GO:0003674,GO:0003676,GO:0003723,GO:0003735,GO:0005198,GO:0005488,GO:0005575,GO:0005622,GO:0005623,GO:0005737,GO:0005829,GO:0005840,GO:0005886,GO:0006139,GO:0006378,GO:0006396,GO:0006397,GO:0006412,GO:0006518,GO:0006725,GO:0006807,GO:0006996,GO:0008150,GO:0008152,GO:0009058,GO:0009059,GO:0009987,GO:0010467,GO:0015935,GO:0016020,GO:0016043,GO:0016070,GO:0016071,GO:0019538,GO:0019843,GO:…	1MZ2W@1224,1S8U6@1236,2QCA4@267890,COG0184@1,COG0184@2	AM326A07_2;35774;36043	AM-326-A07_00114	cDNA1	160	12.46597796	Bacteria	Proteobacteria	Gammaproteobacteria	Enterobacterales	Shewanellaceae	Shewanella	Shewanella sp002873135
AM-326-A07	AM326A07_143;1210;2712	6.1.1.6	K04567	1MX1V	J	Belongs to the class-II aminoacyl-tRNA synthetase family	GO:0005575,GO:0005618,GO:0005622,GO:0005623,GO:0005737,GO:0005829,GO:0005886,GO:0006082,GO:0006139,GO:0006399,GO:0006412,GO:0006418,GO:0006430,GO:0006518,GO:0006520,GO:0006629,GO:0006644,GO:0006650,GO:0006725,GO:0006793,GO:0006796,GO:0006807,GO:0008150,GO:0008152,GO:0008610,GO:0008654,GO:0009058,GO:0009059,GO:0009405,GO:0009987,GO:0010467,GO:0016020,GO:0016070,GO:0019538,GO:0019637,GO:0019752,GO:…	1MX1V@1224,1RMJN@1236,2Q8JQ@267890,COG1190@1,COG1190@2	AM326A07_143;1210;2712	AM-326-A07_02656	cDNA1	160	2.232588596	Bacteria	Proteobacteria	Gammaproteobacteria	Enterobacterales	Shewanellaceae	Shewanella	Shewanella sp002873135
AM-312-L20	AM312L20_3;49901;50329		K02871	1J5P3	J	This protein is one of the early assembly proteins of the 50S ribosomal subunit, although it is not seen to bind rRNA by itself. It is important during the early stages of 50S assembly	GO:0003674,GO:0003676,GO:0003723,GO:0003729,GO:0003735,GO:0005198,GO:0005488,GO:0005575,GO:0005618,GO:0005622,GO:0005623,GO:0005737,GO:0005829,GO:0005840,GO:0005886,GO:0006412,GO:0006417,GO:0006518,GO:0006807,GO:0008150,GO:0008152,GO:0008270,GO:0009058,GO:0009059,GO:0009889,GO:0009890,GO:0009892,GO:0009987,GO:0010467,GO:0010468,GO:0010556,GO:0010558,GO:0010605,GO:0010608,GO:0010629,GO:0015934,GO:…	1J5P3@118884,1RA11@1224,1S280@1236,COG0102@1,COG0102@2	AM312L20_3;49901;50329	AM-312-L20_00199	cDNA1	160	7.834925399	Bacteria	Proteobacteria	Gammaproteobacteria	Chromatiales	Sedimenticolaceae	DRKS01
AM-311-H01	AM311H01_167;660;866		K03704	1N6Q5	K	'Cold-shock' DNA-binding domain		1N6Q5@1224,1SCA7@1236,4619X@72273,COG1278@1,COG1278@2	AM311H01_167;660;866	AM-311-H01_03161	cDNA1	159	16.17664876	Bacteria	Proteobacteria	Gammaproteobacteria	Tenderiales	Tenderiaceae	Tenderia
AM-311-J09	AM311J09_9;12400;12774,AM311L15_305;1041;1415		K02950	1RCWY	J	Interacts with and stabilizes bases of the 16S rRNA that are involved in tRNA selection in the A site and with the mRNA backbone. Located at the interface of the 30S and 50S subunits, it traverses the body of the 30S subunit contacting proteins on the other side and probably holding the rRNA structure together. The combined cluster of proteins S8, S12 and S17 appears to hold together the shoulder…	GO:0000372,GO:0000375,GO:0000376,GO:0003674,GO:0003676,GO:0003723,GO:0003735,GO:0005198,GO:0005488,GO:0005575,GO:0005622,GO:0005623,GO:0005737,GO:0005829,GO:0005840,GO:0006139,GO:0006396,GO:0006412,GO:0006518,GO:0006725,GO:0006807,GO:0008150,GO:0008152,GO:0008380,GO:0009058,GO:0009059,GO:0009893,GO:0009987,GO:0010467,GO:0010468,GO:0010604,GO:0010628,GO:0015935,GO:0016070,GO:0019219,GO:0019222,GO:…	1RCWY@1224,1S3WB@1236,COG0048@1,COG0048@2	AM311J09_9;12400;12774	AM-311-J09_00388	cDNA2	159	32.82523164	Bacteria	Proteobacteria	Gammaproteobacteria	Xanthomonadales	SZUA-36	JABDPF01
AM-312-F17	AM312F17_13;7247;7627		K02935	1RGU4	J	Forms part of the ribosomal stalk which helps the ribosome interact with GTP-bound translation factors. Is thus essential for accurate translation		1RGU4@1224,1S5V7@1236,3NNIS@468,COG0222@1,COG0222@2	AM312F17_13;7247;7627	AM-312-F17_00414	cDNA2	159	32.30693851	Bacteria	Proteobacteria	Gammaproteobacteria	Arenicellales	BMS3Bbin11	BMS3Bbin11
AM-324-I20	AM324I20_20;4809;5252		K13993	1N7C7	O	Hsp20/alpha crystallin family		1N7C7@1224,2MKT9@213118,2WQ7I@28221,42U0T@68525,COG0071@1,COG0071@2	AM324I20_20;4809;5252	AM-324-I20_00781	cDNA1	158	7.47501404	Bacteria	Desulfobacterota	Desulfobacteria	Desulfobacterales	UBA11574
AM-326-C16	AM326C16_7;33268;33522		K02961	1MZIK	J	One of the primary rRNA binding proteins, it binds specifically to the 5'-end of 16S ribosomal RNA	GO:0000028,GO:0003674,GO:0003676,GO:0003723,GO:0003735,GO:0005198,GO:0005488,GO:0005575,GO:0005622,GO:0005623,GO:0005737,GO:0005829,GO:0005840,GO:0006412,GO:0006518,GO:0006807,GO:0006996,GO:0008150,GO:0008152,GO:0009058,GO:0009059,GO:0009987,GO:0010467,GO:0015935,GO:0016043,GO:0019538,GO:0019843,GO:0022607,GO:0022613,GO:0022618,GO:0022626,GO:0022627,GO:0032991,GO:0034622,GO:0034641,GO:0034645,GO:…	1MZIK@1224,1S8SS@1236,1XXXG@135623,COG0186@1,COG0186@2	AM326C16_7;33268;33522	AM-326-C16_00352	cDNA2	157	47.72525012	Bacteria	Proteobacteria	Gammaproteobacteria	Enterobacterales	Vibrionaceae	Photobacterium
AM-315-J06	AM315J06_1;112450;114423	2.2.1.1	K00615	1J4RR	G	Catalyzes the transfer of a two-carbon ketol group from a ketose donor to an aldose acceptor, via a covalent intermediate with the cofactor thiamine pyrophosphate	GO:0000302,GO:0003674,GO:0003824,GO:0004802,GO:0005488,GO:0005575,GO:0005622,GO:0005623,GO:0005737,GO:0005829,GO:0006081,GO:0006098,GO:0006139,GO:0006355,GO:0006725,GO:0006732,GO:0006733,GO:0006739,GO:0006753,GO:0006793,GO:0006796,GO:0006807,GO:0006950,GO:0006979,GO:0008150,GO:0008152,GO:0009052,GO:0009117,GO:0009635,GO:0009636,GO:0009719,GO:0009889,GO:0009891,GO:0009893,GO:0009987,GO:0010033,GO:…	1J4RR@118884,1MUEY@1224,1RMWP@1236,COG0021@1,COG0021@2	AM315J06_1;112450;114423	AM-315-J06_00111	cDNA1	156	1.657128418	Bacteria	Proteobacteria	Gammaproteobacteria	SZUA-229	SZUA-229	SZUA-116
AM-326-A07	AM326A07_70;8405;9241	3.5.1.108,4.2.1.59	K02535	1MV6T	F	Catalyzes the hydrolysis of UDP-3-O-myristoyl-N- acetylglucosamine to form UDP-3-O-myristoylglucosamine and acetate, the committed step in lipid A biosynthesis	GO:0003674,GO:0003824,GO:0005488,GO:0005506,GO:0005575,GO:0005622,GO:0005623,GO:0005737,GO:0005975,GO:0006629,GO:0006643,GO:0006644,GO:0006664,GO:0006793,GO:0006796,GO:0008150,GO:0008152,GO:0008270,GO:0008610,GO:0008654,GO:0008759,GO:0009058,GO:0009245,GO:0009247,GO:0009311,GO:0009312,GO:0009987,GO:0016051,GO:0016787,GO:0016810,GO:0016811,GO:0019213,GO:0019637,GO:0043167,GO:0043169,GO:0044237,GO:…	1MV6T@1224,1RQ72@1236,2QAJ9@267890,COG0774@1,COG0774@2	AM326A07_70;8405;9241	AM-326-A07_02273	cDNA1	156	3.910902355	Bacteria	Proteobacteria	Gammaproteobacteria	Enterobacterales	Shewanellaceae	Shewanella	Shewanella sp002873135
AM-311-I13	AM311I13_99;3327;7538	2.7.7.6	K03046	1MU3M	K	DNA-dependent RNA polymerase catalyzes the transcription of DNA into RNA using the four ribonucleoside triphosphates as substrates	GO:0000428,GO:0003674,GO:0003824,GO:0003899,GO:0005575,GO:0005622,GO:0005623,GO:0005737,GO:0005829,GO:0006139,GO:0006351,GO:0006725,GO:0006807,GO:0008150,GO:0008152,GO:0009058,GO:0009059,GO:0009987,GO:0010467,GO:0016070,GO:0016740,GO:0016772,GO:0016779,GO:0018130,GO:0019438,GO:0030880,GO:0032774,GO:0032991,GO:0034062,GO:0034641,GO:0034645,GO:0034654,GO:0043170,GO:0044237,GO:0044238,GO:0044249,GO:…	1MU3M@1224,1RPYH@1236,1WVVI@135613,COG0086@1,COG0086@2	AM311I13_99;3327;7538	AM-311-I13_02741	cDNA2	156	2.860366179	Bacteria	Proteobacteria	Gammaproteobacteria	DSM-19610	DSM-19610	Thiogranum
AM-326-A07	AM326A07_61;3540;4865		K03667	1MVK9	O	this subunit has chaperone activity. The binding of ATP and its subsequent hydrolysis by HslU are essential for unfolding of protein substrates subsequently hydrolyzed by HslV. HslU recognizes the N-terminal part of its protein substrates and unfolds these before they are guided to HslV for hydrolysis	GO:0000166,GO:0000287,GO:0000502,GO:0003674,GO:0003824,GO:0005488,GO:0005515,GO:0005524,GO:0005575,GO:0005622,GO:0005623,GO:0005737,GO:0005829,GO:0006508,GO:0006807,GO:0006950,GO:0008144,GO:0008150,GO:0008152,GO:0008233,GO:0009266,GO:0009376,GO:0009408,GO:0009628,GO:0009987,GO:0016043,GO:0016462,GO:0016787,GO:0016817,GO:0016818,GO:0016887,GO:0017076,GO:0017111,GO:0019538,GO:0019904,GO:0022607,GO:…	1MVK9@1224,1RMYV@1236,2Q9XE@267890,COG1220@1,COG1220@2	AM326A07_61;3540;4865	AM-326-A07_02160	cDNA2	156	9.090567532	Bacteria	Proteobacteria	Gammaproteobacteria	Enterobacterales	Shewanellaceae	Shewanella	Shewanella sp002873135
AM-311-L05	AM311L05_82;5609;6232		K02986	1MW0U	J	One of the primary rRNA binding proteins, it binds directly to 16S rRNA where it nucleates assembly of the body of the 30S subunit	GO:0000028,GO:0000900,GO:0003674,GO:0003676,GO:0003723,GO:0003729,GO:0003735,GO:0005198,GO:0005488,GO:0005575,GO:0005622,GO:0005623,GO:0005737,GO:0005829,GO:0005840,GO:0006355,GO:0006412,GO:0006417,GO:0006446,GO:0006450,GO:0006518,GO:0006807,GO:0006996,GO:0008150,GO:0008152,GO:0009058,GO:0009059,GO:0009889,GO:0009890,GO:0009891,GO:0009892,GO:0009893,GO:0009987,GO:0010467,GO:0010468,GO:0010556,GO:…	1MW0U@1224,1RQ38@1236,4601G@72273,COG0522@1,COG0522@2	AM311L05_82;5609;6232	AM-311-L05_01313	cDNA1	155	5.214375511	Bacteria	Proteobacteria	Gammaproteobacteria	Arenicellales	JAANXG01
AM-312-K17	AM312K17_26;20;1399		K04077	1MURR	O	Prevents misfolding and promotes the refolding and proper assembly of unfolded polypeptides generated under stress conditions	GO:0000166,GO:0000287,GO:0003674,GO:0003824,GO:0005488,GO:0005515,GO:0005524,GO:0005575,GO:0005576,GO:0005622,GO:0005623,GO:0005737,GO:0005829,GO:0006457,GO:0006458,GO:0006950,GO:0008144,GO:0008150,GO:0009266,GO:0009314,GO:0009405,GO:0009408,GO:0009628,GO:0009966,GO:0009967,GO:0009986,GO:0009987,GO:0010646,GO:0010647,GO:0016032,GO:0016462,GO:0016465,GO:0016787,GO:0016817,GO:0016818,GO:0016887,GO:…	1MURR@1224,2MHPV@213118,2WIRK@28221,42M52@68525,COG0459@1,COG0459@2	AM312K17_26;20;1399	AM-312-K17_01720	cDNA2	155	8.678600746	Bacteria	Desulfobacterota	Desulfobacteria	Desulfobacterales
AM-315-M17	AM315M17_65;2826;4070		K03544	1MVQK	O	ATP-dependent specificity component of the Clp protease. It directs the protease to specific substrates. Can perform chaperone functions in the absence of ClpP	GO:0000166,GO:0000502,GO:0002020,GO:0003674,GO:0003824,GO:0004176,GO:0005488,GO:0005515,GO:0005524,GO:0005575,GO:0005618,GO:0005622,GO:0005623,GO:0005737,GO:0005829,GO:0006508,GO:0006807,GO:0008144,GO:0008150,GO:0008152,GO:0008233,GO:0009056,GO:0009057,GO:0009376,GO:0009987,GO:0016462,GO:0016787,GO:0016817,GO:0016818,GO:0016887,GO:0017076,GO:0017111,GO:0019538,GO:0019899,GO:0019904,GO:0030163,GO:…	1MVQK@1224,2MHKY@213118,2WJ8Q@28221,42MWJ@68525,COG1219@1,COG1219@2	AM315M17_65;2826;4070	AM-315-M17_01206	cDNA2	155	9.620410313	Bacteria	Desulfobacterota	Desulfobacteria	Desulfobacterales	UBA2174_A
AM-326-A07	AM326A07_4;74531;76039	3.4.11.1,3.4.11.23	K01255	1MUF9	E	Presumably involved in the processing and regular turnover of intracellular proteins. Catalyzes the removal of unsubstituted N-terminal amino acids from various peptides	GO:0001073,GO:0003674,GO:0003676,GO:0003677,GO:0003824,GO:0004177,GO:0005488,GO:0005515,GO:0005575,GO:0005622,GO:0005623,GO:0005737,GO:0005739,GO:0006139,GO:0006259,GO:0006276,GO:0006310,GO:0006351,GO:0006355,GO:0006508,GO:0006518,GO:0006725,GO:0006807,GO:0008150,GO:0008152,GO:0008233,GO:0008238,GO:0009056,GO:0009058,GO:0009059,GO:0009889,GO:0009987,GO:0010467,GO:0010468,GO:0010556,GO:0016070,GO:…	1MUF9@1224,1RNM1@1236,2QAK6@267890,COG0260@1,COG0260@2	AM326A07_4;74531;76039	AM-326-A07_00338	cDNA1	154	2.140316657	Bacteria	Proteobacteria	Gammaproteobacteria	Enterobacterales	Shewanellaceae	Shewanella	Shewanella sp002873135
AM-326-A07	AM326A07_77;7257;8657	6.1.1.22	K01893	1MWFV	J	PFAM tRNA synthetase, class II (D, K and N)	GO:0000166,GO:0003674,GO:0003824,GO:0004812,GO:0004816,GO:0005488,GO:0005524,GO:0005575,GO:0005622,GO:0005623,GO:0005737,GO:0006082,GO:0006139,GO:0006399,GO:0006412,GO:0006418,GO:0006421,GO:0006518,GO:0006520,GO:0006725,GO:0006807,GO:0008144,GO:0008150,GO:0008152,GO:0009058,GO:0009059,GO:0009987,GO:0010467,GO:0016070,GO:0016874,GO:0016875,GO:0017076,GO:0019538,GO:0019752,GO:0030554,GO:0032553,GO:…	1MWFV@1224,1RMU4@1236,2Q9TT@267890,COG0017@1,COG0017@2	AM326A07_77;7257;8657	AM-326-A07_02334	cDNA1	154	2.305426799	Bacteria	Proteobacteria	Gammaproteobacteria	Enterobacterales	Shewanellaceae	Shewanella	Shewanella sp002873135
AM-326-A07	AM326A07_21;32601;35180	6.1.1.4	K01869	1MV47	J	Belongs to the class-I aminoacyl-tRNA synthetase family	GO:0003674,GO:0003824,GO:0004812,GO:0004823,GO:0005575,GO:0005622,GO:0005623,GO:0005737,GO:0005829,GO:0006082,GO:0006139,GO:0006399,GO:0006412,GO:0006418,GO:0006429,GO:0006518,GO:0006520,GO:0006725,GO:0006807,GO:0008150,GO:0008152,GO:0009058,GO:0009059,GO:0009987,GO:0010467,GO:0016070,GO:0016874,GO:0016875,GO:0019538,GO:0019752,GO:0034641,GO:0034645,GO:0034660,GO:0043038,GO:0043039,GO:0043043,GO:…	1MV47@1224,1RP14@1236,2Q8KU@267890,COG0495@1,COG0495@2	AM326A07_21;32601;35180	AM-326-A07_01197	cDNA1	153	1.243365294	Bacteria	Proteobacteria	Gammaproteobacteria	Enterobacterales	Shewanellaceae	Shewanella	Shewanella sp002873135
AM-311-L05	AM311L05_2;5635;7182	3.6.3.14	K02111	1MUG7	C	Produces ATP from ADP in the presence of a proton gradient across the membrane. The alpha chain is a regulatory subunit	GO:0003674,GO:0003824,GO:0005215,GO:0005575,GO:0005618,GO:0005622,GO:0005623,GO:0005886,GO:0006139,GO:0006163,GO:0006164,GO:0006725,GO:0006753,GO:0006754,GO:0006793,GO:0006796,GO:0006807,GO:0006810,GO:0006811,GO:0006812,GO:0008150,GO:0008152,GO:0008324,GO:0009058,GO:0009117,GO:0009123,GO:0009124,GO:0009126,GO:0009127,GO:0009141,GO:0009142,GO:0009144,GO:0009145,GO:0009150,GO:0009152,GO:0009156,GO:…	1MUG7@1224,1RP4V@1236,1WVYR@135613,COG0056@1,COG0056@2	AM311L05_2;5635;7182	AM-311-L05_00069	cDNA1	153	2.072811307	Bacteria	Proteobacteria	Gammaproteobacteria	Arenicellales	JAANXG01
AM-311-I13	AM311I13_40;1710;2006		K02892	1MZXX	J	One of the early assembly proteins it binds 23S rRNA. One of the proteins that surrounds the polypeptide exit tunnel on the outside of the ribosome. Forms the main docking site for trigger factor binding to the ribosome	GO:0000027,GO:0003674,GO:0003676,GO:0003723,GO:0003735,GO:0005198,GO:0005488,GO:0005575,GO:0005622,GO:0005623,GO:0005737,GO:0005829,GO:0005840,GO:0005886,GO:0006412,GO:0006518,GO:0006807,GO:0006996,GO:0008150,GO:0008152,GO:0009058,GO:0009059,GO:0009987,GO:0010467,GO:0015934,GO:0016020,GO:0016043,GO:0019538,GO:0022607,GO:0022613,GO:0022618,GO:0022625,GO:0022626,GO:0032991,GO:0034622,GO:0034641,GO:…	1MZXX@1224,1S8VX@1236,4616H@72273,COG0089@1,COG0089@2	AM311I13_40;1710;2006	AM-311-I13_01742	cDNA1	151	10.6916292	Bacteria	Proteobacteria	Gammaproteobacteria	DSM-19610	DSM-19610	Thiogranum
AM-326-A07	AM326A07_2;48498;49127	2.1.1.166	K02427	1MW1C	J	Specifically methylates the uridine in position 2552 of 23S rRNA at the 2'-O position of the ribose in the fully assembled 50S ribosomal subunit	GO:0000027,GO:0000154,GO:0000451,GO:0000453,GO:0001510,GO:0003674,GO:0003824,GO:0005575,GO:0005622,GO:0005623,GO:0005737,GO:0005829,GO:0006139,GO:0006364,GO:0006396,GO:0006725,GO:0006807,GO:0006996,GO:0008150,GO:0008152,GO:0008168,GO:0008171,GO:0008173,GO:0008649,GO:0008650,GO:0008757,GO:0009451,GO:0009987,GO:0010467,GO:0016043,GO:0016070,GO:0016072,GO:0016436,GO:0016740,GO:0016741,GO:0022607,GO:…	1MW1C@1224,1RN5M@1236,2QAH0@267890,COG0293@1,COG0293@2	AM326A07_2;48498;49127	AM-326-A07_00127	cDNA1	151	5.031354915	Bacteria	Proteobacteria	Gammaproteobacteria	Enterobacterales	Shewanellaceae	Shewanella	Shewanella sp002873135
AM-311-I18	AM311I18_57;8427;9032,AM312G04_14;7794;8441,AM320N06_12;20971;21618,AM324A10_29;7203;7850	1.11.1.15	K03386	1J4D9	O	COG0450 Peroxiredoxin		1J4D9@118884,1MWPY@1224,1RN4S@1236,COG0450@1,COG0450@2	AM311I18_57;8427;9032	AM-311-I18_01225	cDNA2	151	19.27098219	Bacteria	Proteobacteria	Gammaproteobacteria	Chromatiales	Sedimenticolaceae
AM-311-I11	AM311I11_359;2660;3739	4.1.2.13	K01624	1MURX	G	aldolase	GO:0003674,GO:0003824,GO:0004332,GO:0005488,GO:0005515,GO:0005575,GO:0005576,GO:0005618,GO:0005622,GO:0005623,GO:0005737,GO:0005829,GO:0005886,GO:0005975,GO:0005996,GO:0006006,GO:0006082,GO:0006090,GO:0006091,GO:0006094,GO:0006096,GO:0006139,GO:0006163,GO:0006164,GO:0006165,GO:0006725,GO:0006732,GO:0006733,GO:0006753,GO:0006754,GO:0006757,GO:0006793,GO:0006796,GO:0006807,GO:0008150,GO:0008152,GO:…	1MURX@1224,1RQUC@1236,1Y462@135624,COG0191@1,COG0191@2	AM311I11_359;2660;3739	AM-311-I11_05962	cDNA2	151	10.80532366	Bacteria	Planctomycetota	Phycisphaerae	Sedimentisphaerales	SG8-4
AM-326-C16	AM326C16_16;11726;13540,AM326J07_13;9046;10860	1.3.5.1,1.3.5.4	K00239	1MU5M	C	fumarate reductase, flavoprotein subunit	GO:0000104,GO:0000166,GO:0001539,GO:0003674,GO:0003824,GO:0005488,GO:0005575,GO:0005622,GO:0005623,GO:0005737,GO:0005829,GO:0005886,GO:0006091,GO:0006113,GO:0006928,GO:0006950,GO:0006974,GO:0006996,GO:0008150,GO:0008152,GO:0009055,GO:0009061,GO:0009987,GO:0015980,GO:0016020,GO:0016043,GO:0016491,GO:0016627,GO:0022607,GO:0022900,GO:0030030,GO:0030031,GO:0032991,GO:0033554,GO:0036094,GO:0040011,GO:…	1MU5M@1224,1RMU2@1236,1XSH4@135623,COG1053@1,COG1053@2	AM326C16_16;11726;13540	AM-326-C16_00570	cDNA1	150	1.733056128	Bacteria	Proteobacteria	Gammaproteobacteria	Enterobacterales	Vibrionaceae	Photobacterium
AM-326-C16	AM326C16_7;3285;4502	2.6.1.11,2.6.1.17,2.6.1.81	K00821	1MV3C	E	acetylornithine aminotransferase	GO:0003674,GO:0003824,GO:0003992,GO:0004069,GO:0005488,GO:0005515,GO:0006082,GO:0006520,GO:0006525,GO:0006526,GO:0006807,GO:0008144,GO:0008150,GO:0008152,GO:0008483,GO:0008652,GO:0009058,GO:0009064,GO:0009084,GO:0009987,GO:0016053,GO:0016740,GO:0016769,GO:0019752,GO:0019842,GO:0030170,GO:0036094,GO:0042802,GO:0043167,GO:0043168,GO:0043436,GO:0044237,GO:0044238,GO:0044249,GO:0044281,GO:0044283,GO:…	1MV3C@1224,1RMV1@1236,1XSTJ@135623,COG4992@1,COG4992@2	AM326C16_7;3285;4502	AM-326-C16_00313	cDNA1	150	2.583207737	Bacteria	Proteobacteria	Gammaproteobacteria	Enterobacterales	Vibrionaceae	Photobacterium
AM-326-J07	AM326J07_7;6191;7090	3.4.21.89	K03100	1MXUF	U	Belongs to the peptidase S26 family	GO:0003674,GO:0003824,GO:0004175,GO:0004252,GO:0005488,GO:0005575,GO:0005623,GO:0005886,GO:0005887,GO:0006465,GO:0006508,GO:0006518,GO:0006807,GO:0008150,GO:0008152,GO:0008233,GO:0008236,GO:0009987,GO:0010467,GO:0015643,GO:0016020,GO:0016021,GO:0016485,GO:0016787,GO:0017171,GO:0019538,GO:0031224,GO:0031226,GO:0034641,GO:0043170,GO:0043603,GO:0044237,GO:0044238,GO:0044260,GO:0044267,GO:0044425,GO:…	1MXUF@1224,1RMHI@1236,1XUWQ@135623,COG0681@1,COG0681@2	AM326J07_7;6191;7090	AM-326-J07_00134	cDNA1	150	3.496956414	Bacteria	Proteobacteria	Gammaproteobacteria	Enterobacterales	Vibrionaceae	Photobacterium
AM-320-N06	AM320N06_13;3102;5183,AM324A10_2;39443;41524		K02355	1MUCV	J	Catalyzes the GTP-dependent ribosomal translocation step during translation elongation. During this step, the ribosome changes from the pre-translocational (PRE) to the post- translocational (POST) state as the newly formed A-site-bound peptidyl-tRNA and P-site-bound deacylated tRNA move to the P and E sites, respectively. Catalyzes the coordinated movement of the two tRNA molecules, the mRNA and…	GO:0003674,GO:0003676,GO:0003723,GO:0003746,GO:0005488,GO:0005575,GO:0005622,GO:0005623,GO:0005737,GO:0005829,GO:0006412,GO:0006414,GO:0006518,GO:0006807,GO:0008135,GO:0008150,GO:0008152,GO:0009058,GO:0009059,GO:0009987,GO:0010467,GO:0019538,GO:0034641,GO:0034645,GO:0043043,GO:0043170,GO:0043603,GO:0043604,GO:0044237,GO:0044238,GO:0044249,GO:0044260,GO:0044267,GO:0044271,GO:0044424,GO:0044444,GO:…	1MUCV@1224,COG0480@1,COG0480@2	AM320N06_13;3102;5183	AM-320-N06_00481	cDNA2	150	5.565465004	Bacteria	Proteobacteria	Zetaproteobacteria	Mariprofundales	Mariprofundaceae	WSZY01
AM-326-A07	AM326A07_5;25333;26742	5.4.4.3,6.3.1.2	K01915	1MUGQ	E	PFAM glutamine synthetase catalytic region	GO:0003674,GO:0003824,GO:0004356,GO:0005488,GO:0005515,GO:0005575,GO:0005622,GO:0005623,GO:0005737,GO:0005829,GO:0006082,GO:0006520,GO:0006536,GO:0006541,GO:0006542,GO:0006725,GO:0006807,GO:0008150,GO:0008152,GO:0008652,GO:0009058,GO:0009064,GO:0009084,GO:0009314,GO:0009628,GO:0009987,GO:0016053,GO:0016211,GO:0016853,GO:0016866,GO:0016874,GO:0016879,GO:0016880,GO:0019676,GO:0019740,GO:0019752,GO:…	1MUGQ@1224,1RMD1@1236,2QAG5@267890,COG0174@1,COG0174@2	AM326A07_5;25333;26742	AM-326-A07_00380	cDNA2	150	8.219824467	Bacteria	Proteobacteria	Gammaproteobacteria	Enterobacterales	Shewanellaceae	Shewanella	Shewanella sp002873135
AM-311-C15	AM311C15_3;17646;19514,AM311H01_38;16238;18046,AM311I13_16;30036;31883,AM311J09_56;9746;11605,AM311N02_23;12593;14446,AM312L20_9;9013;10893,AM312M19_18;20409;22292,AM315J06_1;109608;111458,AM326C16_1;28596;30437,AM326J07_39;2823;3974		K03086	1MVNJ	K	Sigma factors are initiation factors that promote the attachment of RNA polymerase to specific initiation sites and are then released. This sigma factor is the primary sigma factor during exponential growth	GO:0000988,GO:0000990,GO:0003674,GO:0005575,GO:0005622,GO:0005623,GO:0005737,GO:0005829,GO:0006139,GO:0006351,GO:0006352,GO:0006355,GO:0006725,GO:0006807,GO:0006950,GO:0008150,GO:0008152,GO:0009058,GO:0009059,GO:0009266,GO:0009408,GO:0009628,GO:0009889,GO:0009987,GO:0010467,GO:0010468,GO:0010556,GO:0016070,GO:0016987,GO:0018130,GO:0019219,GO:0019222,GO:0019438,GO:0031323,GO:0031326,GO:0032774,GO:…	1MVNJ@1224,1RMQI@1236,1X44R@135614,COG0568@1,COG0568@2	AM311C15_3;17646;19514	AM-311-C15_00103	cDNA1	149	1.671737361	Bacteria	Proteobacteria	Gammaproteobacteria	Xanthomonadales	SZUA-36	JABDPF01
AM-326-A07	AM326A07_22;34640;35356			1MWJG	K	Two component transcriptional regulator, winged helix family		1MWJG@1224,1RPU3@1236,2Q9PA@267890,COG0745@1,COG0745@2	AM326A07_22;34640;35356	AM-326-A07_01233	cDNA1	149	4.361460043	Bacteria	Proteobacteria	Gammaproteobacteria	Enterobacterales	Shewanellaceae	Shewanella	Shewanella sp002873135
AM-326-A07	AM326A07_91;801;3425	6.1.1.7	K01872	1MU9A	J	Catalyzes the attachment of alanine to tRNA(Ala) in a two-step reaction alanine is first activated by ATP to form Ala- AMP and then transferred to the acceptor end of tRNA(Ala). Also edits incorrectly charged Ser-tRNA(Ala) and Gly-tRNA(Ala) via its editing domain	GO:0001130,GO:0001131,GO:0001141,GO:0001217,GO:0002161,GO:0002196,GO:0003674,GO:0003700,GO:0003824,GO:0004812,GO:0004813,GO:0005488,GO:0005515,GO:0005575,GO:0005622,GO:0005623,GO:0005737,GO:0005829,GO:0006082,GO:0006139,GO:0006355,GO:0006396,GO:0006399,GO:0006400,GO:0006412,GO:0006418,GO:0006419,GO:0006450,GO:0006518,GO:0006520,GO:0006725,GO:0006807,GO:0008033,GO:0008150,GO:0008152,GO:0008270,GO:…	1MU9A@1224,1RMWZ@1236,2Q8IB@267890,COG0013@1,COG0013@2	AM326A07_91;801;3425	AM-326-A07_02437	cDNA1	148	1.182106313	Bacteria	Proteobacteria	Gammaproteobacteria	Enterobacterales	Shewanellaceae	Shewanella	Shewanella sp002873135
AM-324-A10	AM324A10_25;2903;4891	2.2.1.1	K00615	1MUEY	G	Catalyzes the transfer of a two-carbon ketol group from a ketose donor to an aldose acceptor, via a covalent intermediate with the cofactor thiamine pyrophosphate	GO:0000302,GO:0003674,GO:0003824,GO:0004802,GO:0005488,GO:0005575,GO:0005622,GO:0005623,GO:0005737,GO:0005829,GO:0006081,GO:0006098,GO:0006139,GO:0006355,GO:0006725,GO:0006732,GO:0006733,GO:0006739,GO:0006753,GO:0006793,GO:0006796,GO:0006807,GO:0006950,GO:0006979,GO:0008150,GO:0008152,GO:0009052,GO:0009117,GO:0009635,GO:0009636,GO:0009719,GO:0009889,GO:0009891,GO:0009893,GO:0009987,GO:0010033,GO:…	1MUEY@1224,COG0021@1,COG0021@2	AM324A10_25;2903;4891	AM-324-A10_00869	cDNA1	148	1.560285194	Bacteria	Proteobacteria	Zetaproteobacteria	Mariprofundales	Mariprofundaceae	WSZY01
AM-315-J06	AM315J06_6;59124;60113	2.7.7.6	K03040	1MU75	K	DNA-dependent RNA polymerase catalyzes the transcription of DNA into RNA using the four ribonucleoside triphosphates as substrates	GO:0003674,GO:0003824,GO:0003899,GO:0005488,GO:0005575,GO:0005622,GO:0005623,GO:0005737,GO:0005829,GO:0006139,GO:0006351,GO:0006354,GO:0006725,GO:0006807,GO:0008150,GO:0008152,GO:0008270,GO:0009058,GO:0009059,GO:0009987,GO:0010467,GO:0016070,GO:0016740,GO:0016772,GO:0016779,GO:0018130,GO:0019438,GO:0032774,GO:0034062,GO:0034641,GO:0034645,GO:0034654,GO:0043167,GO:0043169,GO:0043170,GO:0044237,GO:…	1MU75@1224,1RMU3@1236,464HA@72275,COG0202@1,COG0202@2	AM315J06_6;59124;60113	AM-315-J06_00490	cDNA1	148	3.13634678	Bacteria	Proteobacteria	Gammaproteobacteria	SZUA-229	SZUA-229	SZUA-116
AM-326-J07	AM326J07_8;15886;16233	1.8.1.2	K00380	1MWYV	P	Component of the sulfite reductase complex that catalyzes the 6-electron reduction of sulfite to sulfide. This is one of several activities required for the biosynthesis of L- cysteine from sulfate. The flavoprotein component catalyzes the electron flow from NADPH - FAD - FMN to the hemoprotein component	GO:0000166,GO:0003674,GO:0003824,GO:0004783,GO:0005488,GO:0005575,GO:0005622,GO:0005623,GO:0006790,GO:0008150,GO:0008152,GO:0009337,GO:0009987,GO:0010181,GO:0016491,GO:0016645,GO:0016646,GO:0016651,GO:0016667,GO:0016668,GO:0032553,GO:0032991,GO:0036094,GO:0042602,GO:0043167,GO:0043168,GO:0044237,GO:0044424,GO:0044464,GO:0048037,GO:0050660,GO:0050661,GO:0050662,GO:0055114,GO:0070401,GO:0097159,GO:…	1MWYV@1224,1S126@1236,1Y2SZ@135623,COG0369@1,COG0369@2	AM326J07_8;15886;16233	AM-326-J07_00160	cDNA1	148	8.939040246	Bacteria	Proteobacteria	Gammaproteobacteria	Enterobacterales	Vibrionaceae	Photobacterium
AM-315-J06	AM315J06_28;6763;7953		K02358	1MVC0	J	This protein promotes the GTP-dependent binding of aminoacyl-tRNA to the A-site of ribosomes during protein biosynthesis	GO:0003674,GO:0003676,GO:0003723,GO:0003746,GO:0005488,GO:0005575,GO:0005622,GO:0005623,GO:0005737,GO:0005829,GO:0005886,GO:0006412,GO:0006414,GO:0006518,GO:0006807,GO:0008135,GO:0008150,GO:0008152,GO:0009058,GO:0009059,GO:0009987,GO:0010467,GO:0016020,GO:0019538,GO:0034641,GO:0034645,GO:0043043,GO:0043170,GO:0043603,GO:0043604,GO:0044237,GO:0044238,GO:0044249,GO:0044260,GO:0044267,GO:0044271,GO:…	1MVC0@1224,1RMYX@1236,45ZSW@72273,COG0050@1,COG0050@2	AM315J06_28;6763;7953	AM-315-J06_01048	cDNA2	148	9.602781152	Bacteria	Proteobacteria	Gammaproteobacteria	SZUA-229	SZUA-229	SZUA-116
AM-312-C04	AM312C04_3;13747;13860		K02919	1VK4F	J	Belongs to the bacterial ribosomal protein bL36 family	GO:0003674,GO:0003735,GO:0005198,GO:0005575,GO:0005622,GO:0005623,GO:0005737,GO:0005829,GO:0005840,GO:0006412,GO:0006518,GO:0006807,GO:0008150,GO:0008152,GO:0009058,GO:0009059,GO:0009987,GO:0010467,GO:0015934,GO:0019538,GO:0022625,GO:0022626,GO:0032991,GO:0034641,GO:0034645,GO:0043043,GO:0043170,GO:0043226,GO:0043228,GO:0043229,GO:0043232,GO:0043603,GO:0043604,GO:0044237,GO:0044238,GO:0044249,GO:…	1VK4F@1239,24UGF@186801,42HG1@68295,COG0257@1,COG0257@2	AM312C04_3;13747;13860	AM-312-C04_00140	cDNA2	148	101.1266334	Bacteria	Desulfobacterota	Syntrophobacteria	BM002	BM002	BM002	BM002 sp002899795
AM-315-J06	AM315J06_28;6763;7953		K02358	1MVC0	J	This protein promotes the GTP-dependent binding of aminoacyl-tRNA to the A-site of ribosomes during protein biosynthesis	GO:0003674,GO:0003676,GO:0003723,GO:0003746,GO:0005488,GO:0005575,GO:0005622,GO:0005623,GO:0005737,GO:0005829,GO:0005886,GO:0006412,GO:0006414,GO:0006518,GO:0006807,GO:0008135,GO:0008150,GO:0008152,GO:0009058,GO:0009059,GO:0009987,GO:0010467,GO:0016020,GO:0019538,GO:0034641,GO:0034645,GO:0043043,GO:0043170,GO:0043603,GO:0043604,GO:0044237,GO:0044238,GO:0044249,GO:0044260,GO:0044267,GO:0044271,GO:…	1MVC0@1224,1RMYX@1236,45ZSW@72273,COG0050@1,COG0050@2	AM315J06_28;6763;7953	AM-315-J06_01048	cDNA1	147	2.588981966	Bacteria	Proteobacteria	Gammaproteobacteria	SZUA-229	SZUA-229	SZUA-116
AM-311-I18	AM311I18_14;10946;11794		K03089	1J4RB	K	Sigma factors are initiation factors that promote the attachment of RNA polymerase to specific initiation sites and are then released. This sigma factor is involved in regulation of expression of heat shock genes	GO:0000150,GO:0000976,GO:0000984,GO:0000985,GO:0000988,GO:0000990,GO:0001017,GO:0001046,GO:0001047,GO:0001067,GO:0001121,GO:0001130,GO:0001131,GO:0001140,GO:0001216,GO:0003674,GO:0003676,GO:0003677,GO:0003690,GO:0003700,GO:0003824,GO:0005488,GO:0005575,GO:0005622,GO:0005623,GO:0005737,GO:0005829,GO:0005886,GO:0006139,GO:0006259,GO:0006310,GO:0006351,GO:0006352,GO:0006355,GO:0006725,GO:0006807,GO:…	1J4RB@118884,1MVWR@1224,1RMFR@1236,COG0568@1,COG0568@2	AM311I18_14;10946;11794	AM-311-I18_00571	cDNA1	147	3.633123278	Bacteria	Proteobacteria	Gammaproteobacteria	Chromatiales	Sedimenticolaceae
AM-311-O09	AM311O09_22;2759;3325			2E01F	S	Chalcone isomerase-like		2E01F@1,32VQP@2	AM311O09_22;2759;3325	AM-311-O09_00740	cDNA1	147	5.443265972	Bacteria	Desulfobacterota	Desulfobacteria	Desulfobacterales	UBA2174_A
AM-324-M09	AM324M09_13;23959;24456			2IZDI	M	COG2335 Secreted and surface protein containing fasciclin-like repeats		2IZDI@203682,COG2335@1,COG2335@2	AM324M09_13;23959;24456	AM-324-M09_00496	cDNA1	147	6.198970905	Bacteria	Acidobacteriota	Aminicenantia	Aminicenantales
AM-326-A07	AM326A07_43;18226;18693		K04080	1RH2X	O	Belongs to the small heat shock protein (HSP20) family	GO:0003674,GO:0005488,GO:0005515,GO:0005575,GO:0005622,GO:0005623,GO:0005737,GO:0005829,GO:0006950,GO:0008150,GO:0009266,GO:0009408,GO:0009628,GO:0042802,GO:0044424,GO:0044444,GO:0044464,GO:0050896	1RH2X@1224,1S6WS@1236,2QBQM@267890,COG0071@1,COG0071@2	AM326A07_43;18226;18693	AM-326-A07_01869	cDNA1	146	6.552312879	Bacteria	Proteobacteria	Gammaproteobacteria	Enterobacterales	Shewanellaceae	Shewanella	Shewanella sp002873135
AM-311-K07	AM311K07_24;9892;11562	6.3.5.4	K01953	1HXV0	E	Asparagine synthase, glutamine-hydrolyzing	GO:0000166,GO:0003674,GO:0003824,GO:0004066,GO:0004071,GO:0005488,GO:0005515,GO:0005524,GO:0005575,GO:0005622,GO:0005623,GO:0005737,GO:0005829,GO:0006082,GO:0006520,GO:0006528,GO:0006529,GO:0006541,GO:0006807,GO:0008144,GO:0008150,GO:0008152,GO:0008652,GO:0009056,GO:0009058,GO:0009063,GO:0009064,GO:0009066,GO:0009067,GO:0009987,GO:0016053,GO:0016054,GO:0016211,GO:0016597,GO:0016874,GO:0016879,GO:…	1HXV0@117743,4NFQ3@976,COG0367@1,COG0367@2	AM311K07_24;9892;11562	AM-311-K07_01184	cDNA2	146	6.750231419	Bacteria	Bacteroidota	Bacteroidia	Flavobacteriales	Flavobacteriaceae	Eudoraea
AM-326-C16	AM326C16_7;33844;34035		K02874	1RCWZ	J	Binds to 23S rRNA. Forms part of two intersubunit bridges in the 70S ribosome	GO:0003674,GO:0003676,GO:0003723,GO:0003735,GO:0005198,GO:0005488,GO:0005575,GO:0005622,GO:0005623,GO:0005737,GO:0005829,GO:0005840,GO:0005886,GO:0006412,GO:0006518,GO:0006807,GO:0008150,GO:0008152,GO:0009058,GO:0009059,GO:0009987,GO:0010467,GO:0015934,GO:0016020,GO:0019538,GO:0019843,GO:0022625,GO:0022626,GO:0032991,GO:0034641,GO:0034645,GO:0040007,GO:0043043,GO:0043170,GO:0043226,GO:0043228,GO:…	1RCWZ@1224,1S3Z3@1236,1XX0D@135623,COG0093@1,COG0093@2	AM326C16_7;33844;34035	AM-326-C16_00354	cDNA2	146	59.020348	Bacteria	Proteobacteria	Gammaproteobacteria	Enterobacterales	Vibrionaceae	Photobacterium
AM-311-O09	AM311O09_14;6822;8225		K03292	COG2211	G	Major facilitator Superfamily		COG2211@1,COG2211@2	AM311O09_14;6822;8225	AM-311-O09_00519	cDNA2	146	8.03484424	Bacteria	Desulfobacterota	Desulfobacteria	Desulfobacterales	UBA2174_A
AM-311-D16	AM311D16_1;21932;23203	1.21.4.2	K10671	1TQET	C	Glycine/sarcosine/betaine reductase component B subunits		1TQET@1239,249YW@186801,28HF7@1,2Z7RC@2,42FH3@68295	AM311D16_1;21932;23203	AM-311-D16_00027	cDNA2	145	8.80855619	Bacteria	Chloroflexota	Dehalococcoidia	GIF9	UBA5620	9FT-COMBO-48-23
AM-326-A07	AM326A07_95;3577;4329		K01420	1MVGE	K	Transcriptional regulator, Crp Fnr family	GO:0000302,GO:0000976,GO:0001067,GO:0001130,GO:0001216,GO:0003674,GO:0003676,GO:0003677,GO:0003690,GO:0003700,GO:0005488,GO:0005575,GO:0005622,GO:0005623,GO:0005737,GO:0005829,GO:0006091,GO:0006355,GO:0006950,GO:0006979,GO:0008150,GO:0008152,GO:0009061,GO:0009889,GO:0009891,GO:0009893,GO:0009987,GO:0010035,GO:0010468,GO:0010556,GO:0010557,GO:0010604,GO:0010628,GO:0015980,GO:0019219,GO:0019222,GO:…	1MVGE@1224,1RPTB@1236,2QAIT@267890,COG0664@1,COG0664@2	AM326A07_95;3577;4329	AM-326-A07_02463	cDNA1	144	4.01331551	Bacteria	Proteobacteria	Gammaproteobacteria	Enterobacterales	Shewanellaceae	Shewanella	Shewanella sp002873135
AM-311-I13	AM311I13_26;11724;13646		K03798	1MU6J	O	Acts as a processive, ATP-dependent zinc metallopeptidase for both cytoplasmic and membrane proteins. Plays a role in the quality control of integral membrane proteins	GO:0003674,GO:0003824,GO:0004176,GO:0005488,GO:0005515,GO:0005575,GO:0005622,GO:0005623,GO:0005737,GO:0005829,GO:0005886,GO:0006508,GO:0006807,GO:0006950,GO:0006979,GO:0008150,GO:0008152,GO:0008233,GO:0008237,GO:0009056,GO:0009057,GO:0010468,GO:0016020,GO:0016462,GO:0016787,GO:0016817,GO:0016818,GO:0016887,GO:0017111,GO:0019222,GO:0019538,GO:0030163,GO:0040007,GO:0042623,GO:0042802,GO:0043170,GO:…	1MU6J@1224,1RME8@1236,1WX7K@135613,COG0465@1,COG0465@2	AM311I13_26;11724;13646	AM-311-I13_01339	cDNA1	144	1.570246235	Bacteria	Proteobacteria	Gammaproteobacteria	DSM-19610	DSM-19610	Thiogranum
AM-315-M17	AM315M17_20;392;2050		K04077	1MURR	O	Prevents misfolding and promotes the refolding and proper assembly of unfolded polypeptides generated under stress conditions	GO:0000166,GO:0000287,GO:0003674,GO:0003824,GO:0005488,GO:0005515,GO:0005524,GO:0005575,GO:0005576,GO:0005622,GO:0005623,GO:0005737,GO:0005829,GO:0006457,GO:0006458,GO:0006950,GO:0008144,GO:0008150,GO:0009266,GO:0009314,GO:0009405,GO:0009408,GO:0009628,GO:0009966,GO:0009967,GO:0009986,GO:0009987,GO:0010646,GO:0010647,GO:0016032,GO:0016462,GO:0016465,GO:0016787,GO:0016817,GO:0016818,GO:0016887,GO:…	1MURR@1224,2MHPV@213118,2WIRK@28221,42M52@68525,COG0459@1,COG0459@2	AM315M17_20;392;2050	AM-315-M17_00739	cDNA1	144	1.82027338	Bacteria	Desulfobacterota	Desulfobacteria	Desulfobacterales	UBA2174_A
AM-311-I13	AM311I13_57;9295;10131	1.8.2.2	K17222	1MXB0	C	C-type monoheme cytochrome, which is part of the SoxAX cytochrome complex involved in sulfur oxidation. The SoxAX complex catalyzes the formation of a heterodisulfide bond between the conserved cysteine residue on a sulfur carrier SoxYZ complex subunit SoxY and thiosulfate or other inorganic sulfur substrates. This leads to the intermediary formation of conspicuous sulfur globules inside of the c…	GO:0003674,GO:0003824,GO:0005488,GO:0005506,GO:0005515,GO:0005575,GO:0005623,GO:0006091,GO:0006464,GO:0006790,GO:0006807,GO:0008150,GO:0008152,GO:0009055,GO:0009987,GO:0016491,GO:0016667,GO:0016669,GO:0018192,GO:0018193,GO:0018198,GO:0018307,GO:0019417,GO:0019538,GO:0020037,GO:0022900,GO:0032991,GO:0036211,GO:0042597,GO:0043167,GO:0043169,GO:0043170,GO:0043412,GO:0044237,GO:0044238,GO:0044260,GO:…	1MXB0@1224,1RS6A@1236,1XJ4D@135619,COG3258@1,COG3258@2	AM311I13_57;9295;10131	AM-311-I13_02141	cDNA2	144	13.29959733	Bacteria	Proteobacteria	Gammaproteobacteria	DSM-19610	DSM-19610	Thiogranum
AM-311-I13	AM311I13_106;122;559		K02520	1RDD2	J	IF-3 binds to the 30S ribosomal subunit and shifts the equilibrum between 70S ribosomes and their 50S and 30S subunits in favor of the free subunits, thus enhancing the availability of 30S subunits on which protein synthesis initiation begins	GO:0000049,GO:0001731,GO:0002181,GO:0002183,GO:0003674,GO:0003676,GO:0003723,GO:0003743,GO:0005488,GO:0005575,GO:0005622,GO:0005623,GO:0005737,GO:0005829,GO:0005886,GO:0006412,GO:0006413,GO:0006417,GO:0006446,GO:0006518,GO:0006807,GO:0006950,GO:0006996,GO:0008135,GO:0008150,GO:0008152,GO:0009058,GO:0009059,GO:0009266,GO:0009409,GO:0009628,GO:0009889,GO:0009891,GO:0009893,GO:0009987,GO:0010467,GO:…	1RDD2@1224,2KQWG@206351,2VQ19@28216,COG0290@1,COG0290@2	AM311I13_106;122;559	AM-311-I13_02796	cDNA2	144	25.44270793	Bacteria	Proteobacteria	Gammaproteobacteria	DSM-19610	DSM-19610	Thiogranum
AM-315-J06	AM315J06_11;31411;33966	4.2.1.3,4.2.1.99	K01682	1MVCR	C	Belongs to the aconitase IPM isomerase family	GO:0003674,GO:0003676,GO:0003723,GO:0003729,GO:0003730,GO:0003824,GO:0003994,GO:0005488,GO:0005575,GO:0005622,GO:0005623,GO:0005737,GO:0005829,GO:0005975,GO:0006081,GO:0006082,GO:0006091,GO:0006097,GO:0006099,GO:0006101,GO:0006417,GO:0006629,GO:0006631,GO:0008150,GO:0008152,GO:0009056,GO:0009060,GO:0009062,GO:0009889,GO:0009987,GO:0010468,GO:0010556,GO:0010608,GO:0015980,GO:0016042,GO:0016054,GO:…	1MVCR@1224,1RNMC@1236,1WXTJ@135613,COG1049@1,COG1049@2	AM315J06_11;31411;33966	AM-315-J06_00684	cDNA1	143	1.173015592	Bacteria	Proteobacteria	Gammaproteobacteria	SZUA-229	SZUA-229	SZUA-116
AM-311-E10	AM311E10_18;1914;3842		K04043	2GEXS	O	Heat shock 70 kDa protein	GO:0000166,GO:0000988,GO:0000989,GO:0003674,GO:0003824,GO:0005488,GO:0005515,GO:0005524,GO:0005575,GO:0005576,GO:0005622,GO:0005623,GO:0005737,GO:0005829,GO:0005886,GO:0006457,GO:0006458,GO:0006950,GO:0006986,GO:0008144,GO:0008150,GO:0008270,GO:0009266,GO:0009408,GO:0009628,GO:0009889,GO:0009987,GO:0010033,GO:0010556,GO:0016020,GO:0016043,GO:0016462,GO:0016787,GO:0016817,GO:0016818,GO:0016887,GO:…	2GEXS@200930,COG0443@1,COG0443@2	AM311E10_18;1914;3842	AM-311-E10_00186	cDNA2	143	5.726790361	Bacteria	Patescibacteria	Paceibacteria	UBA9983	Tagabacteraceae	JAHISW01
AM-311-O09	AM311O09_158;5485;7146		K04077	1MURR	O	Prevents misfolding and promotes the refolding and proper assembly of unfolded polypeptides generated under stress conditions	GO:0000166,GO:0000287,GO:0003674,GO:0003824,GO:0005488,GO:0005515,GO:0005524,GO:0005575,GO:0005576,GO:0005622,GO:0005623,GO:0005737,GO:0005829,GO:0006457,GO:0006458,GO:0006950,GO:0008144,GO:0008150,GO:0009266,GO:0009314,GO:0009405,GO:0009408,GO:0009628,GO:0009966,GO:0009967,GO:0009986,GO:0009987,GO:0010646,GO:0010647,GO:0016032,GO:0016462,GO:0016465,GO:0016787,GO:0016817,GO:0016818,GO:0016887,GO:…	1MURR@1224,2MHPV@213118,2WIRK@28221,42M52@68525,COG0459@1,COG0459@2	AM311O09_158;5485;7146	AM-311-O09_02494	cDNA2	143	6.647352086	Bacteria	Desulfobacterota	Desulfobacteria	Desulfobacterales	UBA2174_A
AM-326-A07	AM326A07_47;20830;22617	2.3.1.12,4.1.1.3,6.4.1.1	K00627	1QTTG	CI	PFAM biotin lipoyl attachment domain-containing protein		1QTTG@1224,1RNG6@1236,2QA08@267890,COG0511@1,COG0511@2,COG5016@1,COG5016@2	AM326A07_47;20830;22617	AM-326-A07_01950	cDNA2	143	6.178652387	Bacteria	Proteobacteria	Gammaproteobacteria	Enterobacterales	Shewanellaceae	Shewanella	Shewanella sp002873135
AM-326-C16	AM326C16_11;218;1300	2.6.1.52	K00831	1MUB5	E	Catalyzes the reversible conversion of 3- phosphohydroxypyruvate to phosphoserine and of 3-hydroxy-2-oxo-4- phosphonooxybutanoate to phosphohydroxythreonine	GO:0003674,GO:0003824,GO:0004648,GO:0005488,GO:0005575,GO:0005622,GO:0005623,GO:0005737,GO:0005829,GO:0006081,GO:0006082,GO:0006520,GO:0006553,GO:0006563,GO:0006564,GO:0006725,GO:0006732,GO:0006766,GO:0006767,GO:0006793,GO:0006796,GO:0006807,GO:0008144,GO:0008150,GO:0008152,GO:0008483,GO:0008652,GO:0009058,GO:0009066,GO:0009067,GO:0009069,GO:0009070,GO:0009085,GO:0009089,GO:0009108,GO:0009110,GO:…	1MUB5@1224,1RMKU@1236,1XSV4@135623,COG1932@1,COG1932@2	AM326C16_11;218;1300	AM-326-C16_00458	cDNA1	142	2.750551213	Bacteria	Proteobacteria	Gammaproteobacteria	Enterobacterales	Vibrionaceae	Photobacterium
AM-311-I13	AM311I13_99;99;2201		K02355	1J4UF	J	Catalyzes the GTP-dependent ribosomal translocation step during translation elongation. During this step, the ribosome changes from the pre-translocational (PRE) to the post- translocational (POST) state as the newly formed A-site-bound peptidyl-tRNA and P-site-bound deacylated tRNA move to the P and E sites, respectively. Catalyzes the coordinated movement of the two tRNA molecules, the mRNA and…	GO:0003674,GO:0003676,GO:0003723,GO:0003746,GO:0005488,GO:0005575,GO:0005622,GO:0005623,GO:0005737,GO:0005829,GO:0006412,GO:0006414,GO:0006518,GO:0006807,GO:0008135,GO:0008150,GO:0008152,GO:0009058,GO:0009059,GO:0009987,GO:0010467,GO:0019538,GO:0034641,GO:0034645,GO:0043043,GO:0043170,GO:0043603,GO:0043604,GO:0044237,GO:0044238,GO:0044249,GO:0044260,GO:0044267,GO:0044271,GO:0044424,GO:0044444,GO:…	1J4UF@118884,1MUCV@1224,1RNSZ@1236,COG0480@1,COG0480@2	AM311I13_99;99;2201	AM-311-I13_02738	cDNA2	142	5.216003932	Bacteria	Proteobacteria	Gammaproteobacteria	DSM-19610	DSM-19610	Thiogranum
AM-326-A07	AM326A07_8;25245;27287	2.2.1.1	K00615	1MUEY	G	Catalyzes the transfer of a two-carbon ketol group from a ketose donor to an aldose acceptor, via a covalent intermediate with the cofactor thiamine pyrophosphate		1MUEY@1224,1RMWP@1236,2QAEP@267890,COG0021@1,COG0021@2	AM326A07_8;25245;27287	AM-326-A07_00571	cDNA1	141	1.44717825	Bacteria	Proteobacteria	Gammaproteobacteria	Enterobacterales	Shewanellaceae	Shewanella	Shewanella sp002873135
AM-311-I13	AM311I13_7;70;1446	3.6.3.14	K02112	1MUFU	C	Produces ATP from ADP in the presence of a proton gradient across the membrane. The catalytic sites are hosted primarily by the beta subunits	GO:0003674,GO:0003824,GO:0005215,GO:0005575,GO:0005622,GO:0005623,GO:0005886,GO:0006139,GO:0006163,GO:0006164,GO:0006725,GO:0006753,GO:0006754,GO:0006793,GO:0006796,GO:0006807,GO:0006810,GO:0006811,GO:0006812,GO:0008150,GO:0008152,GO:0008324,GO:0009058,GO:0009117,GO:0009123,GO:0009124,GO:0009126,GO:0009127,GO:0009141,GO:0009142,GO:0009144,GO:0009145,GO:0009150,GO:0009152,GO:0009156,GO:0009161,GO:…	1MUFU@1224,1RN6U@1236,46017@72273,COG0055@1,COG0055@2	AM311I13_7;70;1446	AM-311-I13_00436	cDNA1	141	2.147629351	Bacteria	Proteobacteria	Gammaproteobacteria	DSM-19610	DSM-19610	Thiogranum
AM-326-C16	AM326C16_7;8508;9140		K10914	1MXID	K	COG0664 cAMP-binding proteins - catabolite gene activator and regulatory subunit of cAMP-dependent protein kinases	GO:0000166,GO:0003674,GO:0003676,GO:0003677,GO:0003700,GO:0005488,GO:0005515,GO:0005575,GO:0005622,GO:0005623,GO:0005737,GO:0005829,GO:0006139,GO:0006351,GO:0006355,GO:0006725,GO:0006807,GO:0007154,GO:0007584,GO:0008144,GO:0008150,GO:0008152,GO:0009058,GO:0009059,GO:0009605,GO:0009889,GO:0009890,GO:0009891,GO:0009892,GO:0009893,GO:0009987,GO:0009991,GO:0010467,GO:0010468,GO:0010556,GO:0010557,GO:…	1MXID@1224,1RMIZ@1236,1XT4N@135623,COG0664@1,COG0664@2	AM326C16_7;8508;9140	AM-326-C16_00318	cDNA2	141	17.2259948	Bacteria	Proteobacteria	Gammaproteobacteria	Enterobacterales	Vibrionaceae	Photobacterium
AM-326-A07	AM326A07_16;27562;30384	6.1.1.5	K01870	1MVBQ	J	amino acids such as valine, to avoid such errors it has two additional distinct tRNA(Ile)-dependent editing activities. One activity is designated as 'pretransfer' editing and involves the hydrolysis of activated Val-AMP. The other activity is designated 'posttransfer' editing and involves deacylation of mischarged Val-tRNA(Ile)	GO:0003674,GO:0003824,GO:0004812,GO:0004822,GO:0005488,GO:0005575,GO:0005622,GO:0005623,GO:0005737,GO:0005829,GO:0006082,GO:0006139,GO:0006399,GO:0006412,GO:0006418,GO:0006428,GO:0006518,GO:0006520,GO:0006725,GO:0006807,GO:0008150,GO:0008152,GO:0008270,GO:0009058,GO:0009059,GO:0009987,GO:0010467,GO:0016070,GO:0016874,GO:0016875,GO:0019538,GO:0019752,GO:0034641,GO:0034645,GO:0034660,GO:0043038,GO:…	1MVBQ@1224,1RMTF@1236,2QAMS@267890,COG0060@1,COG0060@2	AM326A07_16;27562;30384	AM-326-A07_00988	cDNA1	140	1.039751794	Bacteria	Proteobacteria	Gammaproteobacteria	Enterobacterales	Shewanellaceae	Shewanella	Shewanella sp002873135
AM-326-A07	AM326A07_10;59532;60452	2.7.13.3	K03407	1N81M	T	response regulator receiver		1N81M@1224,1RPS1@1236,2Q99N@267890,COG0784@1,COG0784@2,COG0835@1,COG0835@2	AM326A07_10;59532;60452	AM-326-A07_00707	cDNA1	140	3.189325611	Bacteria	Proteobacteria	Gammaproteobacteria	Enterobacterales	Shewanellaceae	Shewanella	Shewanella sp002873135
AM-326-A07	AM326A07_55;6163;6741		K07400	1MU8Y	O	Involved in iron-sulfur cluster biogenesis. Binds a 4Fe- 4S cluster, can transfer this cluster to apoproteins, and thereby intervenes in the maturation of Fe S proteins. Could also act as a scaffold chaperone for damaged Fe S proteins	GO:0003674,GO:0005488,GO:0005575,GO:0005622,GO:0005623,GO:0005737,GO:0005829,GO:0006790,GO:0006807,GO:0006873,GO:0006875,GO:0006879,GO:0006950,GO:0006979,GO:0007154,GO:0008150,GO:0008152,GO:0009267,GO:0009605,GO:0009987,GO:0009991,GO:0010106,GO:0010467,GO:0015976,GO:0016043,GO:0016226,GO:0019538,GO:0019725,GO:0022607,GO:0030003,GO:0031163,GO:0031667,GO:0031668,GO:0031669,GO:0033554,GO:0042592,GO:…	1MU8Y@1224,1RN7J@1236,2QAHW@267890,COG0316@1,COG0316@2,COG0694@1,COG0694@2	AM326A07_55;6163;6741	AM-326-A07_02073	cDNA2	140	18.7017598	Bacteria	Proteobacteria	Gammaproteobacteria	Enterobacterales	Shewanellaceae	Shewanella	Shewanella sp002873135
AM-311-M10	AM311M10_2;11103;11240			1NM0I				1NM0I@1224,2ET10@1,2MMCN@213118,2WTDQ@28221,33KJ8@2,42XRS@68525	AM311M10_2;11103;11240	AM-311-M10_00059	cDNA1	139	21.26438786	Bacteria	Desulfobacterota	Desulfobacteria	Desulfobacterales	B30-G6	B30-G6
AM-326-A07	AM326A07_20;7914;9551	6.3.4.2	K01937	1MUIT	F	Catalyzes the ATP-dependent amination of UTP to CTP with either L-glutamine or ammonia as the source of nitrogen. Regulates intracellular CTP levels through interactions with the four ribonucleotide triphosphates	GO:0001775,GO:0002376,GO:0003674,GO:0003824,GO:0003883,GO:0005488,GO:0005515,GO:0005575,GO:0005622,GO:0005623,GO:0005737,GO:0005829,GO:0005886,GO:0006139,GO:0006213,GO:0006220,GO:0006221,GO:0006241,GO:0006725,GO:0006753,GO:0006793,GO:0006796,GO:0006807,GO:0008150,GO:0008152,GO:0008283,GO:0009058,GO:0009116,GO:0009117,GO:0009119,GO:0009141,GO:0009142,GO:0009147,GO:0009148,GO:0009163,GO:0009165,GO:…	1MUIT@1224,1RM92@1236,2Q9G7@267890,COG0504@1,COG0504@2	AM326A07_20;7914;9551	AM-326-A07_01138	cDNA1	138	1.766806787	Bacteria	Proteobacteria	Gammaproteobacteria	Enterobacterales	Shewanellaceae	Shewanella	Shewanella sp002873135
AM-311-O09	AM311O09_74;752;1381		K03687	1RH8T	O	Participates actively in the response to hyperosmotic and heat shock by preventing the aggregation of stress-denatured proteins, in association with DnaK and GrpE. It is the nucleotide exchange factor for DnaK and may function as a thermosensor. Unfolded proteins bind initially to DnaJ	GO:0000166,GO:0000774,GO:0003674,GO:0005488,GO:0005515,GO:0005575,GO:0005618,GO:0005622,GO:0005623,GO:0005737,GO:0005829,GO:0006950,GO:0007154,GO:0008150,GO:0009267,GO:0009605,GO:0009987,GO:0009991,GO:0017076,GO:0030234,GO:0030312,GO:0030554,GO:0031667,GO:0031668,GO:0031669,GO:0033554,GO:0036094,GO:0040007,GO:0042594,GO:0044424,GO:0044444,GO:0044464,GO:0050790,GO:0050896,GO:0051082,GO:0051716,GO:…	1RH8T@1224,2MJZ6@213118,2WQ0U@28221,42TM2@68525,COG0576@1,COG0576@2	AM311O09_74;752;1381	AM-311-O09_01654	cDNA1	137	4.564871678	Bacteria	Desulfobacterota	Desulfobacteria	Desulfobacterales	UBA2174_A
AM-326-A07	AM326A07_4;70791;73706	6.1.1.9	K01873	1MV7B	J	amino acids such as threonine, to avoid such errors, it has a posttransfer editing activity that hydrolyzes mischarged Thr-tRNA(Val) in a tRNA-dependent manner	GO:0000287,GO:0002161,GO:0003674,GO:0003824,GO:0004812,GO:0004832,GO:0005488,GO:0005575,GO:0005622,GO:0005623,GO:0005737,GO:0005829,GO:0006082,GO:0006139,GO:0006399,GO:0006412,GO:0006417,GO:0006418,GO:0006438,GO:0006450,GO:0006518,GO:0006520,GO:0006725,GO:0006807,GO:0008150,GO:0008152,GO:0009058,GO:0009059,GO:0009889,GO:0009891,GO:0009893,GO:0009987,GO:0010467,GO:0010468,GO:0010556,GO:0010557,GO:…	1MV7B@1224,1RNEB@1236,2Q9PC@267890,COG0525@1,COG0525@2	AM326A07_4;70791;73706	AM-326-A07_00336	cDNA1	137	0.985010047	Bacteria	Proteobacteria	Gammaproteobacteria	Enterobacterales	Shewanellaceae	Shewanella	Shewanella sp002873135
AM-311-I13	AM311I13_40;460;1098		K02906	1J55G	J	One of the primary rRNA binding proteins, it binds directly near the 3'-end of the 23S rRNA, where it nucleates assembly of the 50S subunit	GO:0000027,GO:0003674,GO:0003735,GO:0005198,GO:0005575,GO:0005622,GO:0005623,GO:0005737,GO:0005829,GO:0005840,GO:0005886,GO:0006412,GO:0006518,GO:0006807,GO:0006996,GO:0008150,GO:0008152,GO:0009058,GO:0009059,GO:0009893,GO:0009987,GO:0010467,GO:0010468,GO:0010604,GO:0010628,GO:0015934,GO:0016020,GO:0016043,GO:0019219,GO:0019222,GO:0019538,GO:0022607,GO:0022613,GO:0022618,GO:0022625,GO:0022626,GO:…	1J55G@118884,1MUST@1224,1RMK9@1236,COG0087@1,COG0087@2	AM311I13_40;460;1098	AM-311-I13_01740	cDNA1	137	4.500476937	Bacteria	Proteobacteria	Gammaproteobacteria	DSM-19610	DSM-19610	Thiogranum
AM-311-E20	AM311E20_217;3519;3947		K02871	1RA11	J	This protein is one of the early assembly proteins of the 50S ribosomal subunit, although it is not seen to bind rRNA by itself. It is important during the early stages of 50S assembly	GO:0003674,GO:0003676,GO:0003723,GO:0003729,GO:0003735,GO:0005198,GO:0005488,GO:0005575,GO:0005618,GO:0005622,GO:0005623,GO:0005737,GO:0005829,GO:0005840,GO:0005886,GO:0006412,GO:0006417,GO:0006518,GO:0006807,GO:0008150,GO:0008152,GO:0008270,GO:0009058,GO:0009059,GO:0009889,GO:0009890,GO:0009892,GO:0009987,GO:0010467,GO:0010468,GO:0010556,GO:0010558,GO:0010605,GO:0010608,GO:0010629,GO:0015934,GO:…	1RA11@1224,1S280@1236,1X61V@135614,COG0102@1,COG0102@2	AM311E20_217;3519;3947	AM-311-E20_02725	cDNA1	137	6.708654873	Bacteria	Proteobacteria	Gammaproteobacteria	Xanthomonadales	SZUA-36	SZUA-36
AM-312-P09	AM312P09_15;13804;16029	2.3.1.54	K00656	1FZXQ	C	Pyruvate formate lyase	GO:0003674,GO:0003824,GO:0005575,GO:0005622,GO:0005623,GO:0005737,GO:0005829,GO:0006082,GO:0006520,GO:0006566,GO:0006567,GO:0006629,GO:0006631,GO:0006807,GO:0008150,GO:0008152,GO:0008861,GO:0009056,GO:0009063,GO:0009066,GO:0009068,GO:0009987,GO:0016020,GO:0016054,GO:0016407,GO:0016408,GO:0016453,GO:0016740,GO:0016746,GO:0016747,GO:0016999,GO:0017144,GO:0019541,GO:0019752,GO:0032787,GO:0042737,GO:…	1FZXQ@1117,1HA19@1150,COG1882@1,COG1882@2	AM312P09_15;13804;16029	AM-312-P09_00737	cDNA2	137	4.754149442	Bacteria	Verrucomicrobiota	Kiritimatiellae	Kiritimatiellales
AM-326-J07	AM326J07_7;9585;10583		K03598	1MUQ8	T	COG3026 Negative regulator of sigma E activity	GO:0003674,GO:0005488,GO:0005515,GO:0005575,GO:0005623,GO:0030288,GO:0030313,GO:0031975,GO:0042597,GO:0042802,GO:0044464,GO:0045152	1MUQ8@1224,1RNF3@1236,1XSY1@135623,COG3026@1,COG3026@2	AM326J07_7;9585;10583	AM-326-J07_00137	cDNA1	136	2.856057976	Bacteria	Proteobacteria	Gammaproteobacteria	Enterobacterales	Vibrionaceae	Photobacterium
AM-326-A07	AM326A07_27;32976;33713	2.7.4.22	K09903	1MV3N	F	Catalyzes the reversible phosphorylation of UMP to UDP	GO:0003674,GO:0003824,GO:0005488,GO:0005515,GO:0005575,GO:0005622,GO:0005623,GO:0005737,GO:0005829,GO:0006139,GO:0006220,GO:0006221,GO:0006725,GO:0006753,GO:0006793,GO:0006796,GO:0006807,GO:0008150,GO:0008152,GO:0009041,GO:0009058,GO:0009117,GO:0009123,GO:0009165,GO:0009987,GO:0016301,GO:0016310,GO:0016740,GO:0016772,GO:0016776,GO:0018130,GO:0019205,GO:0019438,GO:0019637,GO:0033862,GO:0034641,GO:…	1MV3N@1224,1RMHX@1236,2Q936@267890,COG0528@1,COG0528@2	AM326A07_27;32976;33713	AM-326-A07_01412	cDNA1	135	3.839060291	Bacteria	Proteobacteria	Gammaproteobacteria	Enterobacterales	Shewanellaceae	Shewanella	Shewanella sp002873135
AM-326-A07	AM326A07_20;27613;28869	2.1.2.1	K00600	1MUIS	E	Catalyzes the reversible interconversion of serine and glycine with tetrahydrofolate (THF) serving as the one-carbon carrier. This reaction serves as the major source of one-carbon groups required for the biosynthesis of purines, thymidylate, methionine, and other important biomolecules. Also exhibits THF- independent aldolase activity toward beta-hydroxyamino acids, producing glycine and aldehyd…	GO:0001505,GO:0003674,GO:0003824,GO:0004372,GO:0005488,GO:0005515,GO:0005575,GO:0005622,GO:0005623,GO:0005737,GO:0005829,GO:0006082,GO:0006520,GO:0006544,GO:0006545,GO:0006546,GO:0006563,GO:0006565,GO:0006730,GO:0006807,GO:0008144,GO:0008150,GO:0008152,GO:0008270,GO:0008652,GO:0009056,GO:0009058,GO:0009063,GO:0009069,GO:0009070,GO:0009071,GO:0009987,GO:0016053,GO:0016054,GO:0016740,GO:0016741,GO:…	1MUIS@1224,1RMHQ@1236,2Q8NW@267890,COG0112@1,COG0112@2	AM326A07_20;27613;28869	AM-326-A07_01154	cDNA1	135	2.252697002	Bacteria	Proteobacteria	Gammaproteobacteria	Enterobacterales	Shewanellaceae	Shewanella	Shewanella sp002873135
AM-311-O09	AM311O09_3;12734;13285			1QZTN	O	Belongs to the sulfur carrier protein TusA family		1QZTN@1224,2WWC5@28221,431JI@68525,COG2210@1,COG2210@2	AM311O09_3;12734;13285	AM-311-O09_00133	cDNA1	135	5.135004419	Bacteria	Desulfobacterota	Desulfobacteria	Desulfobacterales	UBA2174_A
AM-324-C23	AM324C23_9;2;1897		K04043	2G5U5	O	Heat shock 70 kDa protein		2G5U5@200795,COG0443@1,COG0443@2	AM324C23_9;2;1897	AM-324-C23_00558	cDNA1	135	1.49308044	Bacteria	Chloroflexota	Anaerolineae	Anaerolineales	UBA4823
AM-311-O09	AM311O09_158;5485;7146,AM315M17_20;392;2050		K04077	1MURR	O	Prevents misfolding and promotes the refolding and proper assembly of unfolded polypeptides generated under stress conditions	GO:0000166,GO:0000287,GO:0003674,GO:0003824,GO:0005488,GO:0005515,GO:0005524,GO:0005575,GO:0005576,GO:0005622,GO:0005623,GO:0005737,GO:0005829,GO:0006457,GO:0006458,GO:0006950,GO:0008144,GO:0008150,GO:0009266,GO:0009314,GO:0009405,GO:0009408,GO:0009628,GO:0009966,GO:0009967,GO:0009986,GO:0009987,GO:0010646,GO:0010647,GO:0016032,GO:0016462,GO:0016465,GO:0016787,GO:0016817,GO:0016818,GO:0016887,GO:…	1MURR@1224,2MHPV@213118,2WIRK@28221,42M52@68525,COG0459@1,COG0459@2	AM311O09_158;5485;7146	AM-311-O09_02494	cDNA2	135	6.275472249	Bacteria	Desulfobacterota	Desulfobacteria	Desulfobacterales	UBA2174_A
AM-311-I13	AM311I13_7;70;1446	3.6.3.14	K02112	1MUFU	C	Produces ATP from ADP in the presence of a proton gradient across the membrane. The catalytic sites are hosted primarily by the beta subunits	GO:0003674,GO:0003824,GO:0005215,GO:0005575,GO:0005622,GO:0005623,GO:0005886,GO:0006139,GO:0006163,GO:0006164,GO:0006725,GO:0006753,GO:0006754,GO:0006793,GO:0006796,GO:0006807,GO:0006810,GO:0006811,GO:0006812,GO:0008150,GO:0008152,GO:0008324,GO:0009058,GO:0009117,GO:0009123,GO:0009124,GO:0009126,GO:0009127,GO:0009141,GO:0009142,GO:0009144,GO:0009145,GO:0009150,GO:0009152,GO:0009156,GO:0009161,GO:…	1MUFU@1224,1RN6U@1236,46017@72273,COG0055@1,COG0055@2	AM311I13_7;70;1446	AM-311-I13_00436	cDNA2	135	7.575261196	Bacteria	Proteobacteria	Gammaproteobacteria	DSM-19610	DSM-19610	Thiogranum
AM-326-A07	AM326A07_40;22847;24628	6.1.1.12	K01876	1MUXB	J	Catalyzes the attachment of L-aspartate to tRNA(Asp) in a two-step reaction L-aspartate is first activated by ATP to form Asp-AMP and then transferred to the acceptor end of tRNA(Asp)	GO:0003674,GO:0003824,GO:0004812,GO:0004815,GO:0005575,GO:0005622,GO:0005623,GO:0005737,GO:0005829,GO:0006082,GO:0006139,GO:0006399,GO:0006412,GO:0006418,GO:0006422,GO:0006518,GO:0006520,GO:0006725,GO:0006807,GO:0008150,GO:0008152,GO:0009058,GO:0009059,GO:0009987,GO:0010467,GO:0016070,GO:0016874,GO:0016875,GO:0019538,GO:0019752,GO:0034641,GO:0034645,GO:0034660,GO:0043038,GO:0043039,GO:0043043,GO:…	1MUXB@1224,1RNMI@1236,2Q9HC@267890,COG0173@1,COG0173@2	AM326A07_40;22847;24628	AM-326-A07_01808	cDNA2	134	5.809291328	Bacteria	Proteobacteria	Gammaproteobacteria	Enterobacterales	Shewanellaceae	Shewanella	Shewanella sp002873135
AM-311-J09	AM311J09_9;3727;7809	2.7.7.6	K03043	1MUC4	K	DNA-dependent RNA polymerase catalyzes the transcription of DNA into RNA using the four ribonucleoside triphosphates as substrates	GO:0000428,GO:0003674,GO:0003824,GO:0003899,GO:0005575,GO:0005622,GO:0005623,GO:0005737,GO:0005829,GO:0006139,GO:0006351,GO:0006725,GO:0006807,GO:0008150,GO:0008152,GO:0009058,GO:0009059,GO:0009987,GO:0010467,GO:0016070,GO:0016740,GO:0016772,GO:0016779,GO:0018130,GO:0019438,GO:0030880,GO:0032774,GO:0032991,GO:0034062,GO:0034641,GO:0034645,GO:0034654,GO:0043170,GO:0044237,GO:0044238,GO:0044249,GO:…	1MUC4@1224,1RMK0@1236,1WX4P@135613,COG0085@1,COG0085@2	AM311J09_9;3727;7809	AM-311-J09_00386	cDNA1	133	0.682868835	Bacteria	Proteobacteria	Gammaproteobacteria	Xanthomonadales	SZUA-36	JABDPF01
AM-326-C16	AM326C16_16;13540;14280,AM326J07_13;10860;11600	1.3.5.1,1.3.5.4	K00240	1MVHS	C	Belongs to the succinate dehydrogenase fumarate reductase iron-sulfur protein family	GO:0000104,GO:0001539,GO:0003674,GO:0003824,GO:0005488,GO:0005575,GO:0005622,GO:0005623,GO:0005737,GO:0005829,GO:0005886,GO:0006091,GO:0006113,GO:0006928,GO:0006996,GO:0008150,GO:0008152,GO:0009055,GO:0009061,GO:0009987,GO:0015980,GO:0016020,GO:0016043,GO:0016491,GO:0016627,GO:0022607,GO:0022900,GO:0030030,GO:0030031,GO:0032991,GO:0040011,GO:0044085,GO:0044237,GO:0044424,GO:0044425,GO:0044444,GO:…	1MVHS@1224,1RNWR@1236,1XTYJ@135623,COG0479@1,COG0479@2	AM326C16_16;13540;14280	AM-326-C16_00571	cDNA1	133	3.76685214	Bacteria	Proteobacteria	Gammaproteobacteria	Enterobacterales	Vibrionaceae	Photobacterium
AM-311-I13	AM311I13_40;11601;12227		K02986	1MW0U	J	One of the primary rRNA binding proteins, it binds directly to 16S rRNA where it nucleates assembly of the body of the 30S subunit	GO:0000028,GO:0000900,GO:0003674,GO:0003676,GO:0003723,GO:0003729,GO:0003735,GO:0005198,GO:0005488,GO:0005575,GO:0005622,GO:0005623,GO:0005737,GO:0005829,GO:0005840,GO:0006355,GO:0006412,GO:0006417,GO:0006446,GO:0006450,GO:0006518,GO:0006807,GO:0006996,GO:0008150,GO:0008152,GO:0009058,GO:0009059,GO:0009889,GO:0009890,GO:0009891,GO:0009892,GO:0009893,GO:0009987,GO:0010467,GO:0010468,GO:0010556,GO:…	1MW0U@1224,1RQ38@1236,4601G@72273,COG0522@1,COG0522@2	AM311I13_40;11601;12227	AM-311-I13_01764	cDNA1	133	4.452828409	Bacteria	Proteobacteria	Gammaproteobacteria	DSM-19610	DSM-19610	Thiogranum
AM-311-L05	AM311L05_82;5609;6232		K02986	1MW0U	J	One of the primary rRNA binding proteins, it binds directly to 16S rRNA where it nucleates assembly of the body of the 30S subunit	GO:0000028,GO:0000900,GO:0003674,GO:0003676,GO:0003723,GO:0003729,GO:0003735,GO:0005198,GO:0005488,GO:0005575,GO:0005622,GO:0005623,GO:0005737,GO:0005829,GO:0005840,GO:0006355,GO:0006412,GO:0006417,GO:0006446,GO:0006450,GO:0006518,GO:0006807,GO:0006996,GO:0008150,GO:0008152,GO:0009058,GO:0009059,GO:0009889,GO:0009890,GO:0009891,GO:0009892,GO:0009893,GO:0009987,GO:0010467,GO:0010468,GO:0010556,GO:…	1MW0U@1224,1RQ38@1236,4601G@72273,COG0522@1,COG0522@2	AM311L05_82;5609;6232	AM-311-L05_01313	cDNA2	133	16.48336485	Bacteria	Proteobacteria	Gammaproteobacteria	Arenicellales	JAANXG01
AM-326-J07	AM326J07_7;10583;11269		K03597	1R4U0	T	An anti-sigma factor for extracytoplasmic function (ECF) sigma factor sigma-E (RpoE). ECF sigma factors are held in an inactive form by an anti-sigma factor until released by regulated intramembrane proteolysis (RIP). RIP occurs when an extracytoplasmic signal triggers a concerted proteolytic cascade to transmit information and elicit cellular responses. The membrane-spanning regulatory substrate…	GO:0000988,GO:0000989,GO:0003674,GO:0008150,GO:0009889,GO:0010556,GO:0016989,GO:0019219,GO:0019222,GO:0031323,GO:0031326,GO:0050789,GO:0050794,GO:0051171,GO:0051252,GO:0060255,GO:0065007,GO:0080090,GO:0140110,GO:1903506,GO:2001141	1R4U0@1224,1RN98@1236,1XSUI@135623,COG3073@1,COG3073@2	AM326J07_7;10583;11269	AM-326-J07_00138	cDNA1	132	4.032816557	Bacteria	Proteobacteria	Gammaproteobacteria	Enterobacterales	Vibrionaceae	Photobacterium
AM-315-M17	AM315M17_27;4205;4516			1RHW1				1RHW1@1224,2AT6X@1,2MK8G@213118,2WP67@28221,31IPI@2,42SHT@68525	AM315M17_27;4205;4516	AM-315-M17_00870	cDNA2	132	32.77146223	Bacteria	Desulfobacterota	Desulfobacteria	Desulfobacterales	UBA2174_A
AM-324-B04	AM324B04_1;3403;3621		K02518	1V9ZK	J	One of the essential components for the initiation of protein synthesis. Stabilizes the binding of IF-2 and IF-3 on the 30S subunit to which N-formylmethionyl-tRNA(fMet) subsequently binds. Helps modulate mRNA selection, yielding the 30S pre- initiation complex (PIC). Upon addition of the 50S ribosomal subunit IF-1, IF-2 and IF-3 are released leaving the mature 70S translation initation complex	GO:0001871,GO:0003674,GO:0005488,GO:0005575,GO:0005622,GO:0005623,GO:0005737,GO:0005829,GO:0009986,GO:0030246,GO:0030247,GO:0043021,GO:0043022,GO:0044424,GO:0044444,GO:0044464,GO:0044877,GO:2001065	1V9ZK@1239,24MQE@186801,3WBWA@53433,COG0361@1,COG0361@2	AM324B04_1;3403;3621	AM-324-B04_00006	cDNA2	132	46.75194841	Bacteria	Gemmatimonadota	Glassbacteria	GWA2-58-10	GWA2-58-10
AM-312-F17	AM312F17_13;3019;7098	2.7.7.6	K03043	1MUC4	K	DNA-dependent RNA polymerase catalyzes the transcription of DNA into RNA using the four ribonucleoside triphosphates as substrates	GO:0000428,GO:0003674,GO:0003824,GO:0003899,GO:0005575,GO:0005622,GO:0005623,GO:0005737,GO:0005829,GO:0006139,GO:0006351,GO:0006725,GO:0006807,GO:0008150,GO:0008152,GO:0009058,GO:0009059,GO:0009987,GO:0010467,GO:0016070,GO:0016740,GO:0016772,GO:0016779,GO:0018130,GO:0019438,GO:0030880,GO:0032774,GO:0032991,GO:0034062,GO:0034641,GO:0034645,GO:0034654,GO:0043170,GO:0044237,GO:0044238,GO:0044249,GO:…	1MUC4@1224,1RMK0@1236,1WX4P@135613,COG0085@1,COG0085@2	AM312F17_13;3019;7098	AM-312-F17_00413	cDNA2	132	2.498633183	Bacteria	Proteobacteria	Gammaproteobacteria	Arenicellales	BMS3Bbin11	BMS3Bbin11
AM-311-I13	AM311I13_40;5107;5475		K02874	1RCWZ	J	Binds to 23S rRNA. Forms part of two intersubunit bridges in the 70S ribosome	GO:0003674,GO:0003676,GO:0003723,GO:0003735,GO:0005198,GO:0005488,GO:0005575,GO:0005622,GO:0005623,GO:0005737,GO:0005829,GO:0005840,GO:0005886,GO:0006412,GO:0006518,GO:0006807,GO:0008150,GO:0008152,GO:0009058,GO:0009059,GO:0009987,GO:0010467,GO:0015934,GO:0016020,GO:0019538,GO:0019843,GO:0022625,GO:0022626,GO:0032991,GO:0034641,GO:0034645,GO:0040007,GO:0043043,GO:0043170,GO:0043226,GO:0043228,GO:…	1RCWZ@1224,1S3Z3@1236,1WY84@135613,COG0093@1,COG0093@2	AM311I13_40;5107;5475	AM-311-I13_01750	cDNA2	132	27.6954477	Bacteria	Proteobacteria	Gammaproteobacteria	DSM-19610	DSM-19610	Thiogranum
AM-311-I22	AM311I22_12;6077;7987		K04043	2NNU1	O	Heat shock 70 kDa protein	GO:0000166,GO:0000988,GO:0000989,GO:0003674,GO:0003824,GO:0005488,GO:0005515,GO:0005524,GO:0005575,GO:0005576,GO:0005622,GO:0005623,GO:0005737,GO:0005829,GO:0005886,GO:0006457,GO:0006458,GO:0006950,GO:0006986,GO:0008144,GO:0008150,GO:0008270,GO:0009266,GO:0009408,GO:0009628,GO:0009889,GO:0009987,GO:0010033,GO:0010556,GO:0016020,GO:0016043,GO:0016462,GO:0016787,GO:0016817,GO:0016818,GO:0016887,GO:…	2NNU1@2323,COG0443@1,COG0443@2	AM311I22_12;6077;7987	AM-311-I22_00261	cDNA1	131	1.437462687	Bacteria	TA06_A	DG-26_A	SM23-81	SM23-81
AM-326-C16	AM326C16_6;6656;8164	4.2.1.2	K01676	1MUV9	C	Catalyzes the reversible hydration of fumarate to (S)- malate		1MUV9@1224,1RN8U@1236,1XT4K@135623,COG1838@1,COG1838@2,COG1951@1,COG1951@2	AM326C16_6;6656;8164	AM-326-C16_00275	cDNA1	131	1.820658974	Bacteria	Proteobacteria	Gammaproteobacteria	Enterobacterales	Vibrionaceae	Photobacterium
AM-326-A07	AM326A07_23;42781;43140		K02887	1RGU2	J	Binds directly to 23S ribosomal RNA and is necessary for the in vitro assembly process of the 50S ribosomal subunit. It is not involved in the protein synthesizing functions of that subunit	GO:0000027,GO:0000900,GO:0003674,GO:0003676,GO:0003723,GO:0003729,GO:0003735,GO:0005198,GO:0005488,GO:0005575,GO:0005622,GO:0005623,GO:0005737,GO:0005829,GO:0005840,GO:0005886,GO:0006355,GO:0006412,GO:0006417,GO:0006518,GO:0006807,GO:0006996,GO:0008150,GO:0008152,GO:0009058,GO:0009059,GO:0009889,GO:0009890,GO:0009892,GO:0009987,GO:0010467,GO:0010468,GO:0010556,GO:0010558,GO:0010605,GO:0010608,GO:…	1RGU2@1224,1S3P3@1236,2QBVD@267890,COG0292@1,COG0292@2	AM326A07_23;42781;43140	AM-326-A07_01279	cDNA1	131	7.647781986	Bacteria	Proteobacteria	Gammaproteobacteria	Enterobacterales	Shewanellaceae	Shewanella	Shewanella sp002873135
AM-311-I18	AM311I18_12;27533;27847		K02888	1J6G6	J	This protein binds to 23S rRNA in the presence of protein L20	GO:0003674,GO:0003735,GO:0005198,GO:0005575,GO:0005622,GO:0005623,GO:0005737,GO:0005829,GO:0005840,GO:0005886,GO:0006412,GO:0006518,GO:0006807,GO:0008150,GO:0008152,GO:0009058,GO:0009059,GO:0009987,GO:0010467,GO:0015934,GO:0016020,GO:0019538,GO:0022625,GO:0022626,GO:0032991,GO:0034641,GO:0034645,GO:0040007,GO:0043043,GO:0043170,GO:0043226,GO:0043228,GO:0043229,GO:0043232,GO:0043603,GO:0043604,GO:…	1J6G6@118884,1MZEW@1224,1S5VB@1236,COG0261@1,COG0261@2	AM311I18_12;27533;27847	AM-311-I18_00525	cDNA2	131	32.21246243	Bacteria	Proteobacteria	Gammaproteobacteria	Chromatiales	Sedimenticolaceae
AM-315-N05	AM315N05_12;22338;23336	1.2.1.12	K00134	1HYY3	G	Glyceraldehyde 3-phosphate dehydrogenase, NAD binding domain	GO:0000166,GO:0003674,GO:0003824,GO:0004365,GO:0005488,GO:0005575,GO:0005622,GO:0005623,GO:0005737,GO:0005829,GO:0005975,GO:0006082,GO:0006090,GO:0006091,GO:0006096,GO:0006139,GO:0006163,GO:0006164,GO:0006165,GO:0006725,GO:0006732,GO:0006733,GO:0006753,GO:0006754,GO:0006757,GO:0006793,GO:0006796,GO:0006807,GO:0008150,GO:0008152,GO:0009056,GO:0009058,GO:0009108,GO:0009117,GO:0009123,GO:0009124,GO:…	1HYY3@117743,3VW6P@52959,4NEMF@976,COG0057@1,COG0057@2	AM315N05_12;22338;23336	AM-315-N05_00849	cDNA2	131	10.13498317	Bacteria	Bacteroidota	Bacteroidia	Flavobacteriales	Flavobacteriaceae	Flavicella
AM-326-C16	AM326C16_63;779;1351		K02569	1MWV2	C	COG3005 Nitrate TMAO reductases, membrane-bound tetraheme cytochrome c subunit		1MWV2@1224,1RQ9A@1236,1XSSS@135623,COG3005@1,COG3005@2	AM326C16_63;779;1351	AM-326-C16_00920	cDNA1	130	4.76327851	Bacteria	Proteobacteria	Gammaproteobacteria	Enterobacterales	Vibrionaceae	Photobacterium
AM-311-I18	AM311I18_2;29548;29892		K02884	1RH3A	J	This protein is located at the 30S-50S ribosomal subunit interface and may play a role in the structure and function of the aminoacyl-tRNA binding site	GO:0000027,GO:0003674,GO:0003676,GO:0003723,GO:0003735,GO:0005198,GO:0005488,GO:0005575,GO:0005622,GO:0005623,GO:0005737,GO:0005829,GO:0005840,GO:0005886,GO:0006412,GO:0006518,GO:0006807,GO:0006996,GO:0008150,GO:0008152,GO:0009058,GO:0009059,GO:0009987,GO:0010467,GO:0015934,GO:0016020,GO:0016043,GO:0019538,GO:0019843,GO:0022607,GO:0022613,GO:0022618,GO:0022625,GO:0022626,GO:0032991,GO:0034622,GO:…	1RH3A@1224,1S5XX@1236,1WYID@135613,COG0335@1,COG0335@2	AM311I18_2;29548;29892	AM-311-I18_00122	cDNA1	130	7.920335196	Bacteria	Proteobacteria	Gammaproteobacteria	Chromatiales	Sedimenticolaceae
AM-312-L20	AM312L20_3;49901;50329		K02871	1J5P3	J	This protein is one of the early assembly proteins of the 50S ribosomal subunit, although it is not seen to bind rRNA by itself. It is important during the early stages of 50S assembly	GO:0003674,GO:0003676,GO:0003723,GO:0003729,GO:0003735,GO:0005198,GO:0005488,GO:0005575,GO:0005618,GO:0005622,GO:0005623,GO:0005737,GO:0005829,GO:0005840,GO:0005886,GO:0006412,GO:0006417,GO:0006518,GO:0006807,GO:0008150,GO:0008152,GO:0008270,GO:0009058,GO:0009059,GO:0009889,GO:0009890,GO:0009892,GO:0009987,GO:0010467,GO:0010468,GO:0010556,GO:0010558,GO:0010605,GO:0010608,GO:0010629,GO:0015934,GO:…	1J5P3@118884,1RA11@1224,1S280@1236,COG0102@1,COG0102@2	AM312L20_3;49901;50329	AM-312-L20_00199	cDNA2	130	23.45210666	Bacteria	Proteobacteria	Gammaproteobacteria	Chromatiales	Sedimenticolaceae	DRKS01
AM-326-C16	AM326C16_76;1502;2122,AM326J07_8;11996;12616	5.2.1.8	K03773	1RDA1	O	COG0545 FKBP-type peptidyl-prolyl cis-trans isomerases 1	GO:0000413,GO:0003674,GO:0003755,GO:0003824,GO:0005488,GO:0005515,GO:0005527,GO:0005528,GO:0005575,GO:0005622,GO:0005623,GO:0005737,GO:0005829,GO:0006464,GO:0006807,GO:0008144,GO:0008150,GO:0008152,GO:0009987,GO:0016853,GO:0016859,GO:0018193,GO:0018208,GO:0019538,GO:0036211,GO:0042597,GO:0042802,GO:0043170,GO:0043412,GO:0044237,GO:0044238,GO:0044260,GO:0044267,GO:0044424,GO:0044444,GO:0044464,GO:…	1RDA1@1224,1RPMP@1236,1XTFI@135623,COG0545@1,COG0545@2	AM326C16_76;1502;2122	AM-326-C16_00974	cDNA1	129	4.360704648	Bacteria	Proteobacteria	Gammaproteobacteria	Enterobacterales	Vibrionaceae	Photobacterium
AM-320-M13	AM320M13_1;104697;105899		K02358	2GGV0	J	GTP-dependent binding of aminoacyl-tRNA to the A-site of ribosomes during protein biosynthesis		2GGV0@200940,COG0050@1,COG0050@2	AM320M13_1;104697;105899	AM-320-M13_00110	cDNA2	129	8.286431031	Bacteria	Chloroflexota	Dehalococcoidia	JABGRK01	JABGRK01	JABGRK01
AM-326-A07	AM326A07_70;6932;8110		K03531	1MV2X	D	Essential cell division protein that forms a contractile ring structure (Z ring) at the future cell division site. The regulation of the ring assembly controls the timing and the location of cell division. One of the functions of the FtsZ ring is to recruit other cell division proteins to the septum to produce a new cell wall between the dividing cells. Binds GTP and shows GTPase activity	GO:0000166,GO:0001882,GO:0001883,GO:0003674,GO:0003824,GO:0003924,GO:0005488,GO:0005515,GO:0005525,GO:0005575,GO:0005622,GO:0005623,GO:0005737,GO:0008150,GO:0009987,GO:0016043,GO:0016462,GO:0016787,GO:0016817,GO:0016818,GO:0017076,GO:0017111,GO:0019001,GO:0022607,GO:0032153,GO:0032549,GO:0032550,GO:0032553,GO:0032555,GO:0032561,GO:0034622,GO:0035639,GO:0036094,GO:0042802,GO:0043167,GO:0043168,GO:…	1MV2X@1224,1RPZS@1236,2Q91V@267890,COG0206@1,COG0206@2	AM326A07_70;6932;8110	AM-326-A07_02272	cDNA1	128	2.277316177	Bacteria	Proteobacteria	Gammaproteobacteria	Enterobacterales	Shewanellaceae	Shewanella	Shewanella sp002873135
AM-311-I18	AM311I18_5;10338;11429		K03593	1J4F3	D	Binds and transfers iron-sulfur (Fe-S) clusters to target apoproteins. Can hydrolyze ATP		1J4F3@118884,1MU7R@1224,1RMJF@1236,COG0489@1,COG0489@2	AM311I18_5;10338;11429	AM-311-I18_00270	cDNA1	128	2.458917009	Bacteria	Proteobacteria	Gammaproteobacteria	Chromatiales	Sedimenticolaceae
AM-326-A07	AM326A07_16;42762;43715	2.2.1.2	K00616	1MWQ8	F	Transaldolase is important for the balance of metabolites in the pentose-phosphate pathway	GO:0003674,GO:0003824,GO:0004801,GO:0005575,GO:0005622,GO:0005623,GO:0005737,GO:0005829,GO:0016740,GO:0016744,GO:0044424,GO:0044444,GO:0044464	1MWQ8@1224,1RMS0@1236,2QA75@267890,COG0176@1,COG0176@2	AM326A07_16;42762;43715	AM-326-A07_00999	cDNA1	128	2.814982641	Bacteria	Proteobacteria	Gammaproteobacteria	Enterobacterales	Shewanellaceae	Shewanella	Shewanella sp002873135
AM-326-C16	AM326C16_7;4719;5735	2.3.1.109	K00673	1MWHC	H	COG3138 Arginine ornithine N-succinyltransferase beta subunit		1MWHC@1224,1RMXG@1236,1XSR5@135623,COG3138@1,COG3138@2	AM326C16_7;4719;5735	AM-326-C16_00314	cDNA1	128	2.640431552	Bacteria	Proteobacteria	Gammaproteobacteria	Enterobacterales	Vibrionaceae	Photobacterium
AM-311-H01	AM311H01_34;20477;20866		K04488	1RD5K	C	A scaffold on which IscS assembles Fe-S clusters. It is likely that Fe-S cluster coordination is flexible as the role of this complex is to build and then hand off Fe-S clusters		1RD5K@1224,1S3P1@1236,1WW3I@135613,COG0822@1,COG0822@2	AM311H01_34;20477;20866	AM-311-H01_01079	cDNA1	128	6.896345647	Bacteria	Proteobacteria	Gammaproteobacteria	Tenderiales	Tenderiaceae	Tenderia
AM-311-I13	AM311I13_137;765;1142		K02935	1RGU4	J	Forms part of the ribosomal stalk which helps the ribosome interact with GTP-bound translation factors. Is thus essential for accurate translation	GO:0005575,GO:0005618,GO:0005622,GO:0005623,GO:0005737,GO:0005829,GO:0005886,GO:0008150,GO:0016020,GO:0030312,GO:0040007,GO:0044424,GO:0044444,GO:0044464,GO:0071944	1RGU4@1224,1S5V7@1236,1WYGN@135613,COG0222@1,COG0222@2	AM311I13_137;765;1142	AM-311-I13_02968	cDNA2	128	26.21506246	Bacteria	Proteobacteria	Gammaproteobacteria	DSM-19610	DSM-19610	Thiogranum
AM-311-C15	AM311C15_2;21535;22068,AM311J09_9;632;1165		K02601	1J4SH	K	Participates in transcription elongation, termination and antitermination	GO:0005575,GO:0005618,GO:0005622,GO:0005623,GO:0005737,GO:0005829,GO:0005886,GO:0006139,GO:0006351,GO:0006353,GO:0006355,GO:0006725,GO:0006807,GO:0008150,GO:0008152,GO:0009058,GO:0009059,GO:0009889,GO:0009987,GO:0010467,GO:0010468,GO:0010556,GO:0016020,GO:0016070,GO:0018130,GO:0019219,GO:0019222,GO:0019438,GO:0030312,GO:0031323,GO:0031326,GO:0031554,GO:0031564,GO:0032774,GO:0034641,GO:0034645,GO:…	1J4SH@118884,1MU14@1224,1RMW0@1236,COG0250@1,COG0250@2	AM311C15_2;21535;22068	AM-311-C15_00075	cDNA2	128	18.54236125	Bacteria	Proteobacteria	Gammaproteobacteria	Xanthomonadales	SZUA-36	JABDPF01
AM-326-J07	AM326J07_54;1076;2341		K02887	1MUCF	K	Facilitates transcription termination by a mechanism that involves Rho binding to the nascent RNA, activation of Rho's RNA-dependent ATPase activity, and release of the mRNA from the DNA template	GO:0003674,GO:0003676,GO:0003723,GO:0005488,GO:0005515,GO:0005575,GO:0005622,GO:0005623,GO:0005737,GO:0005829,GO:0006139,GO:0006351,GO:0006353,GO:0006725,GO:0006807,GO:0008150,GO:0008152,GO:0009058,GO:0009059,GO:0009987,GO:0010467,GO:0016070,GO:0018130,GO:0019438,GO:0032774,GO:0034641,GO:0034645,GO:0034654,GO:0042802,GO:0043170,GO:0044237,GO:0044238,GO:0044249,GO:0044260,GO:0044271,GO:0044424,GO:…	1MUCF@1224,1RP95@1236,1XT0A@135623,COG1158@1,COG1158@2	AM326J07_54;1076;2341	AM-326-J07_00418	cDNA2	128	7.812710315	Bacteria	Proteobacteria	Gammaproteobacteria	Enterobacterales	Vibrionaceae	Photobacterium
AM-326-A07	AM326A07_22;34640;35356			1MWJG	K	Two component transcriptional regulator, winged helix family		1MWJG@1224,1RPU3@1236,2Q9PA@267890,COG0745@1,COG0745@2	AM326A07_22;34640;35356	AM-326-A07_01233	cDNA2	128	13.80318233	Bacteria	Proteobacteria	Gammaproteobacteria	Enterobacterales	Shewanellaceae	Shewanella	Shewanella sp002873135
AM-326-J07	AM326J07_7;4604;5509		K03595	1MUKT	S	An essential GTPase that binds both GDP and GTP, with rapid nucleotide exchange. Plays a role in 16S rRNA processing and 30S ribosomal subunit biogenesis and possibly also in cell cycle regulation and energy metabolism	GO:0000166,GO:0001882,GO:0001883,GO:0003674,GO:0003676,GO:0003723,GO:0003824,GO:0003924,GO:0005488,GO:0005525,GO:0005575,GO:0005622,GO:0005623,GO:0005737,GO:0005829,GO:0005886,GO:0006464,GO:0006468,GO:0006793,GO:0006796,GO:0006807,GO:0008150,GO:0008152,GO:0009898,GO:0009987,GO:0016020,GO:0016310,GO:0016462,GO:0016787,GO:0016817,GO:0016818,GO:0017076,GO:0017111,GO:0019001,GO:0019538,GO:0019843,GO:…	1MUKT@1224,1RN3A@1236,1XUB4@135623,COG1159@1,COG1159@2	AM326J07_7;4604;5509	AM-326-J07_00132	cDNA1	127	2.941127106	Bacteria	Proteobacteria	Gammaproteobacteria	Enterobacterales	Vibrionaceae	Photobacterium
AM-311-O09	AM311O09_21;7272;7583			1RHW1				1RHW1@1224,2AT6X@1,2MK8G@213118,2WP67@28221,31IPI@2,42SHT@68525	AM311O09_21;7272;7583	AM-311-O09_00710	cDNA1	127	8.558585309	Bacteria	Desulfobacterota	Desulfobacteria	Desulfobacterales	UBA2174_A
AM-311-F14	AM311F14_10;15663;17255		K04043	1MVEN	O	Heat shock 70 kDa protein	GO:0000166,GO:0000988,GO:0000989,GO:0003674,GO:0003824,GO:0005488,GO:0005515,GO:0005524,GO:0005575,GO:0005576,GO:0005622,GO:0005623,GO:0005737,GO:0005829,GO:0005886,GO:0006457,GO:0006458,GO:0006950,GO:0006986,GO:0008144,GO:0008150,GO:0008270,GO:0009266,GO:0009408,GO:0009628,GO:0009889,GO:0009987,GO:0010033,GO:0010556,GO:0016020,GO:0016043,GO:0016462,GO:0016787,GO:0016817,GO:0016818,GO:0016887,GO:…	1MVEN@1224,1RMDD@1236,1X3SG@135614,COG0443@1,COG0443@2	AM311F14_10;15663;17255	AM-311-F14_00197	cDNA2	127	6.159464194	Bacteria	Proteobacteria	Gammaproteobacteria	Xanthomonadales	SZUA-36	JABDPF01
AM-326-J07	AM326J07_1;25039;26892		K04043	1MVQI	O	Chaperone involved in the maturation of iron-sulfur cluster-containing proteins. Has a low intrinsic ATPase activity which is markedly stimulated by HscB	GO:0000166,GO:0000988,GO:0000989,GO:0003674,GO:0003824,GO:0005488,GO:0005515,GO:0005524,GO:0005575,GO:0005622,GO:0005623,GO:0005737,GO:0005829,GO:0006457,GO:0006458,GO:0006807,GO:0006950,GO:0006986,GO:0008144,GO:0008150,GO:0008152,GO:0008270,GO:0009266,GO:0009408,GO:0009409,GO:0009628,GO:0009889,GO:0009987,GO:0010033,GO:0010467,GO:0010556,GO:0016043,GO:0016462,GO:0016787,GO:0016817,GO:0016818,GO:…	1MVQI@1224,1RN74@1236,1XT9W@135623,COG0443@1,COG0443@2	AM326J07_1;25039;26892	AM-326-J07_00026	cDNA2	127	5.291887208	Bacteria	Proteobacteria	Gammaproteobacteria	Enterobacterales	Vibrionaceae	Photobacterium
AM-312-L20	AM312L20_21;21876;24323	3.4.21.53	K01338	1J4ZW	O	ATP-dependent serine protease that mediates the selective degradation of mutant and abnormal proteins as well as certain short-lived regulatory proteins. Required for cellular homeostasis and for survival from DNA damage and developmental changes induced by stress. Degrades polypeptides processively to yield small peptide fragments that are 5 to 10 amino acids long. Binds to DNA in a double-stran…	GO:0000166,GO:0003674,GO:0003676,GO:0003677,GO:0003824,GO:0004175,GO:0004176,GO:0004252,GO:0005488,GO:0005524,GO:0005575,GO:0005622,GO:0005623,GO:0005737,GO:0005829,GO:0006508,GO:0006515,GO:0006807,GO:0006950,GO:0008144,GO:0008150,GO:0008152,GO:0008233,GO:0008236,GO:0009056,GO:0009057,GO:0009266,GO:0009314,GO:0009408,GO:0009628,GO:0009987,GO:0010165,GO:0010212,GO:0016462,GO:0016787,GO:0016817,GO:…	1J4ZW@118884,1MUV2@1224,1RPCB@1236,COG0466@1,COG0466@2	AM312L20_21;21876;24323	AM-312-L20_00749	cDNA1	126	1.079183329	Bacteria	Proteobacteria	Gammaproteobacteria	Chromatiales	Sedimenticolaceae	DRKS01
AM-326-C16	AM326C16_4;30703;30870		K02913	1N6QV	J	Belongs to the bacterial ribosomal protein bL33 family	GO:0000027,GO:0003674,GO:0003735,GO:0005198,GO:0005575,GO:0005622,GO:0005623,GO:0005737,GO:0005829,GO:0005840,GO:0006412,GO:0006518,GO:0006807,GO:0006996,GO:0008150,GO:0008152,GO:0009058,GO:0009059,GO:0009987,GO:0010467,GO:0015934,GO:0016043,GO:0019538,GO:0022607,GO:0022613,GO:0022618,GO:0022625,GO:0022626,GO:0032991,GO:0034622,GO:0034641,GO:0034645,GO:0042221,GO:0042254,GO:0042255,GO:0042273,GO:…	1N6QV@1224,1SCEJ@1236,1XYW1@135623,COG0267@1,COG0267@2	AM326C16_4;30703;30870	AM-326-C16_00212	cDNA1	126	15.81294375	Bacteria	Proteobacteria	Gammaproteobacteria	Enterobacterales	Vibrionaceae	Photobacterium
AM-326-A07	AM326A07_95;3577;4329		K01420	1MVGE	K	Transcriptional regulator, Crp Fnr family	GO:0000302,GO:0000976,GO:0001067,GO:0001130,GO:0001216,GO:0003674,GO:0003676,GO:0003677,GO:0003690,GO:0003700,GO:0005488,GO:0005575,GO:0005622,GO:0005623,GO:0005737,GO:0005829,GO:0006091,GO:0006355,GO:0006950,GO:0006979,GO:0008150,GO:0008152,GO:0009061,GO:0009889,GO:0009891,GO:0009893,GO:0009987,GO:0010035,GO:0010468,GO:0010556,GO:0010557,GO:0010604,GO:0010628,GO:0015980,GO:0019219,GO:0019222,GO:…	1MVGE@1224,1RPTB@1236,2QAIT@267890,COG0664@1,COG0664@2	AM326A07_95;3577;4329	AM-326-A07_02463	cDNA2	126	12.93704182	Bacteria	Proteobacteria	Gammaproteobacteria	Enterobacterales	Shewanellaceae	Shewanella	Shewanella sp002873135
AM-326-C16	AM326C16_7;33077;33268		K02904	1N6PR	J	Belongs to the universal ribosomal protein uL29 family	GO:0000027,GO:0003674,GO:0003735,GO:0005198,GO:0005575,GO:0005622,GO:0005623,GO:0005737,GO:0005829,GO:0005840,GO:0006412,GO:0006518,GO:0006807,GO:0006996,GO:0008150,GO:0008152,GO:0009058,GO:0009059,GO:0009987,GO:0010467,GO:0015934,GO:0016043,GO:0019538,GO:0022607,GO:0022613,GO:0022618,GO:0022625,GO:0022626,GO:0032991,GO:0034622,GO:0034641,GO:0034645,GO:0040007,GO:0042254,GO:0042255,GO:0042273,GO:…	1N6PR@1224,1SCBN@1236,1XYAY@135623,COG0255@1,COG0255@2	AM326C16_7;33077;33268	AM-326-C16_00351	cDNA2	126	50.93536883	Bacteria	Proteobacteria	Gammaproteobacteria	Enterobacterales	Vibrionaceae	Photobacterium
AM-326-C16	AM326C16_22;12073;15471,AM326J07_12;4403;8071	2.1.1.13	K00548	1MV6G	E	COG0646 Methionine synthase I (cobalamin-dependent), methyltransferase domain	GO:0000096,GO:0000097,GO:0003674,GO:0003824,GO:0005488,GO:0005575,GO:0005622,GO:0005623,GO:0005737,GO:0005829,GO:0006082,GO:0006464,GO:0006479,GO:0006520,GO:0006555,GO:0006575,GO:0006725,GO:0006730,GO:0006732,GO:0006760,GO:0006790,GO:0006807,GO:0008144,GO:0008150,GO:0008152,GO:0008168,GO:0008172,GO:0008213,GO:0008270,GO:0008276,GO:0008652,GO:0008705,GO:0009058,GO:0009066,GO:0009067,GO:0009086,GO:…	1MV6G@1224,1RMYD@1236,1XSUY@135623,COG0646@1,COG0646@2,COG1410@1,COG1410@2	AM326C16_22;12073;15471	AM-326-C16_00672	cDNA2	126	2.863053398	Bacteria	Proteobacteria	Gammaproteobacteria	Enterobacterales	Vibrionaceae	Photobacterium
AM-312-L20	AM312L20_8;36560;38482		K03798	1J4WR	O	Acts as a processive, ATP-dependent zinc metallopeptidase for both cytoplasmic and membrane proteins. Plays a role in the quality control of integral membrane proteins	GO:0003674,GO:0003824,GO:0004176,GO:0005488,GO:0005515,GO:0005575,GO:0005622,GO:0005623,GO:0005737,GO:0005829,GO:0005886,GO:0006508,GO:0006807,GO:0006950,GO:0006979,GO:0008150,GO:0008152,GO:0008233,GO:0008237,GO:0009056,GO:0009057,GO:0010468,GO:0016020,GO:0016462,GO:0016787,GO:0016817,GO:0016818,GO:0016887,GO:0017111,GO:0019222,GO:0019538,GO:0030163,GO:0040007,GO:0042623,GO:0042802,GO:0043170,GO:…	1J4WR@118884,1MU6J@1224,1RME8@1236,COG0465@1,COG0465@2	AM312L20_8;36560;38482	AM-312-L20_00401	cDNA1	125	1.363060968	Bacteria	Proteobacteria	Gammaproteobacteria	Chromatiales	Sedimenticolaceae	DRKS01
AM-312-F17	AM312F17_8;23772;24524	2.1.1.228,4.6.1.12	K00554	1MUN1	J	Belongs to the RNA methyltransferase TrmD family	GO:0000287,GO:0001510,GO:0002939,GO:0003674,GO:0003824,GO:0005488,GO:0005515,GO:0005575,GO:0005622,GO:0005623,GO:0005737,GO:0005829,GO:0006139,GO:0006396,GO:0006399,GO:0006400,GO:0006725,GO:0006807,GO:0008033,GO:0008150,GO:0008152,GO:0008168,GO:0008173,GO:0008175,GO:0008757,GO:0009019,GO:0009451,GO:0009987,GO:0010467,GO:0016070,GO:0016423,GO:0016740,GO:0016741,GO:0016772,GO:0016779,GO:0030488,GO:…	1MUN1@1224,1RMWC@1236,COG0336@1,COG0336@2	AM312F17_8;23772;24524	AM-312-F17_00326	cDNA1	125	3.483780825	Bacteria	Proteobacteria	Gammaproteobacteria	Arenicellales	BMS3Bbin11	BMS3Bbin11
AM-311-O09	AM311O09_44;13788;14648	2.1.1.137,2.1.1.79	K00574	1MVXN	Q	Methyltransferase		1MVXN@1224,1RNTN@1236,COG0500@1,COG2226@2	AM311O09_44;13788;14648	AM-311-O09_01226	cDNA1	125	3.046282768	Bacteria	Desulfobacterota	Desulfobacteria	Desulfobacterales	UBA2174_A
AM-326-J07	AM326J07_17;6000;9116		K03296	1MU48	V	Belongs to the resistance-nodulation-cell division (RND) (TC 2.A.6) family		1MU48@1224,1RMBN@1236,1XSSQ@135623,COG0841@1,COG0841@2	AM326J07_17;6000;9116	AM-326-J07_00257	cDNA2	124	3.072603448	Bacteria	Proteobacteria	Gammaproteobacteria	Enterobacterales	Vibrionaceae	Photobacterium
AM-312-C05	AM312C05_79;6403;6735		K02895	2NPT6	J	One of the proteins that surrounds the polypeptide exit tunnel on the outside of the subunit	GO:0005575,GO:0005622,GO:0005623,GO:0005737,GO:0005829,GO:0005840,GO:0006412,GO:0006518,GO:0006807,GO:0008150,GO:0008152,GO:0009058,GO:0009059,GO:0009987,GO:0010467,GO:0015934,GO:0019538,GO:0022625,GO:0022626,GO:0032991,GO:0034641,GO:0034645,GO:0043043,GO:0043170,GO:0043226,GO:0043228,GO:0043229,GO:0043232,GO:0043603,GO:0043604,GO:0044237,GO:0044238,GO:0044249,GO:0044260,GO:0044267,GO:0044271,GO:…	2NPT6@2323,COG0198@1,COG0198@2	AM312C05_79;6403;6735	AM-312-C05_01761	cDNA2	124	28.83804923	Bacteria	Acidobacteriota	Aminicenantia	Aminicenantales	Aminicenantaceae
AM-312-L20	AM312L20_21;21876;24323	3.4.21.53	K01338	1J4ZW	O	ATP-dependent serine protease that mediates the selective degradation of mutant and abnormal proteins as well as certain short-lived regulatory proteins. Required for cellular homeostasis and for survival from DNA damage and developmental changes induced by stress. Degrades polypeptides processively to yield small peptide fragments that are 5 to 10 amino acids long. Binds to DNA in a double-stran…	GO:0000166,GO:0003674,GO:0003676,GO:0003677,GO:0003824,GO:0004175,GO:0004176,GO:0004252,GO:0005488,GO:0005524,GO:0005575,GO:0005622,GO:0005623,GO:0005737,GO:0005829,GO:0006508,GO:0006515,GO:0006807,GO:0006950,GO:0008144,GO:0008150,GO:0008152,GO:0008233,GO:0008236,GO:0009056,GO:0009057,GO:0009266,GO:0009314,GO:0009408,GO:0009628,GO:0009987,GO:0010165,GO:0010212,GO:0016462,GO:0016787,GO:0016817,GO:…	1J4ZW@118884,1MUV2@1224,1RPCB@1236,COG0466@1,COG0466@2	AM312L20_21;21876;24323	AM-312-L20_00749	cDNA2	124	3.912640925	Bacteria	Proteobacteria	Gammaproteobacteria	Chromatiales	Sedimenticolaceae	DRKS01
AM-311-I13	AM311I13_137;765;1142		K02935	1RGU4	J	Forms part of the ribosomal stalk which helps the ribosome interact with GTP-bound translation factors. Is thus essential for accurate translation	GO:0005575,GO:0005618,GO:0005622,GO:0005623,GO:0005737,GO:0005829,GO:0005886,GO:0008150,GO:0016020,GO:0030312,GO:0040007,GO:0044424,GO:0044444,GO:0044464,GO:0071944	1RGU4@1224,1S5V7@1236,1WYGN@135613,COG0222@1,COG0222@2	AM311I13_137;765;1142	AM-311-I13_02968	cDNA1	123	6.837894773	Bacteria	Proteobacteria	Gammaproteobacteria	DSM-19610	DSM-19610	Thiogranum
AM-312-L20	AM312L20_14;11007;13391	2.7.9.2	K01007	1MU0R	G	Catalyzes the phosphorylation of pyruvate to phosphoenolpyruvate	GO:0000287,GO:0003674,GO:0003824,GO:0005488,GO:0005575,GO:0005622,GO:0005623,GO:0005737,GO:0005829,GO:0005975,GO:0005996,GO:0006006,GO:0006094,GO:0006793,GO:0006796,GO:0008150,GO:0008152,GO:0008986,GO:0009058,GO:0009987,GO:0016051,GO:0016301,GO:0016310,GO:0016740,GO:0016772,GO:0016781,GO:0019318,GO:0019319,GO:0043167,GO:0043169,GO:0044237,GO:0044238,GO:0044281,GO:0044283,GO:0044424,GO:0044444,GO:…	1MU0R@1224,1RP3T@1236,1WXGJ@135613,COG0574@1,COG0574@2,COG1080@1,COG1080@2	AM312L20_14;11007;13391	AM-312-L20_00562	cDNA1	123	1.081328158	Bacteria	Proteobacteria	Gammaproteobacteria	Chromatiales	Sedimenticolaceae	DRKS01
AM-326-A07	AM326A07_61;11237;11449		K02909	1MZ69	J	Binds the 23S rRNA	GO:0003674,GO:0003735,GO:0005198,GO:0005488,GO:0005575,GO:0005622,GO:0005623,GO:0005737,GO:0005829,GO:0005840,GO:0006412,GO:0006518,GO:0006807,GO:0008150,GO:0008152,GO:0008270,GO:0009058,GO:0009059,GO:0009987,GO:0010467,GO:0015934,GO:0019538,GO:0022625,GO:0022626,GO:0032991,GO:0034641,GO:0034645,GO:0043043,GO:0043167,GO:0043169,GO:0043170,GO:0043226,GO:0043228,GO:0043229,GO:0043232,GO:0043603,GO:…	1MZ69@1224,1SCMH@1236,2QCGC@267890,COG0254@1,COG0254@2	AM326A07_61;11237;11449	AM-326-A07_02166	cDNA2	123	44.79726789	Bacteria	Proteobacteria	Gammaproteobacteria	Enterobacterales	Shewanellaceae	Shewanella	Shewanella sp002873135
AM-324-M09	AM324M09_13;23959;24456			2IZDI	M	COG2335 Secreted and surface protein containing fasciclin-like repeats		2IZDI@203682,COG2335@1,COG2335@2	AM324M09_13;23959;24456	AM-324-M09_00496	cDNA2	123	19.10869375	Bacteria	Acidobacteriota	Aminicenantia	Aminicenantales
AM-311-I13	AM311I13_40;13296;13700,AM315J06_6;58711;59103		K02879	1RCWN	J	Ribosomal protein L17	GO:0000027,GO:0003674,GO:0003735,GO:0005198,GO:0005575,GO:0005622,GO:0005623,GO:0005737,GO:0005829,GO:0005840,GO:0006412,GO:0006518,GO:0006807,GO:0006996,GO:0008150,GO:0008152,GO:0009058,GO:0009059,GO:0009987,GO:0010467,GO:0015934,GO:0016043,GO:0019538,GO:0022607,GO:0022613,GO:0022618,GO:0022625,GO:0022626,GO:0032991,GO:0034622,GO:0034641,GO:0034645,GO:0042254,GO:0042255,GO:0042273,GO:0043043,GO:…	1RCWN@1224,1S3QK@1236,1XJJW@135619,COG0203@1,COG0203@2	AM311I13_40;13296;13700	AM-311-I13_01766	cDNA1	122	6.329029465	Bacteria	Proteobacteria	Gammaproteobacteria	DSM-19610	DSM-19610	Thiogranum
AM-326-J07	AM326J07_6;15913;16626	1.3.5.1,1.3.5.4	K00240	1MVHS	C	Belongs to the succinate dehydrogenase fumarate reductase iron-sulfur protein family	GO:0000104,GO:0003674,GO:0003824,GO:0005488,GO:0005575,GO:0005622,GO:0005623,GO:0005886,GO:0006082,GO:0006091,GO:0006099,GO:0006101,GO:0008150,GO:0008152,GO:0009055,GO:0009060,GO:0009987,GO:0015980,GO:0016020,GO:0016491,GO:0016627,GO:0016999,GO:0017144,GO:0019752,GO:0022900,GO:0022904,GO:0032991,GO:0043436,GO:0044237,GO:0044238,GO:0044281,GO:0044424,GO:0044425,GO:0044459,GO:0044464,GO:0045273,GO:…	1MVHS@1224,1RNWR@1236,1XSXW@135623,COG0479@1,COG0479@2	AM326J07_6;15913;16626	AM-326-J07_00127	cDNA1	122	3.586154143	Bacteria	Proteobacteria	Gammaproteobacteria	Enterobacterales	Vibrionaceae	Photobacterium
AM-311-O09	AM311O09_14;6822;8225		K03292	COG2211	G	Major facilitator Superfamily		COG2211@1,COG2211@2	AM311O09_14;6822;8225	AM-311-O09_00519	cDNA1	122	1.822471778	Bacteria	Desulfobacterota	Desulfobacteria	Desulfobacterales	UBA2174_A
AM-312-L20	AM312L20_94;63;251		K02959	1MZCT	J	Belongs to the bacterial ribosomal protein bS16 family	GO:0000028,GO:0000217,GO:0000400,GO:0003674,GO:0003676,GO:0003677,GO:0003735,GO:0003824,GO:0004518,GO:0004519,GO:0004520,GO:0004536,GO:0005198,GO:0005488,GO:0005575,GO:0005622,GO:0005623,GO:0005737,GO:0005829,GO:0005840,GO:0005886,GO:0006139,GO:0006259,GO:0006412,GO:0006518,GO:0006725,GO:0006807,GO:0006996,GO:0008150,GO:0008152,GO:0009058,GO:0009059,GO:0009987,GO:0010467,GO:0015935,GO:0016020,GO:…	1MZCT@1224,1S8RT@1236,467U2@72275,COG0228@1,COG0228@2	AM312L20_94;63;251	AM-312-L20_01433	cDNA2	122	50.1053683	Bacteria	Proteobacteria	Gammaproteobacteria	Chromatiales	Sedimenticolaceae	DRKS01
AM-315-M17	AM315M17_20;392;2050		K04077	1MURR	O	Prevents misfolding and promotes the refolding and proper assembly of unfolded polypeptides generated under stress conditions	GO:0000166,GO:0000287,GO:0003674,GO:0003824,GO:0005488,GO:0005515,GO:0005524,GO:0005575,GO:0005576,GO:0005622,GO:0005623,GO:0005737,GO:0005829,GO:0006457,GO:0006458,GO:0006950,GO:0008144,GO:0008150,GO:0009266,GO:0009314,GO:0009405,GO:0009408,GO:0009628,GO:0009966,GO:0009967,GO:0009986,GO:0009987,GO:0010646,GO:0010647,GO:0016032,GO:0016462,GO:0016465,GO:0016787,GO:0016817,GO:0016818,GO:0016887,GO:…	1MURR@1224,2MHPV@213118,2WIRK@28221,42M52@68525,COG0459@1,COG0459@2	AM315M17_20;392;2050	AM-315-M17_00739	cDNA2	122	5.681428975	Bacteria	Desulfobacterota	Desulfobacteria	Desulfobacterales	UBA2174_A
AM-326-J07	AM326J07_65;281;1495	2.8.1.7	K04487	1MU1C	H	Master enzyme that delivers sulfur to a number of partners involved in Fe-S cluster assembly, tRNA modification or cofactor biosynthesis. Catalyzes the removal of elemental sulfur atoms from cysteine to produce alanine. Functions as a sulfur delivery protein for Fe-S cluster synthesis onto IscU, an Fe-S scaffold assembly protein, as well as other S acceptor proteins	GO:0001522,GO:0003674,GO:0003824,GO:0004123,GO:0005488,GO:0005575,GO:0005622,GO:0005623,GO:0005737,GO:0005829,GO:0006139,GO:0006396,GO:0006399,GO:0006400,GO:0006725,GO:0006790,GO:0006807,GO:0008033,GO:0008144,GO:0008150,GO:0008152,GO:0008483,GO:0009000,GO:0009058,GO:0009451,GO:0009987,GO:0010467,GO:0016043,GO:0016070,GO:0016226,GO:0016740,GO:0016769,GO:0016782,GO:0016783,GO:0016829,GO:0016846,GO:…	1MU1C@1224,1RNCD@1236,1XSAE@135623,COG1104@1,COG1104@2	AM326J07_65;281;1495	AM-326-J07_00445	cDNA2	122	7.759315685	Bacteria	Proteobacteria	Gammaproteobacteria	Enterobacterales	Vibrionaceae	Photobacterium
AM-311-E20	AM311E20_167;2893;5115	1.11.1.21	K03782	1MUBF	P	Bifunctional enzyme with both catalase and broad- spectrum peroxidase activity	GO:0000302,GO:0003674,GO:0003824,GO:0004096,GO:0004601,GO:0005488,GO:0005575,GO:0005576,GO:0005622,GO:0005623,GO:0005737,GO:0005829,GO:0006950,GO:0006979,GO:0008150,GO:0008152,GO:0009056,GO:0009636,GO:0009987,GO:0010035,GO:0016209,GO:0016491,GO:0016684,GO:0016999,GO:0017001,GO:0017144,GO:0020037,GO:0033554,GO:0034599,GO:0034614,GO:0035690,GO:0042221,GO:0042493,GO:0042542,GO:0042737,GO:0042743,GO:…	1MUBF@1224,2VH5H@28216,COG0376@1,COG0376@2	AM311E20_167;2893;5115	AM-311-E20_02450	cDNA1	121	1.141300395	Bacteria	Proteobacteria	Gammaproteobacteria	Xanthomonadales	SZUA-36	SZUA-36
AM-326-J07	AM326J07_5;7912;8556	2.3.1.181	K03801	1MU6A	H	Catalyzes the transfer of endogenously produced octanoic acid from octanoyl-acyl-carrier-protein onto the lipoyl domains of lipoate-dependent enzymes. Lipoyl-ACP can also act as a substrate although octanoyl-ACP is likely to be the physiological substrate	GO:0003674,GO:0003824,GO:0006082,GO:0006464,GO:0006629,GO:0006631,GO:0006633,GO:0006732,GO:0006790,GO:0006807,GO:0008150,GO:0008152,GO:0008610,GO:0009058,GO:0009106,GO:0009107,GO:0009108,GO:0009249,GO:0009892,GO:0009987,GO:0010467,GO:0010468,GO:0010605,GO:0010629,GO:0016053,GO:0016415,GO:0016740,GO:0016746,GO:0016747,GO:0016772,GO:0016779,GO:0016874,GO:0016879,GO:0016979,GO:0018065,GO:0018130,GO:…	1MU6A@1224,1RMXQ@1236,1XT77@135623,COG0321@1,COG0321@2	AM326J07_5;7912;8556	AM-326-J07_00099	cDNA1	121	3.937840805	Bacteria	Proteobacteria	Gammaproteobacteria	Enterobacterales	Vibrionaceae	Photobacterium
AM-312-K17	AM312K17_9;6884;8512		K04077	1MURR	O	Prevents misfolding and promotes the refolding and proper assembly of unfolded polypeptides generated under stress conditions	GO:0000166,GO:0000287,GO:0003674,GO:0003824,GO:0005488,GO:0005515,GO:0005524,GO:0005575,GO:0005576,GO:0005622,GO:0005623,GO:0005737,GO:0005829,GO:0006457,GO:0006458,GO:0006950,GO:0008144,GO:0008150,GO:0009266,GO:0009314,GO:0009405,GO:0009408,GO:0009628,GO:0009966,GO:0009967,GO:0009986,GO:0009987,GO:0010646,GO:0010647,GO:0016032,GO:0016462,GO:0016465,GO:0016787,GO:0016817,GO:0016818,GO:0016887,GO:…	1MURR@1224,2MHPV@213118,2WIRK@28221,42M52@68525,COG0459@1,COG0459@2	AM312K17_9;6884;8512	AM-312-K17_00850	cDNA1	121	1.55772081	Bacteria	Desulfobacterota	Desulfobacteria	Desulfobacterales
AM-311-I13	AM311I13_40;2006;2833		K02886	1MVTD	J	One of the primary rRNA binding proteins. Required for association of the 30S and 50S subunits to form the 70S ribosome, for tRNA binding and peptide bond formation. It has been suggested to have peptidyltransferase activity	GO:0000027,GO:0002181,GO:0003674,GO:0003676,GO:0003723,GO:0003735,GO:0005198,GO:0005488,GO:0005575,GO:0005622,GO:0005623,GO:0005737,GO:0005829,GO:0005840,GO:0005886,GO:0006412,GO:0006518,GO:0006807,GO:0006996,GO:0008150,GO:0008152,GO:0008270,GO:0009058,GO:0009059,GO:0009987,GO:0010467,GO:0015934,GO:0016020,GO:0016043,GO:0019538,GO:0022607,GO:0022613,GO:0022618,GO:0022625,GO:0022626,GO:0032991,GO:…	1MVTD@1224,1RMGR@1236,1XHKX@135619,COG0090@1,COG0090@2	AM311I13_40;2006;2833	AM-311-I13_01743	cDNA1	121	3.066468535	Bacteria	Proteobacteria	Gammaproteobacteria	DSM-19610	DSM-19610	Thiogranum
AM-326-C16	AM326C16_15;4160;4669		K02755	1MWIQ	G	COG2190 Phosphotransferase system IIA components	GO:0003674,GO:0003824,GO:0005575,GO:0005622,GO:0005623,GO:0005737,GO:0005829,GO:0005886,GO:0006109,GO:0006793,GO:0006796,GO:0006810,GO:0008150,GO:0008152,GO:0008643,GO:0009401,GO:0009892,GO:0009898,GO:0009987,GO:0016020,GO:0016301,GO:0016310,GO:0016740,GO:0016772,GO:0019222,GO:0019897,GO:0019898,GO:0031234,GO:0044237,GO:0044424,GO:0044425,GO:0044444,GO:0044459,GO:0044464,GO:0045912,GO:0048519,GO:…	1MWIQ@1224,1RNE3@1236,1XT2S@135623,COG2190@1,COG2190@2	AM326C16_15;4160;4669	AM-326-C16_00549	cDNA1	121	4.982258307	Bacteria	Proteobacteria	Gammaproteobacteria	Enterobacterales	Vibrionaceae	Photobacterium
AM-312-F17	AM312F17_5;23120;23332		K02911	1N6RF	J	Belongs to the bacterial ribosomal protein bL32 family	GO:0000027,GO:0000302,GO:0003674,GO:0003735,GO:0005198,GO:0005575,GO:0005622,GO:0005623,GO:0005737,GO:0005829,GO:0005840,GO:0006412,GO:0006518,GO:0006807,GO:0006950,GO:0006979,GO:0006996,GO:0008150,GO:0008152,GO:0009058,GO:0009059,GO:0009314,GO:0009628,GO:0009987,GO:0010467,GO:0015934,GO:0016043,GO:0019538,GO:0022607,GO:0022613,GO:0022618,GO:0022625,GO:0022626,GO:0032991,GO:0034622,GO:0034641,GO:…	1N6RF@1224,1SC9G@1236,1WZ7D@135613,COG0333@1,COG0333@2	AM312F17_5;23120;23332	AM-312-F17_00238	cDNA2	121	44.06885703	Bacteria	Proteobacteria	Gammaproteobacteria	Arenicellales	BMS3Bbin11	BMS3Bbin11
AM-326-J07	AM326J07_1;16662;17777	1.17.7.1,1.17.7.3	K03526	1MUAX	I	Converts 2C-methyl-D-erythritol 2,4-cyclodiphosphate (ME-2,4cPP) into 1-hydroxy-2-methyl-2-(E)-butenyl 4-diphosphate	GO:0003674,GO:0003824,GO:0005488,GO:0005575,GO:0005622,GO:0005623,GO:0005737,GO:0005829,GO:0006081,GO:0006082,GO:0006090,GO:0006091,GO:0006629,GO:0006644,GO:0006720,GO:0006793,GO:0006796,GO:0008150,GO:0008152,GO:0008299,GO:0008610,GO:0008654,GO:0009055,GO:0009058,GO:0009240,GO:0009987,GO:0016491,GO:0016725,GO:0019288,GO:0019637,GO:0019682,GO:0019752,GO:0022900,GO:0032787,GO:0043167,GO:0043169,GO:…	1MUAX@1224,1RMXZ@1236,1XSUH@135623,COG0821@1,COG0821@2	AM326J07_1;16662;17777	AM-326-J07_00016	cDNA1	120	2.255615294	Bacteria	Proteobacteria	Gammaproteobacteria	Enterobacterales	Vibrionaceae	Photobacterium
AM-326-C16	AM326C16_14;7563;10193,AM326J07_20;5994;8624	4.1.1.31	K01595	1MUD5	H	Forms oxaloacetate, a four-carbon dicarboxylic acid source for the tricarboxylic acid cycle	GO:0003674,GO:0003824,GO:0004611,GO:0005575,GO:0005622,GO:0005623,GO:0005737,GO:0005829,GO:0006082,GO:0006091,GO:0006099,GO:0006101,GO:0008150,GO:0008152,GO:0008964,GO:0009060,GO:0009987,GO:0015980,GO:0016829,GO:0016830,GO:0016831,GO:0016999,GO:0017144,GO:0019752,GO:0043436,GO:0044237,GO:0044238,GO:0044281,GO:0044424,GO:0044444,GO:0044464,GO:0045333,GO:0055114,GO:0071704,GO:0072350	1MUD5@1224,1RPTP@1236,1XUG5@135623,COG2352@1,COG2352@2	AM326C16_14;7563;10193	AM-326-C16_00535	cDNA1	120	0.956277967	Bacteria	Proteobacteria	Gammaproteobacteria	Enterobacterales	Vibrionaceae	Photobacterium
AM-311-I13	AM311I13_70;2677;2970		K11179	1RITK	P	DsrC like protein		1RITK@1224,2W32H@28216,44WIY@713636,COG2920@1,COG2920@2	AM311I13_70;2677;2970	AM-311-I13_02363	cDNA1	120	8.583655471	Bacteria	Proteobacteria	Gammaproteobacteria	DSM-19610	DSM-19610	Thiogranum
AM-311-I13	AM311I13_106;122;559		K02520	1RDD2	J	IF-3 binds to the 30S ribosomal subunit and shifts the equilibrum between 70S ribosomes and their 50S and 30S subunits in favor of the free subunits, thus enhancing the availability of 30S subunits on which protein synthesis initiation begins	GO:0000049,GO:0001731,GO:0002181,GO:0002183,GO:0003674,GO:0003676,GO:0003723,GO:0003743,GO:0005488,GO:0005575,GO:0005622,GO:0005623,GO:0005737,GO:0005829,GO:0005886,GO:0006412,GO:0006413,GO:0006417,GO:0006446,GO:0006518,GO:0006807,GO:0006950,GO:0006996,GO:0008135,GO:0008150,GO:0008152,GO:0009058,GO:0009059,GO:0009266,GO:0009409,GO:0009628,GO:0009889,GO:0009891,GO:0009893,GO:0009987,GO:0010467,GO:…	1RDD2@1224,2KQWG@206351,2VQ19@28216,COG0290@1,COG0290@2	AM311I13_106;122;559	AM-311-I13_02796	cDNA1	120	5.755174034	Bacteria	Proteobacteria	Gammaproteobacteria	DSM-19610	DSM-19610	Thiogranum
AM-326-J07	AM326J07_44;735;1376		K03673	1RGWH	O	Thiol disulfide interchange protein	GO:0003674,GO:0003756,GO:0003824,GO:0005575,GO:0005623,GO:0006457,GO:0008150,GO:0008152,GO:0009987,GO:0015035,GO:0015036,GO:0016491,GO:0016667,GO:0016853,GO:0016860,GO:0016864,GO:0030288,GO:0030313,GO:0031975,GO:0042221,GO:0042597,GO:0044464,GO:0046677,GO:0050896,GO:0051716,GO:0055114,GO:0070887,GO:0071236,GO:0140096	1RGWH@1224,1S5WA@1236,1XTXK@135623,COG1651@1,COG1651@2	AM326J07_44;735;1376	AM-326-J07_00385	cDNA1	120	3.923574186	Bacteria	Proteobacteria	Gammaproteobacteria	Enterobacterales	Vibrionaceae	Photobacterium
AM-326-A07	AM326A07_10;17266;19530	2.7.13.3	K02487	1MUAG	T	CheA signal transduction histidine	GO:0003674,GO:0005488,GO:0005515,GO:0019904	1MUAG@1224,1RMS6@1236,2Q9IN@267890,COG0643@1,COG0643@2,COG2198@1,COG2198@2	AM326A07_10;17266;19530	AM-326-A07_00664	cDNA2	120	4.092485044	Bacteria	Proteobacteria	Gammaproteobacteria	Enterobacterales	Shewanellaceae	Shewanella	Shewanella sp002873135
AM-312-L20	AM312L20_94;1631;1984		K02884	1RH3A	J	This protein is located at the 30S-50S ribosomal subunit interface and may play a role in the structure and function of the aminoacyl-tRNA binding site	GO:0000027,GO:0003674,GO:0003676,GO:0003723,GO:0003735,GO:0005198,GO:0005488,GO:0005575,GO:0005622,GO:0005623,GO:0005737,GO:0005829,GO:0005840,GO:0005886,GO:0006412,GO:0006518,GO:0006807,GO:0006996,GO:0008150,GO:0008152,GO:0009058,GO:0009059,GO:0009987,GO:0010467,GO:0015934,GO:0016020,GO:0016043,GO:0019538,GO:0019843,GO:0022607,GO:0022613,GO:0022618,GO:0022625,GO:0022626,GO:0032991,GO:0034622,GO:…	1RH3A@1224,1S5XX@1236,1WYID@135613,COG0335@1,COG0335@2	AM312L20_94;1631;1984	AM-312-L20_01436	cDNA2	120	26.2475528	Bacteria	Proteobacteria	Gammaproteobacteria	Chromatiales	Sedimenticolaceae	DRKS01
AM-320-L16	AM320L16_4;18246;20177		K04043	1MVEN	O	Heat shock 70 kDa protein	GO:0000166,GO:0000988,GO:0000989,GO:0003674,GO:0003824,GO:0005488,GO:0005515,GO:0005524,GO:0005575,GO:0005576,GO:0005622,GO:0005623,GO:0005737,GO:0005829,GO:0005886,GO:0006457,GO:0006458,GO:0006950,GO:0006986,GO:0008144,GO:0008150,GO:0008270,GO:0009266,GO:0009408,GO:0009628,GO:0009889,GO:0009987,GO:0010033,GO:0010556,GO:0016020,GO:0016043,GO:0016462,GO:0016787,GO:0016817,GO:0016818,GO:0016887,GO:…	1MVEN@1224,1RMDD@1236,1WVW2@135613,COG0443@1,COG0443@2	AM320L16_4;18246;20177	AM-320-L16_00126	cDNA2	120	4.798232076	Bacteria	Proteobacteria	Gammaproteobacteria	GCA-001735895	GCA-001735895	GCA-001735895
AM-311-C15	AM311C15_175;3106;3492		K02879	1RCWN	J	Ribosomal protein L17	GO:0000027,GO:0003674,GO:0003735,GO:0005198,GO:0005575,GO:0005622,GO:0005623,GO:0005737,GO:0005829,GO:0005840,GO:0006412,GO:0006518,GO:0006807,GO:0006996,GO:0008150,GO:0008152,GO:0009058,GO:0009059,GO:0009987,GO:0010467,GO:0015934,GO:0016043,GO:0019538,GO:0022607,GO:0022613,GO:0022618,GO:0022625,GO:0022626,GO:0032991,GO:0034622,GO:0034641,GO:0034645,GO:0042254,GO:0042255,GO:0042273,GO:0043043,GO:…	1RCWN@1224,1S3QK@1236,1XJJW@135619,COG0203@1,COG0203@2	AM311C15_175;3106;3492	AM-311-C15_02014	cDNA1	119	6.461276237	Bacteria	Proteobacteria	Gammaproteobacteria	Xanthomonadales	SZUA-36	JABDPF01
AM-326-C16	AM326C16_24;2665;4317	5.3.1.9	K01810	1MUFP	G	Belongs to the GPI family	GO:0003674,GO:0003824,GO:0004347,GO:0005488,GO:0005515,GO:0005575,GO:0005622,GO:0005623,GO:0005737,GO:0005829,GO:0005975,GO:0006082,GO:0006090,GO:0006091,GO:0006096,GO:0006139,GO:0006163,GO:0006164,GO:0006165,GO:0006725,GO:0006732,GO:0006733,GO:0006753,GO:0006754,GO:0006757,GO:0006793,GO:0006796,GO:0006807,GO:0006950,GO:0006979,GO:0008150,GO:0008152,GO:0009056,GO:0009058,GO:0009108,GO:0009117,GO:…	1MUFP@1224,1RNIT@1236,1XT97@135623,COG0166@1,COG0166@2	AM326C16_24;2665;4317	AM-326-C16_00688	cDNA1	119	1.509717087	Bacteria	Proteobacteria	Gammaproteobacteria	Enterobacterales	Vibrionaceae	Photobacterium
AM-326-C16	AM326C16_7;8508;9140		K10914	1MXID	K	COG0664 cAMP-binding proteins - catabolite gene activator and regulatory subunit of cAMP-dependent protein kinases	GO:0000166,GO:0003674,GO:0003676,GO:0003677,GO:0003700,GO:0005488,GO:0005515,GO:0005575,GO:0005622,GO:0005623,GO:0005737,GO:0005829,GO:0006139,GO:0006351,GO:0006355,GO:0006725,GO:0006807,GO:0007154,GO:0007584,GO:0008144,GO:0008150,GO:0008152,GO:0009058,GO:0009059,GO:0009605,GO:0009889,GO:0009890,GO:0009891,GO:0009892,GO:0009893,GO:0009987,GO:0009991,GO:0010467,GO:0010468,GO:0010556,GO:0010557,GO:…	1MXID@1224,1RMIZ@1236,1XT4N@135623,COG0664@1,COG0664@2	AM326C16_7;8508;9140	AM-326-C16_00318	cDNA1	119	3.946285803	Bacteria	Proteobacteria	Gammaproteobacteria	Enterobacterales	Vibrionaceae	Photobacterium
AM-326-C16	AM326C16_91;590;1492	2.5.1.75	K00791	1MUB2	F	Catalyzes the transfer of a dimethylallyl group onto the adenine at position 37 in tRNAs that read codons beginning with uridine, leading to the formation of N6-(dimethylallyl)adenosine (i(6)A)	GO:0003674,GO:0003824,GO:0006139,GO:0006396,GO:0006399,GO:0006400,GO:0006417,GO:0006725,GO:0006807,GO:0006950,GO:0008033,GO:0008150,GO:0008152,GO:0009266,GO:0009408,GO:0009451,GO:0009628,GO:0009889,GO:0009987,GO:0010467,GO:0010468,GO:0010556,GO:0010608,GO:0016070,GO:0016740,GO:0016765,GO:0019222,GO:0031323,GO:0031326,GO:0032268,GO:0033554,GO:0034248,GO:0034470,GO:0034605,GO:0034641,GO:0034660,GO:…	1MUB2@1224,1RMDU@1236,1XSXN@135623,COG0324@1,COG0324@2	AM326C16_91;590;1492	AM-326-C16_01017	cDNA1	119	2.765025086	Bacteria	Proteobacteria	Gammaproteobacteria	Enterobacterales	Vibrionaceae	Photobacterium
AM-315-J06	AM315J06_6;60129;60749		K02986	1MW0U	J	One of the primary rRNA binding proteins, it binds directly to 16S rRNA where it nucleates assembly of the body of the 30S subunit	GO:0000028,GO:0000900,GO:0003674,GO:0003676,GO:0003723,GO:0003729,GO:0003735,GO:0005198,GO:0005488,GO:0005575,GO:0005622,GO:0005623,GO:0005737,GO:0005829,GO:0005840,GO:0006355,GO:0006412,GO:0006417,GO:0006446,GO:0006450,GO:0006518,GO:0006807,GO:0006996,GO:0008150,GO:0008152,GO:0009058,GO:0009059,GO:0009889,GO:0009890,GO:0009891,GO:0009892,GO:0009893,GO:0009987,GO:0010467,GO:0010468,GO:0010556,GO:…	1MW0U@1224,1RQ38@1236,1WW34@135613,COG0522@1,COG0522@2	AM315J06_6;60129;60749	AM-315-J06_00491	cDNA2	119	14.81963643	Bacteria	Proteobacteria	Gammaproteobacteria	SZUA-229	SZUA-229	SZUA-116
AM-326-J07	AM326J07_1;22746;24035	3.4.11.1,3.4.11.23	K01255	1MUIN	E	Probably plays an important role in intracellular peptide degradation	GO:0003674,GO:0003824,GO:0006508,GO:0006807,GO:0008150,GO:0008152,GO:0008233,GO:0016787,GO:0019538,GO:0043170,GO:0044238,GO:0071704,GO:0140096,GO:1901564	1MUIN@1224,1RNFI@1236,1XUTG@135623,COG0260@1,COG0260@2	AM326J07_1;22746;24035	AM-326-J07_00023	cDNA1	118	1.918614587	Bacteria	Proteobacteria	Gammaproteobacteria	Enterobacterales	Vibrionaceae	Photobacterium
AM-312-L20	AM312L20_39;7084;8454	3.6.3.14	K02112	1J56Y	C	Produces ATP from ADP in the presence of a proton gradient across the membrane. The catalytic sites are hosted primarily by the beta subunits	GO:0003674,GO:0003824,GO:0005215,GO:0005575,GO:0005622,GO:0005623,GO:0005886,GO:0006139,GO:0006163,GO:0006164,GO:0006725,GO:0006753,GO:0006754,GO:0006793,GO:0006796,GO:0006807,GO:0006810,GO:0006811,GO:0006812,GO:0008150,GO:0008152,GO:0008324,GO:0009058,GO:0009117,GO:0009123,GO:0009124,GO:0009126,GO:0009127,GO:0009141,GO:0009142,GO:0009144,GO:0009145,GO:0009150,GO:0009152,GO:0009156,GO:0009161,GO:…	1J56Y@118884,1MUFU@1224,1RN6U@1236,COG0055@1,COG0055@2	AM312L20_39;7084;8454	AM-312-L20_01091	cDNA1	118	1.80517825	Bacteria	Proteobacteria	Gammaproteobacteria	Chromatiales	Sedimenticolaceae	DRKS01
AM-311-C15	AM311C15_119;493;1134,AM311J09_9;17015;17650		K02906	1MUST	J	One of the primary rRNA binding proteins, it binds directly near the 3'-end of the 23S rRNA, where it nucleates assembly of the 50S subunit	GO:0000027,GO:0003674,GO:0003735,GO:0005198,GO:0005575,GO:0005622,GO:0005623,GO:0005737,GO:0005829,GO:0005840,GO:0005886,GO:0006412,GO:0006518,GO:0006807,GO:0006996,GO:0008150,GO:0008152,GO:0009058,GO:0009059,GO:0009893,GO:0009987,GO:0010467,GO:0010468,GO:0010604,GO:0010628,GO:0015934,GO:0016020,GO:0016043,GO:0019219,GO:0019222,GO:0019538,GO:0022607,GO:0022613,GO:0022618,GO:0022625,GO:0022626,GO:…	1MUST@1224,1RMK9@1236,1WVZS@135613,COG0087@1,COG0087@2	AM311C15_119;493;1134	AM-311-C15_01703	cDNA2	118	14.21367088	Bacteria	Proteobacteria	Gammaproteobacteria	Xanthomonadales	SZUA-36	JABDPF01
AM-312-P09	AM312P09_9;4045;4626	1.11.1.15	K03386	1FE5C	O	PFAM alkyl hydroperoxide reductase Thiol specific antioxidant Mal allergen		1FE5C@1090,COG0450@1,COG0450@2	AM312P09_9;4045;4626	AM-312-P09_00475	cDNA2	118	15.68151986	Bacteria	Verrucomicrobiota	Kiritimatiellae	Kiritimatiellales
AM-326-C16	AM326C16_55;1973;2995	2.7.1.180	K03734	1MW6K	H	Flavin transferase that catalyzes the transfer of the FMN moiety of FAD and its covalent binding to the hydroxyl group of a threonine residue in a target flavoprotein		1MW6K@1224,1RNMZ@1236,1XSQ4@135623,COG1477@1,COG1477@2	AM326C16_55;1973;2995	AM-326-C16_00899	cDNA1	117	2.399350075	Bacteria	Proteobacteria	Gammaproteobacteria	Enterobacterales	Vibrionaceae	Photobacterium
AM-311-E20	AM311E20_20;4446;6098		K04077	1MURR	O	Prevents misfolding and promotes the refolding and proper assembly of unfolded polypeptides generated under stress conditions	GO:0000166,GO:0000287,GO:0003674,GO:0003824,GO:0005488,GO:0005515,GO:0005524,GO:0005575,GO:0005576,GO:0005622,GO:0005623,GO:0005737,GO:0005829,GO:0006457,GO:0006458,GO:0006950,GO:0008144,GO:0008150,GO:0009266,GO:0009314,GO:0009408,GO:0009628,GO:0009966,GO:0009967,GO:0009986,GO:0009987,GO:0010646,GO:0010647,GO:0016032,GO:0016462,GO:0016465,GO:0016787,GO:0016817,GO:0016818,GO:0016887,GO:0017076,GO:…	1MURR@1224,1RMTB@1236,1WWXH@135613,COG0459@1,COG0459@2	AM311E20_20;4446;6098	AM-311-E20_00682	cDNA1	117	1.484343691	Bacteria	Proteobacteria	Gammaproteobacteria	Xanthomonadales	SZUA-36	SZUA-36
AM-311-K15	AM311K15_8;28148;30085		K04043	2NNU1	O	Heat shock 70 kDa protein		2NNU1@2323,COG0443@1,COG0443@2	AM311K15_8;28148;30085	AM-311-K15_00273	cDNA1	117	1.265945161	Bacteria	CSSED10-310	JAFGSJ01	JAFGSJ01	JAFGSJ01
AM-311-J09	AM311J09_9;23667;24194		K02933	1R9YZ	J	This protein binds to the 23S rRNA, and is important in its secondary structure. It is located near the subunit interface in the base of the L7 L12 stalk, and near the tRNA binding site of the peptidyltransferase center	GO:0000027,GO:0002181,GO:0003674,GO:0003676,GO:0003723,GO:0003735,GO:0005198,GO:0005488,GO:0005575,GO:0005618,GO:0005622,GO:0005623,GO:0005737,GO:0005829,GO:0005840,GO:0005886,GO:0006412,GO:0006518,GO:0006807,GO:0006996,GO:0008150,GO:0008152,GO:0009058,GO:0009059,GO:0009987,GO:0010467,GO:0015934,GO:0016020,GO:0016043,GO:0019538,GO:0019843,GO:0022607,GO:0022613,GO:0022618,GO:0022625,GO:0022626,GO:…	1R9YZ@1224,1S1Z1@1236,1XJA3@135619,COG0097@1,COG0097@2	AM311J09_9;23667;24194	AM-311-J09_00408	cDNA2	117	17.14184343	Bacteria	Proteobacteria	Gammaproteobacteria	Xanthomonadales	SZUA-36	JABDPF01
AM-326-A07	AM326A07_25;30985;33120	4.2.2.26	K20525	1MVUK	S	polysaccharide catabolic process		1MVUK@1224,1RQN9@1236,28HPB@1,2Z7XC@2	AM326A07_25;30985;33120	AM-326-A07_01345	cDNA2	117	4.231265333	Bacteria	Proteobacteria	Gammaproteobacteria	Enterobacterales	Shewanellaceae	Shewanella	Shewanella sp002873135
AM-312-K17	AM312K17_9;6884;8512		K04077	1MURR	O	Prevents misfolding and promotes the refolding and proper assembly of unfolded polypeptides generated under stress conditions	GO:0000166,GO:0000287,GO:0003674,GO:0003824,GO:0005488,GO:0005515,GO:0005524,GO:0005575,GO:0005576,GO:0005622,GO:0005623,GO:0005737,GO:0005829,GO:0006457,GO:0006458,GO:0006950,GO:0008144,GO:0008150,GO:0009266,GO:0009314,GO:0009405,GO:0009408,GO:0009628,GO:0009966,GO:0009967,GO:0009986,GO:0009987,GO:0010646,GO:0010647,GO:0016032,GO:0016462,GO:0016465,GO:0016787,GO:0016817,GO:0016818,GO:0016887,GO:…	1MURR@1224,2MHPV@213118,2WIRK@28221,42M52@68525,COG0459@1,COG0459@2	AM312K17_9;6884;8512	AM-312-K17_00850	cDNA2	117	5.548987399	Bacteria	Desulfobacterota	Desulfobacteria	Desulfobacterales
AM-315-J06	AM315J06_3;71336;73423		K02355	1MUCV	J	Catalyzes the GTP-dependent ribosomal translocation step during translation elongation. During this step, the ribosome changes from the pre-translocational (PRE) to the post- translocational (POST) state as the newly formed A-site-bound peptidyl-tRNA and P-site-bound deacylated tRNA move to the P and E sites, respectively. Catalyzes the coordinated movement of the two tRNA molecules, the mRNA and…	GO:0003674,GO:0003676,GO:0003723,GO:0003746,GO:0005488,GO:0005575,GO:0005618,GO:0005622,GO:0005623,GO:0005737,GO:0005886,GO:0006412,GO:0006414,GO:0006518,GO:0006807,GO:0008135,GO:0008150,GO:0008152,GO:0009058,GO:0009059,GO:0009987,GO:0010467,GO:0016020,GO:0019538,GO:0030312,GO:0034641,GO:0034645,GO:0040007,GO:0043043,GO:0043170,GO:0043603,GO:0043604,GO:0044237,GO:0044238,GO:0044249,GO:0044260,GO:…	1MUCV@1224,1RNNJ@1236,4607G@72273,COG0480@1,COG0480@2	AM315J06_3;71336;73423	AM-315-J06_00322	cDNA2	117	4.328582408	Bacteria	Proteobacteria	Gammaproteobacteria	SZUA-229	SZUA-229	SZUA-116
AM-326-J07	AM326J07_51;49;456		K02012	1MUEG	P	COG1840 ABC-type Fe3 transport system, periplasmic component		1MUEG@1224,1RQ6Z@1236,1XSPA@135623,COG1840@1,COG1840@2	AM326J07_51;49;456	AM-326-J07_00411	cDNA1	116	5.973408726	Bacteria	Proteobacteria	Gammaproteobacteria	Enterobacterales	Vibrionaceae	Photobacterium
AM-326-J07	AM326J07_27;3665;4639	5.4.99.23,5.4.99.28,5.4.99.29	K06177	1MUBN	J	Responsible for synthesis of pseudouridine from uracil	GO:0000027,GO:0000154,GO:0000455,GO:0001522,GO:0003674,GO:0003824,GO:0005575,GO:0005622,GO:0005623,GO:0005737,GO:0005829,GO:0006139,GO:0006364,GO:0006396,GO:0006725,GO:0006807,GO:0006996,GO:0008150,GO:0008152,GO:0009451,GO:0009982,GO:0009987,GO:0010467,GO:0016043,GO:0016070,GO:0016072,GO:0016853,GO:0016866,GO:0022607,GO:0022613,GO:0022618,GO:0031118,GO:0034470,GO:0034622,GO:0034641,GO:0034660,GO:…	1MUBN@1224,1RN7F@1236,1XSYP@135623,COG0564@1,COG0564@2	AM326J07_27;3665;4639	AM-326-J07_00327	cDNA1	116	2.496075309	Bacteria	Proteobacteria	Gammaproteobacteria	Enterobacterales	Vibrionaceae	Photobacterium
AM-320-O20	AM320O20_56;2151;3791		K04077	2G65N	O	Prevents misfolding and promotes the refolding and proper assembly of unfolded polypeptides generated under stress conditions	GO:0003674,GO:0005488,GO:0005515,GO:0005575,GO:0005622,GO:0005623,GO:0005737,GO:0005829,GO:0006457,GO:0006458,GO:0008150,GO:0009987,GO:0016465,GO:0032991,GO:0044183,GO:0044424,GO:0044444,GO:0044445,GO:0044464,GO:0051082,GO:0061077,GO:0101031,GO:1990220	2G65N@200795,COG0459@1,COG0459@2	AM320O20_56;2151;3791	AM-320-O20_01061	cDNA1	116	1.482425214	Bacteria	Chloroflexota	Anaerolineae	Aggregatilineales	Ch27	Ch27
AM-311-N02	AM311N02_39;11709;12977	1.8.99.5	K11180	1MWY5	C	reductase, dissimilatory-type alpha subunit		1MWY5@1224,1RSIM@1236,1WW7Y@135613,COG2221@1,COG2221@2	AM311N02_39;11709;12977	AM-311-N02_00736	cDNA1	116	1.917332296	Bacteria	Proteobacteria	Gammaproteobacteria	Arenicellales
AM-326-J07	AM326J07_8;6046;7455	1.3.1.76,2.1.1.107,2.1.1.131,3.7.1.12,4.2.1.75,4.99.1.3,4.99.1.4	K02302	1MUI0	H	Multifunctional enzyme that catalyzes the SAM-dependent methylations of uroporphyrinogen III at position C-2 and C-7 to form precorrin-2 via precorrin-1. Then it catalyzes the NAD- dependent ring dehydrogenation of precorrin-2 to yield sirohydrochlorin. Finally, it catalyzes the ferrochelation of sirohydrochlorin to yield siroheme		1MUI0@1224,1RM9V@1236,1XSWE@135623,COG0007@1,COG0007@2,COG1648@1,COG1648@2	AM326J07_8;6046;7455	AM-326-J07_00151	cDNA1	116	1.725462989	Bacteria	Proteobacteria	Gammaproteobacteria	Enterobacterales	Vibrionaceae	Photobacterium
AM-312-K03	AM312K03_67;4218;5411		K02358	1MVC0	J	This protein promotes the GTP-dependent binding of aminoacyl-tRNA to the A-site of ribosomes during protein biosynthesis		1MVC0@1224,2MHTQ@213118,2WJ2B@28221,42MWZ@68525,COG0050@1,COG0050@2	AM312K03_67;4218;5411	AM-312-K03_01907	cDNA2	116	7.50757748	Bacteria	Desulfobacterota	Desulfobacteria	Desulfobacterales	UBA11574	Desulfatibia_A
AM-311-I13	AM311I13_40;460;1098		K02906	1J55G	J	One of the primary rRNA binding proteins, it binds directly near the 3'-end of the 23S rRNA, where it nucleates assembly of the 50S subunit	GO:0000027,GO:0003674,GO:0003735,GO:0005198,GO:0005575,GO:0005622,GO:0005623,GO:0005737,GO:0005829,GO:0005840,GO:0005886,GO:0006412,GO:0006518,GO:0006807,GO:0006996,GO:0008150,GO:0008152,GO:0009058,GO:0009059,GO:0009893,GO:0009987,GO:0010467,GO:0010468,GO:0010604,GO:0010628,GO:0015934,GO:0016020,GO:0016043,GO:0019219,GO:0019222,GO:0019538,GO:0022607,GO:0022613,GO:0022618,GO:0022625,GO:0022626,GO:…	1J55G@118884,1MUST@1224,1RMK9@1236,COG0087@1,COG0087@2	AM311I13_40;460;1098	AM-311-I13_01740	cDNA2	116	14.03846385	Bacteria	Proteobacteria	Gammaproteobacteria	DSM-19610	DSM-19610	Thiogranum
AM-311-H12	AM311H12_353;2702;3709	1.2.1.12	K00134	2NNPP	G	Belongs to the glyceraldehyde-3-phosphate dehydrogenase family	GO:0000166,GO:0003674,GO:0003824,GO:0004365,GO:0005488,GO:0008150,GO:0008152,GO:0016491,GO:0016620,GO:0016903,GO:0036094,GO:0043891,GO:0048037,GO:0050662,GO:0051287,GO:0055114,GO:0097159,GO:1901265,GO:1901363	2NNPP@2323,COG0057@1,COG0057@2	AM311H12_353;2702;3709	AM-311-H12_05226	cDNA2	116	8.894279974	Bacteria	SM23-31	SM23-31	SM23-31	SM23-31
AM-315-J06	AM315J06_2;14625;16562		K04043	1MVEN	O	Heat shock 70 kDa protein	GO:0000166,GO:0000988,GO:0000989,GO:0003674,GO:0003824,GO:0005488,GO:0005515,GO:0005524,GO:0005575,GO:0005576,GO:0005622,GO:0005623,GO:0005737,GO:0005829,GO:0005886,GO:0006457,GO:0006458,GO:0006950,GO:0006986,GO:0008144,GO:0008150,GO:0008270,GO:0009266,GO:0009408,GO:0009628,GO:0009889,GO:0009987,GO:0010033,GO:0010556,GO:0016020,GO:0016043,GO:0016462,GO:0016787,GO:0016817,GO:0016818,GO:0016887,GO:…	1MVEN@1224,1RMDD@1236,1WVW2@135613,COG0443@1,COG0443@2	AM315J06_2;14625;16562	AM-315-J06_00156	cDNA1	115	1.244305073	Bacteria	Proteobacteria	Gammaproteobacteria	SZUA-229	SZUA-229	SZUA-116
AM-312-K17	AM312K17_26;20;1399		K04077	1MURR	O	Prevents misfolding and promotes the refolding and proper assembly of unfolded polypeptides generated under stress conditions	GO:0000166,GO:0000287,GO:0003674,GO:0003824,GO:0005488,GO:0005515,GO:0005524,GO:0005575,GO:0005576,GO:0005622,GO:0005623,GO:0005737,GO:0005829,GO:0006457,GO:0006458,GO:0006950,GO:0008144,GO:0008150,GO:0009266,GO:0009314,GO:0009405,GO:0009408,GO:0009628,GO:0009966,GO:0009967,GO:0009986,GO:0009987,GO:0010646,GO:0010647,GO:0016032,GO:0016462,GO:0016465,GO:0016787,GO:0016817,GO:0016818,GO:0016887,GO:…	1MURR@1224,2MHPV@213118,2WIRK@28221,42M52@68525,COG0459@1,COG0459@2	AM312K17_26;20;1399	AM-312-K17_01720	cDNA1	115	1.747801977	Bacteria	Desulfobacterota	Desulfobacteria	Desulfobacterales
AM-326-C16	AM326C16_13;19930;21015			1MVMD	Q	Part of the tripartite ATP-independent periplasmic (TRAP) transport system		1MVMD@1224,1RNCK@1236,1XV1B@135623,COG4663@1,COG4663@2	AM326C16_13;19930;21015	AM-326-C16_00526	cDNA1	115	2.221399932	Bacteria	Proteobacteria	Gammaproteobacteria	Enterobacterales	Vibrionaceae	Photobacterium
AM-312-K17	AM312K17_29;22472;22882		K13993	1NA27	O	Belongs to the small heat shock protein (HSP20) family		1NA27@1224,2MKAV@213118,2WR9Q@28221,42VE3@68525,COG0071@1,COG0071@2	AM312K17_29;22472;22882	AM-312-K17_01861	cDNA1	115	5.878582746	Bacteria	Desulfobacterota	Desulfobacteria	Desulfobacterales
AM-311-N02	AM311N02_3;6673;7692	2.7.7.6	K03040	1MU75	K	DNA-dependent RNA polymerase catalyzes the transcription of DNA into RNA using the four ribonucleoside triphosphates as substrates	GO:0003674,GO:0003824,GO:0003899,GO:0005488,GO:0005575,GO:0005622,GO:0005623,GO:0005737,GO:0005829,GO:0006139,GO:0006351,GO:0006354,GO:0006725,GO:0006807,GO:0008150,GO:0008152,GO:0008270,GO:0009058,GO:0009059,GO:0009987,GO:0010467,GO:0016070,GO:0016740,GO:0016772,GO:0016779,GO:0018130,GO:0019438,GO:0032774,GO:0034062,GO:0034641,GO:0034645,GO:0034654,GO:0043167,GO:0043169,GO:0043170,GO:0044237,GO:…	1MU75@1224,1RMU3@1236,464HA@72275,COG0202@1,COG0202@2	AM311N02_3;6673;7692	AM-311-N02_00070	cDNA1	115	2.365278632	Bacteria	Proteobacteria	Gammaproteobacteria	Arenicellales
AM-326-A07	AM326A07_1;30101;31741		K04077	1MURR	O	Prevents misfolding and promotes the refolding and proper assembly of unfolded polypeptides generated under stress conditions	GO:0000166,GO:0000287,GO:0003674,GO:0003824,GO:0005488,GO:0005515,GO:0005524,GO:0005575,GO:0005576,GO:0005622,GO:0005623,GO:0005737,GO:0005829,GO:0006457,GO:0006458,GO:0006950,GO:0008144,GO:0008150,GO:0009266,GO:0009314,GO:0009405,GO:0009408,GO:0009628,GO:0009966,GO:0009967,GO:0009986,GO:0009987,GO:0010646,GO:0010647,GO:0016032,GO:0016462,GO:0016465,GO:0016787,GO:0016817,GO:0016818,GO:0016887,GO:…	1MURR@1224,1RMTB@1236,2QANK@267890,COG0459@1,COG0459@2	AM326A07_1;30101;31741	AM-326-A07_00023	cDNA2	115	5.414224624	Bacteria	Proteobacteria	Gammaproteobacteria	Enterobacterales	Shewanellaceae	Shewanella	Shewanella sp002873135
AM-311-I18	AM311I18_75;3492;3866		K02950	1J5YE	J	Interacts with and stabilizes bases of the 16S rRNA that are involved in tRNA selection in the A site and with the mRNA backbone. Located at the interface of the 30S and 50S subunits, it traverses the body of the 30S subunit contacting proteins on the other side and probably holding the rRNA structure together. The combined cluster of proteins S8, S12 and S17 appears to hold together the shoulder…	GO:0000372,GO:0000375,GO:0000376,GO:0003674,GO:0003676,GO:0003723,GO:0003735,GO:0005198,GO:0005488,GO:0005575,GO:0005622,GO:0005623,GO:0005737,GO:0005829,GO:0005840,GO:0006139,GO:0006396,GO:0006412,GO:0006518,GO:0006725,GO:0006807,GO:0008150,GO:0008152,GO:0008380,GO:0009058,GO:0009059,GO:0009893,GO:0009987,GO:0010467,GO:0010468,GO:0010604,GO:0010628,GO:0015935,GO:0016070,GO:0019219,GO:0019222,GO:…	1J5YE@118884,1RCWY@1224,1S3WB@1236,COG0048@1,COG0048@2	AM311I18_75;3492;3866	AM-311-I18_01375	cDNA2	115	23.74151974	Bacteria	Proteobacteria	Gammaproteobacteria	Chromatiales	Sedimenticolaceae
AM-311-A17	AM311A17_116;1796;3727		K04043	2IWWS	O	Heat shock 70 kDa protein		2IWWS@203682,COG0443@1,COG0443@2	AM311A17_116;1796;3727	AM-311-A17_00938	cDNA1	114	1.237317711	Bacteria	Planctomycetota	Phycisphaerae	Sedimentisphaerales	SG8-4	JAFGPS01
AM-326-C16	AM326C16_12;15662;20491	1.4.1.2	K15371	1MXNV	E	NAD-specific glutamate dehydrogenase	GO:0003674,GO:0003824,GO:0004352,GO:0004353,GO:0005575,GO:0005618,GO:0005622,GO:0005623,GO:0005737,GO:0005829,GO:0005886,GO:0008150,GO:0008152,GO:0016020,GO:0016491,GO:0016638,GO:0016639,GO:0030312,GO:0044424,GO:0044444,GO:0044464,GO:0055114,GO:0071944	1MXNV@1224,1RQVZ@1236,1XUBT@135623,COG2902@1,COG2902@2	AM326C16_12;15662;20491	AM-326-C16_00501	cDNA1	114	0.494773349	Bacteria	Proteobacteria	Gammaproteobacteria	Enterobacterales	Vibrionaceae	Photobacterium
AM-326-A07	AM326A07_2;31156;33258	2.7.7.8	K00962	1MVB9	J	Involved in mRNA degradation. Catalyzes the phosphorolysis of single-stranded polyribonucleotides processively in the 3'- to 5'-direction	GO:0000166,GO:0000175,GO:0003674,GO:0003676,GO:0003723,GO:0003729,GO:0003824,GO:0004518,GO:0004527,GO:0004532,GO:0004540,GO:0004654,GO:0005488,GO:0005515,GO:0005575,GO:0005618,GO:0005622,GO:0005623,GO:0005737,GO:0005829,GO:0005886,GO:0006139,GO:0006401,GO:0006402,GO:0006725,GO:0006807,GO:0006950,GO:0008144,GO:0008150,GO:0008152,GO:0008408,GO:0009056,GO:0009057,GO:0009266,GO:0009408,GO:0009628,GO:…	1MVB9@1224,1RNBF@1236,2Q910@267890,COG1185@1,COG1185@2	AM326A07_2;31156;33258	AM-326-A07_00112	cDNA1	114	1.136660562	Bacteria	Proteobacteria	Gammaproteobacteria	Enterobacterales	Shewanellaceae	Shewanella	Shewanella sp002873135
AM-311-I13	AM311I13_40;11193;11585,AM315J06_6;60767;61150		K02948	1RD0A	J	Located on the platform of the 30S subunit, it bridges several disparate RNA helices of the 16S rRNA. Forms part of the Shine-Dalgarno cleft in the 70S ribosome	GO:0000028,GO:0000462,GO:0003674,GO:0003676,GO:0003723,GO:0003729,GO:0003735,GO:0005198,GO:0005488,GO:0005575,GO:0005622,GO:0005623,GO:0005737,GO:0005829,GO:0005840,GO:0005886,GO:0006139,GO:0006364,GO:0006396,GO:0006412,GO:0006518,GO:0006725,GO:0006807,GO:0006996,GO:0008150,GO:0008152,GO:0009058,GO:0009059,GO:0009987,GO:0010467,GO:0015935,GO:0016020,GO:0016043,GO:0016070,GO:0016072,GO:0019538,GO:…	1RD0A@1224,1S3Q2@1236,1WYDZ@135613,COG0100@1,COG0100@2	AM311I13_40;11193;11585	AM-311-I13_01763	cDNA1	113	6.041586926	Bacteria	Proteobacteria	Gammaproteobacteria	DSM-19610	DSM-19610	Thiogranum
AM-326-A07	AM326A07_2;37650;40280		K02519	1MV26	J	One of the essential components for the initiation of protein synthesis. Protects formylmethionyl-tRNA from spontaneous hydrolysis and promotes its binding to the 30S ribosomal subunits. Also involved in the hydrolysis of GTP during the formation of the 70S ribosomal complex	GO:0000166,GO:0001882,GO:0001883,GO:0003674,GO:0003676,GO:0003723,GO:0003743,GO:0003824,GO:0003924,GO:0005488,GO:0005575,GO:0005622,GO:0005623,GO:0005737,GO:0005829,GO:0006412,GO:0006413,GO:0006518,GO:0006807,GO:0008135,GO:0008150,GO:0008152,GO:0009058,GO:0009059,GO:0009987,GO:0010467,GO:0016462,GO:0016787,GO:0016817,GO:0016818,GO:0017076,GO:0017111,GO:0019001,GO:0019538,GO:0032549,GO:0032550,GO:…	1MV26@1224,1RM9X@1236,2Q9V4@267890,COG0532@1,COG0532@2	AM326A07_2;37650;40280	AM-326-A07_00117	cDNA1	113	0.900495086	Bacteria	Proteobacteria	Gammaproteobacteria	Enterobacterales	Shewanellaceae	Shewanella	Shewanella sp002873135
AM-326-C16	AM326C16_13;3907;5769	2.2.1.7	K01662	1MUSJ	H	Catalyzes the acyloin condensation reaction between C atoms 2 and 3 of pyruvate and glyceraldehyde 3-phosphate to yield 1-deoxy-D-xylulose-5-phosphate (DXP)	GO:0000287,GO:0003674,GO:0003824,GO:0005488,GO:0005575,GO:0005622,GO:0005623,GO:0005737,GO:0005829,GO:0006081,GO:0006082,GO:0006090,GO:0006629,GO:0006644,GO:0006720,GO:0006725,GO:0006732,GO:0006733,GO:0006743,GO:0006744,GO:0006766,GO:0006767,GO:0006772,GO:0006790,GO:0006793,GO:0006796,GO:0006807,GO:0008144,GO:0008150,GO:0008152,GO:0008299,GO:0008610,GO:0008614,GO:0008615,GO:0008654,GO:0008661,GO:…	1MUSJ@1224,1RNQD@1236,1XSY2@135623,COG1154@1,COG1154@2	AM326C16_13;3907;5769	AM-326-C16_00510	cDNA2	113	4.685770827	Bacteria	Proteobacteria	Gammaproteobacteria	Enterobacterales	Vibrionaceae	Photobacterium
AM-311-O09	AM311O09_22;2759;3325			2E01F	S	Chalcone isomerase-like		2E01F@1,32VQP@2	AM311O09_22;2759;3325	AM-311-O09_00740	cDNA2	113	15.415027	Bacteria	Desulfobacterota	Desulfobacteria	Desulfobacterales	UBA2174_A
AM-311-F14	AM311F14_21;6736;6987		K02959	1MZCT	J	Belongs to the bacterial ribosomal protein bS16 family	GO:0000028,GO:0000217,GO:0000400,GO:0003674,GO:0003676,GO:0003677,GO:0003735,GO:0003824,GO:0004518,GO:0004519,GO:0004520,GO:0004536,GO:0005198,GO:0005488,GO:0005575,GO:0005622,GO:0005623,GO:0005737,GO:0005829,GO:0005840,GO:0005886,GO:0006139,GO:0006259,GO:0006412,GO:0006518,GO:0006725,GO:0006807,GO:0006996,GO:0008150,GO:0008152,GO:0009058,GO:0009059,GO:0009987,GO:0010467,GO:0015935,GO:0016020,GO:…	1MZCT@1224,1S8RT@1236,1XKJQ@135619,COG0228@1,COG0228@2	AM311F14_21;6736;6987	AM-311-F14_00367	cDNA1	112	9.351966731	Bacteria	Proteobacteria	Gammaproteobacteria	Xanthomonadales	SZUA-36	JABDPF01
AM-311-I13	AM311I13_28;116;430			1RH1U	CQ	BMC		1RH1U@1224,1S5Y6@1236,1WYQG@135613,COG4577@1,COG4577@2	AM311I13_28;116;430	AM-311-I13_01392	cDNA1	112	7.475616718	Bacteria	Proteobacteria	Gammaproteobacteria	DSM-19610	DSM-19610	Thiogranum
AM-315-J06	AM315J06_3;71336;73423		K02355	1MUCV	J	Catalyzes the GTP-dependent ribosomal translocation step during translation elongation. During this step, the ribosome changes from the pre-translocational (PRE) to the post- translocational (POST) state as the newly formed A-site-bound peptidyl-tRNA and P-site-bound deacylated tRNA move to the P and E sites, respectively. Catalyzes the coordinated movement of the two tRNA molecules, the mRNA and…	GO:0003674,GO:0003676,GO:0003723,GO:0003746,GO:0005488,GO:0005575,GO:0005618,GO:0005622,GO:0005623,GO:0005737,GO:0005886,GO:0006412,GO:0006414,GO:0006518,GO:0006807,GO:0008135,GO:0008150,GO:0008152,GO:0009058,GO:0009059,GO:0009987,GO:0010467,GO:0016020,GO:0019538,GO:0030312,GO:0034641,GO:0034645,GO:0040007,GO:0043043,GO:0043170,GO:0043603,GO:0043604,GO:0044237,GO:0044238,GO:0044249,GO:0044260,GO:…	1MUCV@1224,1RNNJ@1236,4607G@72273,COG0480@1,COG0480@2	AM315J06_3;71336;73423	AM-315-J06_00322	cDNA1	112	1.1247454	Bacteria	Proteobacteria	Gammaproteobacteria	SZUA-229	SZUA-229	SZUA-116
AM-315-M17	AM315M17_67;448;2370		K04079	1MUUE	O	Molecular chaperone. Has ATPase activity	GO:0000302,GO:0000303,GO:0000305,GO:0003674,GO:0003824,GO:0005488,GO:0005515,GO:0005575,GO:0005576,GO:0005618,GO:0005622,GO:0005623,GO:0005737,GO:0005829,GO:0005886,GO:0006457,GO:0006950,GO:0006974,GO:0006979,GO:0008150,GO:0009266,GO:0009408,GO:0009628,GO:0009987,GO:0010035,GO:0016020,GO:0016462,GO:0016787,GO:0016817,GO:0016818,GO:0016887,GO:0017111,GO:0030312,GO:0033554,GO:0034599,GO:0034614,GO:…	1MUUE@1224,2MI73@213118,2WK62@28221,42N42@68525,COG0326@1,COG0326@2	AM315M17_67;448;2370	AM-315-M17_01215	cDNA1	112	1.221302627	Bacteria	Desulfobacterota	Desulfobacteria	Desulfobacterales	UBA2174_A
AM-311-J09	AM311J09_38;15096;17768,AM311L07_3;34111;36783,AM326A07_38;14977;17640	1.2.4.1	K00163	1MV21	C	Component of the pyruvate dehydrogenase (PDH) complex, that catalyzes the overall conversion of pyruvate to acetyl-CoA and CO(2)	GO:0000287,GO:0003674,GO:0003824,GO:0004738,GO:0005488,GO:0005515,GO:0008150,GO:0008152,GO:0016491,GO:0016903,GO:0019842,GO:0030976,GO:0036094,GO:0042802,GO:0042803,GO:0043167,GO:0043168,GO:0043169,GO:0046872,GO:0046983,GO:0048037,GO:0050662,GO:0055114,GO:0097159,GO:1901363,GO:1901681	1MV21@1224,2KKET@206350,2VIAH@28216,COG2609@1,COG2609@2	AM311J09_38;15096;17768	AM-311-J09_01120	cDNA2	112	3.236412324	Bacteria	Proteobacteria	Gammaproteobacteria	Xanthomonadales	SZUA-36	JABDPF01
AM-311-I13	AM311I13_40;11193;11585,AM315J06_6;60767;61150		K02948	1RD0A	J	Located on the platform of the 30S subunit, it bridges several disparate RNA helices of the 16S rRNA. Forms part of the Shine-Dalgarno cleft in the 70S ribosome	GO:0000028,GO:0000462,GO:0003674,GO:0003676,GO:0003723,GO:0003729,GO:0003735,GO:0005198,GO:0005488,GO:0005575,GO:0005622,GO:0005623,GO:0005737,GO:0005829,GO:0005840,GO:0005886,GO:0006139,GO:0006364,GO:0006396,GO:0006412,GO:0006518,GO:0006725,GO:0006807,GO:0006996,GO:0008150,GO:0008152,GO:0009058,GO:0009059,GO:0009987,GO:0010467,GO:0015935,GO:0016020,GO:0016043,GO:0016070,GO:0016072,GO:0019538,GO:…	1RD0A@1224,1S3Q2@1236,1WYDZ@135613,COG0100@1,COG0100@2	AM311I13_40;11193;11585	AM-311-I13_01763	cDNA2	112	22.06044319	Bacteria	Proteobacteria	Gammaproteobacteria	DSM-19610	DSM-19610	Thiogranum
AM-326-A07	AM326A07_20;23803;24906	3.5.4.25,4.1.99.12	K02858	1MU8P	H	Catalyzes the conversion of D-ribulose 5-phosphate to formate and 3,4-dihydroxy-2-butanone 4-phosphate		1MU8P@1224,1RQ49@1236,2Q9HP@267890,COG0108@1,COG0108@2,COG0807@1,COG0807@2	AM326A07_20;23803;24906	AM-326-A07_01150	cDNA2	112	7.840157506	Bacteria	Proteobacteria	Gammaproteobacteria	Enterobacterales	Shewanellaceae	Shewanella	Shewanella sp002873135
AM-311-J17	AM311J17_150;4375;5853		K04043	2G5U5	O	Heat shock 70 kDa protein		2G5U5@200795,COG0443@1,COG0443@2	AM311J17_150;4375;5853	AM-311-J17_02345	cDNA1	111	1.574008947	Bacteria	Chloroflexota	Anaerolineae	JAAYZQ01	JAAYZQ01
AM-326-J07	AM326J07_3;15239;17317	3.6.4.12	K03722	1MVCU	KL	COG1199 Rad3-related DNA helicases		1MVCU@1224,1RMNX@1236,1XSN4@135623,COG1199@1,COG1199@2	AM326J07_3;15239;17317	AM-326-J07_00063	cDNA1	111	1.119530907	Bacteria	Proteobacteria	Gammaproteobacteria	Enterobacterales	Vibrionaceae	Photobacterium
AM-311-H01	AM311H01_14;31611;31901		K04078	1MZ2X	O	Binds to Cpn60 in the presence of Mg-ATP and suppresses the ATPase activity of the latter	GO:0003674,GO:0005488,GO:0005515,GO:0006457,GO:0006458,GO:0006950,GO:0006986,GO:0008150,GO:0009987,GO:0010033,GO:0035966,GO:0042221,GO:0042802,GO:0043167,GO:0043169,GO:0046872,GO:0050896,GO:0051082,GO:0051084,GO:0051085,GO:0051087,GO:0061077	1MZ2X@1224,1S8YR@1236,1WYJ2@135613,COG0234@1,COG0234@2	AM311H01_14;31611;31901	AM-311-H01_00568	cDNA1	111	8.022018014	Bacteria	Proteobacteria	Gammaproteobacteria	Tenderiales	Tenderiaceae	Tenderia
AM-311-O03	AM311O03_120;500;2107	1.1.5.3	K00111	1MUMY	C	BFD-like [2Fe-2S] binding domain	GO:0000166,GO:0003674,GO:0003824,GO:0004368,GO:0005488,GO:0005575,GO:0005622,GO:0005623,GO:0005737,GO:0005829,GO:0005886,GO:0006072,GO:0006091,GO:0006793,GO:0006796,GO:0008150,GO:0008152,GO:0009056,GO:0009061,GO:0009987,GO:0015980,GO:0016020,GO:0016491,GO:0016614,GO:0016901,GO:0019637,GO:0036094,GO:0043167,GO:0043168,GO:0044237,GO:0044424,GO:0044444,GO:0044464,GO:0045333,GO:0046168,GO:0046434,GO:…	1MUMY@1224,1RUEK@1236,1XUX2@135623,COG0578@1,COG0578@2	AM311O03_120;500;2107	AM-311-O03_02066	cDNA1	111	1.447657265	Bacteria	Spirochaetota	UBA4802	UBA4802	UBA5550
AM-326-C16	AM326C16_36;1246;2673	1.9.3.1	K00404	1MU18	C	Belongs to the heme-copper respiratory oxidase family	GO:0003674,GO:0003824,GO:0004129,GO:0005215,GO:0005488,GO:0005506,GO:0005507,GO:0005575,GO:0005623,GO:0005886,GO:0005887,GO:0006091,GO:0006119,GO:0006139,GO:0006163,GO:0006725,GO:0006753,GO:0006793,GO:0006796,GO:0006807,GO:0006810,GO:0006811,GO:0006812,GO:0008144,GO:0008150,GO:0008152,GO:0008324,GO:0009055,GO:0009060,GO:0009117,GO:0009123,GO:0009126,GO:0009141,GO:0009144,GO:0009150,GO:0009161,GO:…	1MU18@1224,1RM7I@1236,1XT6K@135623,COG3278@1,COG3278@2	AM326C16_36;1246;2673	AM-326-C16_00781	cDNA2	111	6.005944063	Bacteria	Proteobacteria	Gammaproteobacteria	Enterobacterales	Vibrionaceae	Photobacterium
AM-326-A07	AM326A07_1;31793;32083		K04078	1MZ2X	O	Binds to Cpn60 in the presence of Mg-ATP and suppresses the ATPase activity of the latter	GO:0003674,GO:0005488,GO:0005515,GO:0005575,GO:0005622,GO:0005623,GO:0005737,GO:0005829,GO:0006457,GO:0006458,GO:0006950,GO:0006986,GO:0008150,GO:0009266,GO:0009408,GO:0009628,GO:0009987,GO:0010033,GO:0016032,GO:0016465,GO:0019058,GO:0019068,GO:0032991,GO:0035966,GO:0042221,GO:0042802,GO:0043167,GO:0043169,GO:0044403,GO:0044419,GO:0044424,GO:0044444,GO:0044445,GO:0044464,GO:0046872,GO:0050896,GO:…	1MZ2X@1224,1S8YR@1236,2QC5Y@267890,COG0234@1,COG0234@2	AM326A07_1;31793;32083	AM-326-A07_00024	cDNA1	110	7.949747581	Bacteria	Proteobacteria	Gammaproteobacteria	Enterobacterales	Shewanellaceae	Shewanella	Shewanella sp002873135
AM-312-G04	AM312G04_14;7794;8441,AM320N06_12;20971;21618,AM324A10_29;7203;7850	1.11.1.15	K03386	1MWPY	O	alkyl hydroperoxide reductase		1MWPY@1224,COG0450@1,COG0450@2	AM312G04_14;7794;8441	AM-312-G04_00442	cDNA1	110	3.563256258	Bacteria	Proteobacteria	Zetaproteobacteria	Mariprofundales	Mariprofundaceae	WSZY01
AM-311-I13	AM311I13_11;2924;4906	1.8.99.2	K00394	1JAJ9	C	Fumarate reductase flavoprotein C-term		1JAJ9@118884,1NZBR@1224,1RZ0U@1236,COG1053@1,COG1053@2	AM311I13_11;2924;4906	AM-311-I13_00667	cDNA1	110	1.163182038	Bacteria	Proteobacteria	Gammaproteobacteria	DSM-19610	DSM-19610	Thiogranum
AM-326-A07	AM326A07_38;14148;14900		K05799	1MUP9	K	PFAM regulatory protein GntR HTH	GO:0003674,GO:0003676,GO:0003677,GO:0003700,GO:0005488,GO:0005575,GO:0006355,GO:0008150,GO:0009889,GO:0009890,GO:0009891,GO:0009892,GO:0009893,GO:0010468,GO:0010556,GO:0010557,GO:0010558,GO:0010604,GO:0010605,GO:0010628,GO:0010629,GO:0019219,GO:0019222,GO:0031323,GO:0031324,GO:0031325,GO:0031326,GO:0031327,GO:0031328,GO:0032991,GO:0032993,GO:0043565,GO:0045892,GO:0045893,GO:0045934,GO:0045935,GO:…	1MUP9@1224,1RNPJ@1236,2Q9KJ@267890,COG2186@1,COG2186@2	AM326A07_38;14148;14900	AM-326-A07_01757	cDNA2	110	11.29424286	Bacteria	Proteobacteria	Gammaproteobacteria	Enterobacterales	Shewanellaceae	Shewanella	Shewanella sp002873135
AM-326-A07	AM326A07_21;32601;35180	6.1.1.4	K01869	1MV47	J	Belongs to the class-I aminoacyl-tRNA synthetase family	GO:0003674,GO:0003824,GO:0004812,GO:0004823,GO:0005575,GO:0005622,GO:0005623,GO:0005737,GO:0005829,GO:0006082,GO:0006139,GO:0006399,GO:0006412,GO:0006418,GO:0006429,GO:0006518,GO:0006520,GO:0006725,GO:0006807,GO:0008150,GO:0008152,GO:0009058,GO:0009059,GO:0009987,GO:0010467,GO:0016070,GO:0016874,GO:0016875,GO:0019538,GO:0019752,GO:0034641,GO:0034645,GO:0034660,GO:0043038,GO:0043039,GO:0043043,GO:…	1MV47@1224,1RP14@1236,2Q8KU@267890,COG0495@1,COG0495@2	AM326A07_21;32601;35180	AM-326-A07_01197	cDNA2	110	3.29324181	Bacteria	Proteobacteria	Gammaproteobacteria	Enterobacterales	Shewanellaceae	Shewanella	Shewanella sp002873135
AM-311-F14	AM311F14_13;209;685		K02906	1MUST	J	One of the primary rRNA binding proteins, it binds directly near the 3'-end of the 23S rRNA, where it nucleates assembly of the 50S subunit	GO:0000027,GO:0003674,GO:0003735,GO:0005198,GO:0005575,GO:0005622,GO:0005623,GO:0005737,GO:0005829,GO:0005840,GO:0005886,GO:0006412,GO:0006518,GO:0006807,GO:0006996,GO:0008150,GO:0008152,GO:0009058,GO:0009059,GO:0009893,GO:0009987,GO:0010467,GO:0010468,GO:0010604,GO:0010628,GO:0015934,GO:0016020,GO:0016043,GO:0019219,GO:0019222,GO:0019538,GO:0022607,GO:0022613,GO:0022618,GO:0022625,GO:0022626,GO:…	1MUST@1224,1RMK9@1236,465E3@72275,COG0087@1,COG0087@2	AM311F14_13;209;685	AM-311-F14_00229	cDNA2	110	17.84300552	Bacteria	Proteobacteria	Gammaproteobacteria	Xanthomonadales	SZUA-36	JABDPF01
AM-326-A07	AM326A07_1;58279;59382	6.3.2.6,6.3.4.13	K01923	1MUR9	F	SAICAR synthetase	GO:0003674,GO:0003824,GO:0004639,GO:0005575,GO:0005622,GO:0005623,GO:0005737,GO:0006139,GO:0006163,GO:0006164,GO:0006188,GO:0006189,GO:0006725,GO:0006753,GO:0006793,GO:0006796,GO:0006807,GO:0008150,GO:0008152,GO:0009058,GO:0009117,GO:0009123,GO:0009124,GO:0009126,GO:0009127,GO:0009150,GO:0009152,GO:0009156,GO:0009161,GO:0009165,GO:0009167,GO:0009168,GO:0009259,GO:0009260,GO:0009987,GO:0016874,GO:…	1MUR9@1224,1RNNY@1236,2QA59@267890,COG0152@1,COG0152@2	AM326A07_1;58279;59382	AM-326-A07_00047	cDNA2	110	7.700154694	Bacteria	Proteobacteria	Gammaproteobacteria	Enterobacterales	Shewanellaceae	Shewanella	Shewanella sp002873135
AM-326-J07	AM326J07_35;3406;4284		K04083	1MUMU	O	Redox regulated molecular chaperone. Protects both thermally unfolding and oxidatively damaged proteins from irreversible aggregation. Plays an important role in the bacterial defense system toward oxidative stress	GO:0003674,GO:0005488,GO:0005515,GO:0005575,GO:0005622,GO:0005623,GO:0005737,GO:0005829,GO:0006457,GO:0006950,GO:0006979,GO:0008150,GO:0008270,GO:0009266,GO:0009408,GO:0009628,GO:0009987,GO:0031647,GO:0036506,GO:0042026,GO:0042802,GO:0043167,GO:0043169,GO:0044183,GO:0044424,GO:0044444,GO:0044464,GO:0046872,GO:0046914,GO:0050896,GO:0065007,GO:0065008	1MUMU@1224,1RMP3@1236,1XTZA@135623,COG1281@1,COG1281@2	AM326J07_35;3406;4284	AM-326-J07_00357	cDNA2	110	9.67342896	Bacteria	Proteobacteria	Gammaproteobacteria	Enterobacterales	Vibrionaceae	Photobacterium
AM-326-J07	AM326J07_2;13943;15658	6.1.1.15	K01881	1MU7E	J	Catalyzes the attachment of proline to tRNA(Pro) in a two-step reaction proline is first activated by ATP to form Pro- AMP and then transferred to the acceptor end of tRNA(Pro). As ProRS can inadvertently accommodate and process non-cognate amino acids such as alanine and cysteine, to avoid such errors it has two additional distinct editing activities against alanine. One activity is designated a…	GO:0002161,GO:0003674,GO:0003824,GO:0004812,GO:0004827,GO:0005575,GO:0005622,GO:0005623,GO:0005737,GO:0005829,GO:0006082,GO:0006139,GO:0006399,GO:0006412,GO:0006418,GO:0006433,GO:0006450,GO:0006518,GO:0006520,GO:0006725,GO:0006807,GO:0008150,GO:0008152,GO:0009058,GO:0009059,GO:0009987,GO:0010467,GO:0016070,GO:0016787,GO:0016788,GO:0016874,GO:0016875,GO:0019538,GO:0019752,GO:0034641,GO:0034645,GO:…	1MU7E@1224,1RN5R@1236,1XTZ6@135623,COG0442@1,COG0442@2	AM326J07_2;13943;15658	AM-326-J07_00041	cDNA1	109	1.33205153	Bacteria	Proteobacteria	Gammaproteobacteria	Enterobacterales	Vibrionaceae	Photobacterium
AM-315-M17	AM315M17_27;11368;12582	5.2.1.8	K03774	1PCH2	OQ	PFAM Methyltransferase	GO:0000413,GO:0003674,GO:0003755,GO:0003824,GO:0005575,GO:0005622,GO:0005623,GO:0005737,GO:0005829,GO:0006457,GO:0006464,GO:0006807,GO:0008150,GO:0008152,GO:0009987,GO:0016853,GO:0016859,GO:0018193,GO:0018208,GO:0019538,GO:0036211,GO:0043170,GO:0043412,GO:0044237,GO:0044238,GO:0044260,GO:0044267,GO:0044424,GO:0044444,GO:0044464,GO:0061077,GO:0071704,GO:0140096,GO:1901564	1PCH2@1224,2MIYH@213118,2WK5Z@28221,42M58@68525,COG0500@1,COG1047@1,COG1047@2,COG2226@2	AM315M17_27;11368;12582	AM-315-M17_00879	cDNA1	109	1.881769665	Bacteria	Desulfobacterota	Desulfobacteria	Desulfobacterales	UBA2174_A
AM-311-I18	AM311I18_44;1499;6289	1.4.1.13,1.4.1.14,1.4.7.1	K00265	1MU7B	E	glutamate synthase	GO:0003674,GO:0003824,GO:0005575,GO:0005622,GO:0005623,GO:0005737,GO:0006082,GO:0006520,GO:0006536,GO:0006537,GO:0006541,GO:0006807,GO:0008150,GO:0008152,GO:0008652,GO:0009058,GO:0009064,GO:0009084,GO:0009987,GO:0015930,GO:0016053,GO:0016491,GO:0016638,GO:0019676,GO:0019740,GO:0019752,GO:0043436,GO:0043648,GO:0043650,GO:0044237,GO:0044238,GO:0044249,GO:0044281,GO:0044283,GO:0044424,GO:0044464,GO:…	1MU7B@1224,1RN2W@1236,1WWAR@135613,COG0067@1,COG0067@2,COG0069@1,COG0069@2,COG0070@1,COG0070@2	AM311I18_44;1499;6289	AM-311-I18_01082	cDNA1	109	0.476924504	Bacteria	Proteobacteria	Gammaproteobacteria	Chromatiales	Sedimenticolaceae
AM-326-A07	AM326A07_1;89202;90251		K03569	1MUMW	D	TIGRFAM cell shape determining protein, MreB Mrl family	GO:0000003,GO:0000910,GO:0003674,GO:0005488,GO:0005515,GO:0005575,GO:0005622,GO:0005623,GO:0005856,GO:0005886,GO:0007049,GO:0008150,GO:0008360,GO:0009987,GO:0016020,GO:0019954,GO:0022402,GO:0022414,GO:0022603,GO:0022604,GO:0031224,GO:0031226,GO:0032505,GO:0042802,GO:0043093,GO:0043226,GO:0043228,GO:0043229,GO:0043232,GO:0044424,GO:0044425,GO:0044459,GO:0044464,GO:0048519,GO:0048523,GO:0050789,GO:…	1MUMW@1224,1RN82@1236,2Q9MR@267890,COG1077@1,COG1077@2	AM326A07_1;89202;90251	AM-326-A07_00068	cDNA1	109	2.17775822	Bacteria	Proteobacteria	Gammaproteobacteria	Enterobacterales	Shewanellaceae	Shewanella	Shewanella sp002873135
AM-311-I13	AM311I13_41;12009;14093		K02355	1J5CY	J	Catalyzes the GTP-dependent ribosomal translocation step during translation elongation. During this step, the ribosome changes from the pre-translocational (PRE) to the post- translocational (POST) state as the newly formed A-site-bound peptidyl-tRNA and P-site-bound deacylated tRNA move to the P and E sites, respectively. Catalyzes the coordinated movement of the two tRNA molecules, the mRNA and…	GO:0003674,GO:0003676,GO:0003723,GO:0003746,GO:0005488,GO:0005575,GO:0005618,GO:0005622,GO:0005623,GO:0005737,GO:0005886,GO:0006412,GO:0006414,GO:0006518,GO:0006807,GO:0008135,GO:0008150,GO:0008152,GO:0009058,GO:0009059,GO:0009987,GO:0010467,GO:0016020,GO:0019538,GO:0030312,GO:0034641,GO:0034645,GO:0040007,GO:0043043,GO:0043170,GO:0043603,GO:0043604,GO:0044237,GO:0044238,GO:0044249,GO:0044260,GO:…	1J5CY@118884,1MUCV@1224,1RNNJ@1236,COG0480@1,COG0480@2	AM311I13_41;12009;14093	AM-311-I13_01789	cDNA2	109	4.038416063	Bacteria	Proteobacteria	Gammaproteobacteria	DSM-19610	DSM-19610	Thiogranum
AM-324-N16	AM324N16_18;2658;3611	2.7.7.6	K03040	1TPR8	K	DNA-dependent RNA polymerase catalyzes the transcription of DNA into RNA using the four ribonucleoside triphosphates as substrates	GO:0003674,GO:0003824,GO:0003899,GO:0005575,GO:0005622,GO:0005623,GO:0005737,GO:0006139,GO:0006351,GO:0006354,GO:0006725,GO:0006807,GO:0008150,GO:0008152,GO:0009058,GO:0009059,GO:0009987,GO:0010467,GO:0016070,GO:0016740,GO:0016772,GO:0016779,GO:0018130,GO:0019438,GO:0032774,GO:0034062,GO:0034641,GO:0034645,GO:0034654,GO:0043170,GO:0044237,GO:0044238,GO:0044249,GO:0044260,GO:0044271,GO:0044424,GO:…	1TPR8@1239,22IBI@1570339,248DS@186801,COG0202@1,COG0202@2	AM324N16_18;2658;3611	AM-324-N16_00789	cDNA2	109	8.831121801	Bacteria	Bipolaricaulota	Bipolaricaulia	UBA7950	UBA9294	B2-G16
AM-311-M20	AM311M20_65;4544;6205		K04077	1MURR	O	Prevents misfolding and promotes the refolding and proper assembly of unfolded polypeptides generated under stress conditions	GO:0000166,GO:0000287,GO:0003674,GO:0003824,GO:0005488,GO:0005515,GO:0005524,GO:0005575,GO:0005576,GO:0005622,GO:0005623,GO:0005737,GO:0005829,GO:0006457,GO:0006458,GO:0006950,GO:0008144,GO:0008150,GO:0009266,GO:0009314,GO:0009405,GO:0009408,GO:0009628,GO:0009966,GO:0009967,GO:0009986,GO:0009987,GO:0010646,GO:0010647,GO:0016032,GO:0016462,GO:0016465,GO:0016787,GO:0016817,GO:0016818,GO:0016887,GO:…	1MURR@1224,2MHPV@213118,2WIRK@28221,42M52@68525,COG0459@1,COG0459@2	AM311M20_65;4544;6205	AM-311-M20_02107	cDNA1	108	1.362739282	Bacteria	Desulfobacterota	Desulfobacteria	Desulfobacterales	UBA11574
AM-326-J07	AM326J07_43;62;841	2.6.1.21,2.6.1.42	K00824	1MVB0	E	Belongs to the class-IV pyridoxal-phosphate-dependent aminotransferase family	GO:0003674,GO:0003824,GO:0004084,GO:0005488,GO:0005515,GO:0005575,GO:0005622,GO:0005623,GO:0005737,GO:0005829,GO:0006082,GO:0006520,GO:0006531,GO:0006532,GO:0006551,GO:0006573,GO:0006807,GO:0008150,GO:0008152,GO:0008483,GO:0008652,GO:0009058,GO:0009066,GO:0009067,GO:0009081,GO:0009082,GO:0009098,GO:0009099,GO:0009987,GO:0016053,GO:0016740,GO:0016769,GO:0019752,GO:0042802,GO:0043436,GO:0043648,GO:…	1MVB0@1224,1RP6Z@1236,1XUBQ@135623,COG0115@1,COG0115@2	AM326J07_43;62;841	AM-326-J07_00378	cDNA1	108	2.905661037	Bacteria	Proteobacteria	Gammaproteobacteria	Enterobacterales	Vibrionaceae	Photobacterium
AM-326-C16	AM326C16_4;1674;2444	5.3.1.1	K01803	1MWK5	G	Involved in the gluconeogenesis. Catalyzes stereospecifically the conversion of dihydroxyacetone phosphate (DHAP) to D-glyceraldehyde-3-phosphate (G3P)	GO:0003674,GO:0003824,GO:0004807,GO:0005488,GO:0005515,GO:0005575,GO:0005622,GO:0005623,GO:0005737,GO:0005829,GO:0005975,GO:0005996,GO:0006006,GO:0006066,GO:0006071,GO:0006081,GO:0006082,GO:0006090,GO:0006091,GO:0006094,GO:0006096,GO:0006139,GO:0006163,GO:0006164,GO:0006165,GO:0006725,GO:0006732,GO:0006733,GO:0006753,GO:0006754,GO:0006757,GO:0006793,GO:0006796,GO:0006807,GO:0008150,GO:0008152,GO:…	1MWK5@1224,1RM8I@1236,1XUEE@135623,COG0149@1,COG0149@2	AM326C16_4;1674;2444	AM-326-C16_00183	cDNA1	108	2.939623309	Bacteria	Proteobacteria	Gammaproteobacteria	Enterobacterales	Vibrionaceae	Photobacterium
AM-326-A07	AM326A07_31;6188;7507		K03665	1MUA0	S	GTPase that associates with the 50S ribosomal subunit and may have a role during protein synthesis or ribosome biogenesis	GO:0000166,GO:0001882,GO:0001883,GO:0003674,GO:0003676,GO:0003723,GO:0003824,GO:0003924,GO:0005488,GO:0005524,GO:0005525,GO:0005575,GO:0005622,GO:0005623,GO:0005737,GO:0005829,GO:0006412,GO:0006414,GO:0006417,GO:0006464,GO:0006468,GO:0006518,GO:0006793,GO:0006796,GO:0006807,GO:0006950,GO:0006996,GO:0008144,GO:0008150,GO:0008152,GO:0009058,GO:0009059,GO:0009266,GO:0009408,GO:0009628,GO:0009889,GO:…	1MUA0@1224,1RN7V@1236,2Q94S@267890,COG2262@1,COG2262@2	AM326A07_31;6188;7507	AM-326-A07_01532	cDNA1	108	1.716080324	Bacteria	Proteobacteria	Gammaproteobacteria	Enterobacterales	Shewanellaceae	Shewanella	Shewanella sp002873135
AM-311-J09	AM311J09_9;12400;12774,AM311L15_305;1041;1415		K02950	1RCWY	J	Interacts with and stabilizes bases of the 16S rRNA that are involved in tRNA selection in the A site and with the mRNA backbone. Located at the interface of the 30S and 50S subunits, it traverses the body of the 30S subunit contacting proteins on the other side and probably holding the rRNA structure together. The combined cluster of proteins S8, S12 and S17 appears to hold together the shoulder…	GO:0000372,GO:0000375,GO:0000376,GO:0003674,GO:0003676,GO:0003723,GO:0003735,GO:0005198,GO:0005488,GO:0005575,GO:0005622,GO:0005623,GO:0005737,GO:0005829,GO:0005840,GO:0006139,GO:0006396,GO:0006412,GO:0006518,GO:0006725,GO:0006807,GO:0008150,GO:0008152,GO:0008380,GO:0009058,GO:0009059,GO:0009893,GO:0009987,GO:0010467,GO:0010468,GO:0010604,GO:0010628,GO:0015935,GO:0016070,GO:0019219,GO:0019222,GO:…	1RCWY@1224,1S3WB@1236,COG0048@1,COG0048@2	AM311J09_9;12400;12774	AM-311-J09_00388	cDNA1	108	6.052165636	Bacteria	Proteobacteria	Gammaproteobacteria	Xanthomonadales	SZUA-36	JABDPF01
AM-311-L15	AM311L15_85;5939;6451		K02988	1MUS4	J	Located at the back of the 30S subunit body where it stabilizes the conformation of the head with respect to the body	GO:0000028,GO:0003674,GO:0003735,GO:0005198,GO:0005575,GO:0005622,GO:0005623,GO:0005737,GO:0005829,GO:0005840,GO:0005886,GO:0006412,GO:0006518,GO:0006807,GO:0006996,GO:0008150,GO:0008152,GO:0009058,GO:0009059,GO:0009987,GO:0010467,GO:0015935,GO:0016020,GO:0016043,GO:0019538,GO:0022607,GO:0022613,GO:0022618,GO:0022626,GO:0022627,GO:0032991,GO:0034622,GO:0034641,GO:0034645,GO:0040007,GO:0042254,GO:…	1MUS4@1224,1RNEV@1236,1X5KF@135614,COG0098@1,COG0098@2	AM311L15_85;5939;6451	AM-311-L15_00843	cDNA2	108	16.28681157	Bacteria	Proteobacteria	Gammaproteobacteria	Xanthomonadales	SZUA-36	SZUA-36
AM-311-F14	AM311F14_79;2595;4355	2.3.1.12,4.1.1.3,6.4.1.1	K00627	1QTTG	CI	oxaloacetate		1QTTG@1224,1RNG6@1236,1XT1B@135623,COG0511@1,COG0511@2,COG5016@1,COG5016@2	AM311F14_79;2595;4355	AM-311-F14_00848	cDNA2	108	4.737981548	Bacteria	Proteobacteria	Gammaproteobacteria	Xanthomonadales	SZUA-36	JABDPF01
AM-311-C15	AM311C15_195;435;1472		K02108	1J4Z2	C	it plays a direct role in the translocation of protons across the membrane	GO:0003674,GO:0003824,GO:0005215,GO:0005575,GO:0005622,GO:0005623,GO:0005886,GO:0005887,GO:0006139,GO:0006163,GO:0006164,GO:0006725,GO:0006753,GO:0006754,GO:0006793,GO:0006796,GO:0006807,GO:0006810,GO:0006811,GO:0006812,GO:0008150,GO:0008152,GO:0008324,GO:0009058,GO:0009117,GO:0009123,GO:0009124,GO:0009126,GO:0009127,GO:0009141,GO:0009142,GO:0009144,GO:0009145,GO:0009150,GO:0009152,GO:0009156,GO:…	1J4Z2@118884,1MV87@1224,1RPHK@1236,COG0356@1,COG0356@2	AM311C15_195;435;1472	AM-311-C15_02089	cDNA1	107	2.16253763	Bacteria	Proteobacteria	Gammaproteobacteria	Xanthomonadales	SZUA-36	JABDPF01
AM-326-J07	AM326J07_22;1829;2758	2.1.3.2	K00609	1MWAB	F	Belongs to the ATCase OTCase family	GO:0003674,GO:0003824,GO:0004070,GO:0005488,GO:0005515,GO:0005575,GO:0005622,GO:0005623,GO:0005737,GO:0005829,GO:0006139,GO:0006220,GO:0006221,GO:0006725,GO:0006753,GO:0006793,GO:0006796,GO:0006807,GO:0008150,GO:0008152,GO:0009058,GO:0009117,GO:0009165,GO:0009218,GO:0009220,GO:0009259,GO:0009260,GO:0009987,GO:0016740,GO:0016741,GO:0016743,GO:0018130,GO:0019438,GO:0019637,GO:0019693,GO:0034641,GO:…	1MWAB@1224,1RPSV@1236,1XTYG@135623,COG0540@1,COG0540@2	AM326J07_22;1829;2758	AM-326-J07_00287	cDNA1	107	2.413941359	Bacteria	Proteobacteria	Gammaproteobacteria	Enterobacterales	Vibrionaceae	Photobacterium
AM-326-J07	AM326J07_9;9272;10534	1.2.1.70	K02407	1MU41	H	Catalyzes the NADPH-dependent reduction of glutamyl- tRNA(Glu) to glutamate 1-semialdehyde (GSA)	GO:0003674,GO:0003824,GO:0005488,GO:0005515,GO:0005575,GO:0005623,GO:0006082,GO:0006520,GO:0006536,GO:0006725,GO:0006778,GO:0006779,GO:0006782,GO:0006783,GO:0006807,GO:0008150,GO:0008152,GO:0008883,GO:0009058,GO:0009064,GO:0009288,GO:0009987,GO:0016491,GO:0016620,GO:0016903,GO:0018130,GO:0019353,GO:0019438,GO:0019752,GO:0033013,GO:0033014,GO:0033526,GO:0034641,GO:0042168,GO:0042440,GO:0042597,GO:…	1MU41@1224,1RNQ8@1236,1XTUS@135623,COG0373@1,COG0373@2	AM326J07_9;9272;10534	AM-326-J07_00169	cDNA1	107	1.776982189	Bacteria	Proteobacteria	Gammaproteobacteria	Enterobacterales	Vibrionaceae	Photobacterium
AM-326-A07	AM326A07_21;3694;4365		K07396	1RIN9	O	Thioredoxin		1RIN9@1224,1RS8P@1236,2QJ26@267894,COG3531@1,COG3531@2	AM326A07_21;3694;4365	AM-326-A07_01168	cDNA1	107	3.34210361	Bacteria	Proteobacteria	Gammaproteobacteria	Enterobacterales	Shewanellaceae	Shewanella	Shewanella sp002873135
AM-326-C16	AM326C16_13;3907;5769	2.2.1.7	K01662	1MUSJ	H	Catalyzes the acyloin condensation reaction between C atoms 2 and 3 of pyruvate and glyceraldehyde 3-phosphate to yield 1-deoxy-D-xylulose-5-phosphate (DXP)	GO:0000287,GO:0003674,GO:0003824,GO:0005488,GO:0005575,GO:0005622,GO:0005623,GO:0005737,GO:0005829,GO:0006081,GO:0006082,GO:0006090,GO:0006629,GO:0006644,GO:0006720,GO:0006725,GO:0006732,GO:0006733,GO:0006743,GO:0006744,GO:0006766,GO:0006767,GO:0006772,GO:0006790,GO:0006793,GO:0006796,GO:0006807,GO:0008144,GO:0008150,GO:0008152,GO:0008299,GO:0008610,GO:0008614,GO:0008615,GO:0008654,GO:0008661,GO:…	1MUSJ@1224,1RNQD@1236,1XSY2@135623,COG1154@1,COG1154@2	AM326C16_13;3907;5769	AM-326-C16_00510	cDNA1	107	1.204377832	Bacteria	Proteobacteria	Gammaproteobacteria	Enterobacterales	Vibrionaceae	Photobacterium
AM-311-C17	AM311C17_117;6030;6230		K03704	1N6Q5	K	PFAM Cold-shock		1N6Q5@1224,2MKYU@213118,2WR92@28221,42V0K@68525,COG1278@1,COG1278@2	AM311C17_117;6030;6230	AM-311-C17_01859	cDNA2	107	41.30817987	Bacteria	Desulfobacterota	Desulfobacteria	Desulfobacterales	ETH-SRB1
AM-311-F14	AM311F14_13;7775;8287,AM311I23_48;8661;9173,AM311J09_9;24624;25151,AM311L07_39;3046;3573		K02988	1MUS4	J	Located at the back of the 30S subunit body where it stabilizes the conformation of the head with respect to the body	GO:0000028,GO:0003674,GO:0003735,GO:0005198,GO:0005575,GO:0005622,GO:0005623,GO:0005737,GO:0005829,GO:0005840,GO:0005886,GO:0006412,GO:0006518,GO:0006807,GO:0006996,GO:0008150,GO:0008152,GO:0009058,GO:0009059,GO:0009987,GO:0010467,GO:0015935,GO:0016020,GO:0016043,GO:0019538,GO:0022607,GO:0022613,GO:0022618,GO:0022626,GO:0022627,GO:0032991,GO:0034622,GO:0034641,GO:0034645,GO:0040007,GO:0042254,GO:…	1MUS4@1224,1RNEV@1236,1X5KF@135614,COG0098@1,COG0098@2	AM311F14_13;7775;8287	AM-311-F14_00247	cDNA2	107	16.13600776	Bacteria	Proteobacteria	Gammaproteobacteria	Xanthomonadales	SZUA-36	JABDPF01
AM-311-D06	AM311D06_76;3468;3899			1PC6N	K	Transcriptional regulator		1PC6N@1224,2MSFF@213462,2X9SC@28221,43EVM@68525,COG1959@1,COG1959@2	AM311D06_76;3468;3899	AM-311-D06_01022	cDNA2	107	19.16852894	Bacteria	Margulisbacteria	Marinamargulisbacteria
AM-326-A07	AM326A07_2;82680;84014	1.6.5.8	K00346	1MU36	C	NQR complex catalyzes the reduction of ubiquinone-1 to ubiquinol by two successive reactions, coupled with the transport of Na( ) ions from the cytoplasm to the periplasm. NqrA to NqrE are probably involved in the second step, the conversion of ubisemiquinone to ubiquinol	GO:0003674,GO:0003824,GO:0003954,GO:0005575,GO:0006810,GO:0006811,GO:0006812,GO:0006814,GO:0008137,GO:0008150,GO:0008152,GO:0015672,GO:0016020,GO:0016491,GO:0016651,GO:0016655,GO:0030001,GO:0030964,GO:0032991,GO:0044425,GO:0050136,GO:0051179,GO:0051234,GO:0055114,GO:0098796,GO:1902494	1MU36@1224,1RPU1@1236,2Q9H1@267890,COG1726@1,COG1726@2	AM326A07_2;82680;84014	AM-326-A07_00157	cDNA2	107	6.193130415	Bacteria	Proteobacteria	Gammaproteobacteria	Enterobacterales	Shewanellaceae	Shewanella	Shewanella sp002873135
AM-311-I02	AM311I02_138;7596;9533		K04043	1MVEN	O	Heat shock 70 kDa protein	GO:0000166,GO:0000988,GO:0000989,GO:0003674,GO:0003824,GO:0005488,GO:0005515,GO:0005524,GO:0005575,GO:0005576,GO:0005622,GO:0005623,GO:0005737,GO:0005829,GO:0005886,GO:0006457,GO:0006458,GO:0006950,GO:0006986,GO:0008144,GO:0008150,GO:0008270,GO:0009266,GO:0009408,GO:0009628,GO:0009889,GO:0009987,GO:0010033,GO:0010556,GO:0016020,GO:0016043,GO:0016462,GO:0016787,GO:0016817,GO:0016818,GO:0016887,GO:…	1MVEN@1224,2MR7D@213462,2WIWS@28221,42M64@68525,COG0443@1,COG0443@2	AM311I02_138;7596;9533	AM-311-I02_02084	cDNA2	107	4.265170869	Bacteria	Desulfobacterota	Desulfomonilia	Desulfomonilales	Desulfomonilaceae	VGSG01
AM-312-G04	AM312G04_1;36962;37096,AM324A10_13;9869;10003		K02914	COG0230	J	Ribosomal protein L34	GO:0003674,GO:0003735,GO:0005198,GO:0005575,GO:0005622,GO:0005623,GO:0005737,GO:0005829,GO:0005840,GO:0006412,GO:0006518,GO:0006807,GO:0008150,GO:0008152,GO:0009058,GO:0009059,GO:0009987,GO:0010467,GO:0015934,GO:0019538,GO:0022625,GO:0022626,GO:0032991,GO:0034641,GO:0034645,GO:0043043,GO:0043170,GO:0043226,GO:0043228,GO:0043229,GO:0043232,GO:0043603,GO:0043604,GO:0044237,GO:0044238,GO:0044249,GO:…	COG0230@1,COG0230@2	AM312G04_1;36962;37096	AM-312-G04_00037	cDNA1	106	16.57905296	Bacteria	Proteobacteria	Zetaproteobacteria	Mariprofundales	Mariprofundaceae	WSZY01
AM-315-M17	AM315M17_27;4205;4516			1RHW1				1RHW1@1224,2AT6X@1,2MK8G@213118,2WP67@28221,31IPI@2,42SHT@68525	AM315M17_27;4205;4516	AM-315-M17_00870	cDNA1	106	7.143386164	Bacteria	Desulfobacterota	Desulfobacteria	Desulfobacterales	UBA2174_A
AM-326-A07	AM326A07_47;20830;22617	2.3.1.12,4.1.1.3,6.4.1.1	K00627	1QTTG	CI	PFAM biotin lipoyl attachment domain-containing protein		1QTTG@1224,1RNG6@1236,2QA08@267890,COG0511@1,COG0511@2,COG5016@1,COG5016@2	AM326A07_47;20830;22617	AM-326-A07_01950	cDNA1	106	1.243197032	Bacteria	Proteobacteria	Gammaproteobacteria	Enterobacterales	Shewanellaceae	Shewanella	Shewanella sp002873135
AM-326-A07	AM326A07_11;53262;54929,AM326C16_11;5882;7552	1.17.7.4	K02945	1MVAV	J	thus facilitating recognition of the initiation point. It is needed to translate mRNA with a short Shine-Dalgarno (SD) purine-rich sequence	GO:0000028,GO:0003674,GO:0003676,GO:0003723,GO:0003729,GO:0003735,GO:0005198,GO:0005488,GO:0005575,GO:0005622,GO:0005623,GO:0005737,GO:0005829,GO:0005840,GO:0006412,GO:0006417,GO:0006518,GO:0006807,GO:0006996,GO:0008150,GO:0008152,GO:0009058,GO:0009059,GO:0009889,GO:0009890,GO:0009892,GO:0009987,GO:0010467,GO:0010468,GO:0010556,GO:0010558,GO:0010605,GO:0010608,GO:0010629,GO:0015935,GO:0016043,GO:…	1MVAV@1224,1RMFY@1236,2Q988@267890,COG0539@1,COG0539@2	AM326A07_11;53262;54929	AM-326-A07_00754	cDNA1	106	1.33268932	Bacteria	Proteobacteria	Gammaproteobacteria	Enterobacterales	Shewanellaceae	Shewanella	Shewanella sp002873135
AM-311-C15	AM311C15_175;2087;3073,AM311F14_13;12156;13142,AM311I23_48;13042;14028,AM311J09_9;28982;29968,AM311L07_39;7416;8402,AM311L15_124;2088;3074	2.7.7.6	K03040	1MU75	K	DNA-dependent RNA polymerase catalyzes the transcription of DNA into RNA using the four ribonucleoside triphosphates as substrates	GO:0003674,GO:0003824,GO:0003899,GO:0005488,GO:0005575,GO:0005622,GO:0005623,GO:0005737,GO:0005829,GO:0006139,GO:0006351,GO:0006354,GO:0006725,GO:0006807,GO:0008150,GO:0008152,GO:0008270,GO:0009058,GO:0009059,GO:0009987,GO:0010467,GO:0016070,GO:0016740,GO:0016772,GO:0016779,GO:0018130,GO:0019438,GO:0032774,GO:0034062,GO:0034641,GO:0034645,GO:0034654,GO:0043167,GO:0043169,GO:0043170,GO:0044237,GO:…	1MU75@1224,1RMU3@1236,1X387@135614,COG0202@1,COG0202@2	AM311C15_175;2087;3073	AM-311-C15_02013	cDNA2	106	8.300633289	Bacteria	Proteobacteria	Gammaproteobacteria	Xanthomonadales	SZUA-36	JABDPF01
AM-326-A07	AM326A07_57;13468;14112	2.7.4.3	K00939	1MXCZ	F	Catalyzes the reversible transfer of the terminal phosphate group between ATP and AMP. Plays an important role in cellular energy homeostasis and in adenine nucleotide metabolism	GO:0000166,GO:0000287,GO:0003674,GO:0003824,GO:0004017,GO:0005488,GO:0005524,GO:0005575,GO:0005622,GO:0005623,GO:0005737,GO:0005829,GO:0006139,GO:0006163,GO:0006164,GO:0006172,GO:0006412,GO:0006518,GO:0006629,GO:0006644,GO:0006725,GO:0006753,GO:0006793,GO:0006796,GO:0006807,GO:0008144,GO:0008150,GO:0008152,GO:0008610,GO:0008654,GO:0009058,GO:0009059,GO:0009117,GO:0009123,GO:0009124,GO:0009126,GO:…	1MXCZ@1224,1RMT6@1236,2Q8UT@267890,COG0563@1,COG0563@2	AM326A07_57;13468;14112	AM-326-A07_02107	cDNA2	106	12.70873358	Bacteria	Proteobacteria	Gammaproteobacteria	Enterobacterales	Shewanellaceae	Shewanella	Shewanella sp002873135
AM-326-J07	AM326J07_65;1527;1994	2.8.1.7	K04487	1RDA4	K	Regulates the transcription of several operons and genes involved in the biogenesis of Fe-S clusters and Fe-S-containing proteins	GO:0003674,GO:0003700,GO:0005488,GO:0005515,GO:0005575,GO:0005622,GO:0005623,GO:0005737,GO:0005829,GO:0006355,GO:0008150,GO:0009889,GO:0010468,GO:0010556,GO:0019219,GO:0019222,GO:0031323,GO:0031326,GO:0042802,GO:0044424,GO:0044444,GO:0044464,GO:0050789,GO:0050794,GO:0051171,GO:0051252,GO:0060255,GO:0065007,GO:0080090,GO:0140110,GO:1903506,GO:2000112,GO:2001141	1RDA4@1224,1S3RW@1236,1XTCH@135623,COG1959@1,COG1959@2	AM326J07_65;1527;1994	AM-326-J07_00446	cDNA1	105	4.71227981	Bacteria	Proteobacteria	Gammaproteobacteria	Enterobacterales	Vibrionaceae	Photobacterium
AM-326-J07	AM326J07_1;15290;16558	6.1.1.21	K01892	1MV2K	J	Histidyl-tRNA synthetase	GO:0003674,GO:0003824,GO:0004812,GO:0004821,GO:0005575,GO:0005618,GO:0005622,GO:0005623,GO:0005737,GO:0005829,GO:0005886,GO:0006082,GO:0006139,GO:0006399,GO:0006412,GO:0006418,GO:0006427,GO:0006518,GO:0006520,GO:0006725,GO:0006807,GO:0008150,GO:0008152,GO:0009058,GO:0009059,GO:0009987,GO:0010467,GO:0016020,GO:0016070,GO:0016874,GO:0016875,GO:0019538,GO:0019752,GO:0030312,GO:0034641,GO:0034645,GO:…	1MV2K@1224,1RPHI@1236,1XTDT@135623,COG0124@1,COG0124@2	AM326J07_1;15290;16558	AM-326-J07_00015	cDNA1	105	1.735516302	Bacteria	Proteobacteria	Gammaproteobacteria	Enterobacterales	Vibrionaceae	Photobacterium
AM-311-I13	AM311I13_40;9182;10540,AM315J06_6;61775;63085		K03076	1MVU7	U	The central subunit of the protein translocation channel SecYEG. Consists of two halves formed by TMs 1-5 and 6-10. These two domains form a lateral gate at the front which open onto the bilayer between TMs 2 and 7, and are clamped together by SecE at the back. The channel is closed by both a pore ring composed of hydrophobic SecY resides and a short helix (helix 2A) on the extracellular side of …	GO:0002790,GO:0003674,GO:0005048,GO:0005215,GO:0005488,GO:0005575,GO:0005623,GO:0005886,GO:0005887,GO:0006605,GO:0006612,GO:0006613,GO:0006614,GO:0006616,GO:0006810,GO:0006886,GO:0008104,GO:0008150,GO:0008320,GO:0008565,GO:0009306,GO:0009987,GO:0015031,GO:0015833,GO:0016020,GO:0016021,GO:0016043,GO:0022857,GO:0022884,GO:0031224,GO:0031226,GO:0031522,GO:0032940,GO:0032978,GO:0032991,GO:0033036,GO:…	1MVU7@1224,1RNJV@1236,1WWJA@135613,COG0201@1,COG0201@2	AM311I13_40;9182;10540	AM-311-I13_01760	cDNA1	105	1.620496813	Bacteria	Proteobacteria	Gammaproteobacteria	DSM-19610	DSM-19610	Thiogranum
AM-320-N15	AM320N15_14;26030;26299		K02954	22Y99	J	Binds 16S rRNA, required for the assembly of 30S particles and may also be responsible for determining the conformation of the 16S rRNA at the A site	GO:0000028,GO:0003674,GO:0003735,GO:0005198,GO:0005575,GO:0005618,GO:0005622,GO:0005623,GO:0005737,GO:0005829,GO:0005840,GO:0006412,GO:0006518,GO:0006807,GO:0006996,GO:0008150,GO:0008152,GO:0009058,GO:0009059,GO:0009987,GO:0010467,GO:0015935,GO:0016043,GO:0019538,GO:0022607,GO:0022613,GO:0022618,GO:0022626,GO:0022627,GO:0030312,GO:0032991,GO:0034622,GO:0034641,GO:0034645,GO:0042254,GO:0042255,GO:…	22Y99@171551,2FTD0@200643,4NQ6N@976,COG0199@1,COG0199@2	AM320N15_14;26030;26299	AM-320-N15_00481	cDNA2	105	30.13833781	Bacteria	Bacteroidota	Bacteroidia	Bacteroidales	UBA10428
AM-326-C02	AM326C02_13;9762;10145		K02952	1RD1G	J	Located at the top of the head of the 30S subunit, it contacts several helices of the 16S rRNA. In the 70S ribosome it contacts the 23S rRNA (bridge B1a) and protein L5 of the 50S subunit (bridge B1b), connecting the 2 subunits	GO:0003674,GO:0003735,GO:0005198,GO:0005575,GO:0005622,GO:0005623,GO:0005737,GO:0005829,GO:0005840,GO:0005886,GO:0006412,GO:0006518,GO:0006807,GO:0008150,GO:0008152,GO:0009058,GO:0009059,GO:0009987,GO:0010467,GO:0015935,GO:0016020,GO:0019538,GO:0022613,GO:0022626,GO:0022627,GO:0032991,GO:0034641,GO:0034645,GO:0042254,GO:0043043,GO:0043170,GO:0043226,GO:0043228,GO:0043229,GO:0043232,GO:0043603,GO:…	1RD1G@1224,2MK1T@213118,2WPD5@28221,42RE3@68525,COG0099@1,COG0099@2	AM326C02_13;9762;10145	AM-326-C02_00417	cDNA2	105	21.16765763	Bacteria	Desulfobacterota	Desulfobacteria	Desulfobacterales	Desulfosarcinaceae
AM-326-C16	AM326C16_26;1116;3380	1.17.4.1	K00525	1MUJ8	F	Provides the precursors necessary for DNA synthesis. Catalyzes the biosynthesis of deoxyribonucleotides from the corresponding ribonucleotides	GO:0000166,GO:0003674,GO:0003824,GO:0004748,GO:0005488,GO:0005515,GO:0005524,GO:0005575,GO:0005622,GO:0005623,GO:0005737,GO:0005829,GO:0005971,GO:0006139,GO:0006725,GO:0006753,GO:0006793,GO:0006796,GO:0006807,GO:0008144,GO:0008150,GO:0008152,GO:0009058,GO:0009117,GO:0009165,GO:0009262,GO:0009263,GO:0009987,GO:0015949,GO:0016491,GO:0016725,GO:0016728,GO:0017076,GO:0018130,GO:0019438,GO:0019637,GO:…	1MUJ8@1224,1RMPV@1236,1XTXI@135623,COG0209@1,COG0209@2	AM326C16_26;1116;3380	AM-326-C16_00707	cDNA2	105	3.580924413	Bacteria	Proteobacteria	Gammaproteobacteria	Enterobacterales	Vibrionaceae	Photobacterium
AM-326-A09	AM326A09_18;3725;4156		K02950	2G6EX	J	Interacts with and stabilizes bases of the 16S rRNA that are involved in tRNA selection in the A site and with the mRNA backbone. Located at the interface of the 30S and 50S subunits, it traverses the body of the 30S subunit contacting proteins on the other side and probably holding the rRNA structure together. The combined cluster of proteins S8, S12 and S17 appears to hold together the shoulder…	GO:0003674,GO:0003735,GO:0005198,GO:0005575,GO:0005622,GO:0005623,GO:0005737,GO:0005840,GO:0006412,GO:0006518,GO:0006807,GO:0008150,GO:0008152,GO:0009058,GO:0009059,GO:0009987,GO:0010467,GO:0019538,GO:0032991,GO:0034641,GO:0034645,GO:0040007,GO:0043043,GO:0043170,GO:0043226,GO:0043228,GO:0043229,GO:0043232,GO:0043603,GO:0043604,GO:0044237,GO:0044238,GO:0044249,GO:0044260,GO:0044267,GO:0044271,GO:…	2G6EX@200795,34D33@301297,COG0048@1,COG0048@2	AM326A09_18;3725;4156	AM-326-A09_00714	cDNA2	105	18.81023868	Bacteria	Chloroflexota	Dehalococcoidia	Dehalococcoidales	JAHJRU01
AM-326-J07	AM326J07_11;7165;8016		K03603	1MW7M	K	Multifunctional regulator of fatty acid metabolism	GO:0000976,GO:0001067,GO:0001130,GO:0001217,GO:0003674,GO:0003676,GO:0003677,GO:0003690,GO:0003700,GO:0005488,GO:0005575,GO:0005622,GO:0005623,GO:0005737,GO:0005829,GO:0006082,GO:0006355,GO:0006629,GO:0006631,GO:0008150,GO:0008152,GO:0009889,GO:0009890,GO:0009891,GO:0009892,GO:0009893,GO:0009987,GO:0010468,GO:0010556,GO:0010557,GO:0010558,GO:0010563,GO:0010565,GO:0010604,GO:0010605,GO:0010628,GO:…	1MW7M@1224,1RMRE@1236,1XTXB@135623,COG2186@1,COG2186@2	AM326J07_11;7165;8016	AM-326-J07_00198	cDNA1	104	2.561311687	Bacteria	Proteobacteria	Gammaproteobacteria	Enterobacterales	Vibrionaceae	Photobacterium
AM-311-G04	AM311G04_9;284;826		K02933	1V1FC	J	This protein binds to the 23S rRNA, and is important in its secondary structure. It is located near the subunit interface in the base of the L7 L12 stalk, and near the tRNA binding site of the peptidyltransferase center	GO:0000027,GO:0002181,GO:0003674,GO:0003676,GO:0003723,GO:0003735,GO:0005198,GO:0005488,GO:0005575,GO:0005618,GO:0005622,GO:0005623,GO:0005737,GO:0005829,GO:0005840,GO:0005886,GO:0006412,GO:0006518,GO:0006807,GO:0006996,GO:0008150,GO:0008152,GO:0009058,GO:0009059,GO:0009987,GO:0010467,GO:0015934,GO:0016020,GO:0016043,GO:0019538,GO:0019843,GO:0022607,GO:0022613,GO:0022618,GO:0022625,GO:0022626,GO:…	1V1FC@1239,1WE6E@129337,4HFQD@91061,COG0097@1,COG0097@2	AM311G04_9;284;826	AM-311-G04_00203	cDNA1	104	4.021542889	Bacteria	Chloroflexota	Dehalococcoidia	Dehalococcoidales	UBA5760	UBA5760
AM-326-A07	AM326A07_94;3706;4569		K03089	1MVWR	K	Sigma factors are initiation factors that promote the attachment of RNA polymerase to specific initiation sites and are then released. This sigma factor is involved in regulation of expression of heat shock genes	GO:0000150,GO:0000976,GO:0000984,GO:0000985,GO:0000988,GO:0000990,GO:0001017,GO:0001046,GO:0001047,GO:0001067,GO:0001121,GO:0001130,GO:0001131,GO:0001140,GO:0001216,GO:0003674,GO:0003676,GO:0003677,GO:0003690,GO:0003700,GO:0003824,GO:0005488,GO:0005575,GO:0005622,GO:0005623,GO:0005737,GO:0005829,GO:0005886,GO:0006139,GO:0006259,GO:0006310,GO:0006351,GO:0006352,GO:0006355,GO:0006725,GO:0006807,GO:…	1MVWR@1224,1RMFR@1236,2QA1E@267890,COG0568@1,COG0568@2	AM326A07_94;3706;4569	AM-326-A07_02455	cDNA1	104	2.525696693	Bacteria	Proteobacteria	Gammaproteobacteria	Enterobacterales	Shewanellaceae	Shewanella	Shewanella sp002873135
AM-311-I13	AM311I13_40;5107;5475		K02874	1RCWZ	J	Binds to 23S rRNA. Forms part of two intersubunit bridges in the 70S ribosome	GO:0003674,GO:0003676,GO:0003723,GO:0003735,GO:0005198,GO:0005488,GO:0005575,GO:0005622,GO:0005623,GO:0005737,GO:0005829,GO:0005840,GO:0005886,GO:0006412,GO:0006518,GO:0006807,GO:0008150,GO:0008152,GO:0009058,GO:0009059,GO:0009987,GO:0010467,GO:0015934,GO:0016020,GO:0019538,GO:0019843,GO:0022625,GO:0022626,GO:0032991,GO:0034641,GO:0034645,GO:0040007,GO:0043043,GO:0043170,GO:0043226,GO:0043228,GO:…	1RCWZ@1224,1S3Z3@1236,1WY84@135613,COG0093@1,COG0093@2	AM311I13_40;5107;5475	AM-311-I13_01750	cDNA1	104	5.923033277	Bacteria	Proteobacteria	Gammaproteobacteria	DSM-19610	DSM-19610	Thiogranum
AM-326-A07	AM326A07_38;17652;19640	2.3.1.12	K00627	1MU7K	C	The pyruvate dehydrogenase complex catalyzes the overall conversion of pyruvate to acetyl-CoA and CO(2)	GO:0003674,GO:0003824,GO:0004742,GO:0005488,GO:0005504,GO:0005575,GO:0005622,GO:0005623,GO:0005737,GO:0006082,GO:0006084,GO:0006085,GO:0006086,GO:0006090,GO:0006139,GO:0006163,GO:0006164,GO:0006637,GO:0006725,GO:0006732,GO:0006753,GO:0006790,GO:0006793,GO:0006796,GO:0006807,GO:0008150,GO:0008152,GO:0008289,GO:0009058,GO:0009108,GO:0009117,GO:0009150,GO:0009152,GO:0009165,GO:0009259,GO:0009260,GO:…	1MU7K@1224,1RNPT@1236,2Q99F@267890,COG0508@1,COG0508@2	AM326A07_38;17652;19640	AM-326-A07_01759	cDNA1	104	1.096416623	Bacteria	Proteobacteria	Gammaproteobacteria	Enterobacterales	Shewanellaceae	Shewanella	Shewanella sp002873135
AM-311-I13	AM311I13_169;1500;1712		K04077	1MURR	O	Prevents misfolding and promotes the refolding and proper assembly of unfolded polypeptides generated under stress conditions	GO:0000166,GO:0000287,GO:0003674,GO:0003824,GO:0005488,GO:0005515,GO:0005524,GO:0005575,GO:0005576,GO:0005622,GO:0005623,GO:0005737,GO:0005829,GO:0006457,GO:0006458,GO:0006950,GO:0008144,GO:0008150,GO:0009266,GO:0009314,GO:0009408,GO:0009628,GO:0009966,GO:0009967,GO:0009986,GO:0009987,GO:0010646,GO:0010647,GO:0016032,GO:0016462,GO:0016465,GO:0016787,GO:0016817,GO:0016818,GO:0016887,GO:0017076,GO:…	1MURR@1224,1RMTB@1236,1WWXH@135613,COG0459@1,COG0459@2	AM311I13_169;1500;1712	AM-311-I13_03077	cDNA2	104	37.87736472	Bacteria	Proteobacteria	Gammaproteobacteria	DSM-19610	DSM-19610	Thiogranum
AM-311-B10	AM311B10_56;719;1312		K02357	1MUS2	J	Associates with the EF-Tu.GDP complex and induces the exchange of GDP to GTP. It remains bound to the aminoacyl-tRNA.EF- Tu.GTP complex up to the GTP hydrolysis stage on the ribosome	GO:0003674,GO:0003676,GO:0003723,GO:0003746,GO:0005488,GO:0005575,GO:0005618,GO:0005622,GO:0005623,GO:0005737,GO:0005829,GO:0005886,GO:0006412,GO:0006414,GO:0006518,GO:0006807,GO:0008135,GO:0008150,GO:0008152,GO:0009058,GO:0009059,GO:0009987,GO:0010467,GO:0016020,GO:0019538,GO:0030312,GO:0034641,GO:0034645,GO:0040007,GO:0043043,GO:0043170,GO:0043603,GO:0043604,GO:0044237,GO:0044238,GO:0044249,GO:…	1MUS2@1224,2MI7H@213118,2WMS3@28221,42NNS@68525,COG0264@1,COG0264@2	AM311B10_56;719;1312	AM-311-B10_01417	cDNA2	104	13.54131757	Bacteria	Desulfobacterota	Desulfobulbia	Desulfobulbales	BM004	BM004
AM-311-N02	AM311N02_39;11709;12977	1.8.99.5	K11180	1MWY5	C	reductase, dissimilatory-type alpha subunit		1MWY5@1224,1RSIM@1236,1WW7Y@135613,COG2221@1,COG2221@2	AM311N02_39;11709;12977	AM-311-N02_00736	cDNA2	104	6.332808612	Bacteria	Proteobacteria	Gammaproteobacteria	Arenicellales
AM-326-J07	AM326J07_8;533;1276	3.1.3.7	K01082	1N0GY	P	Inositol monophosphatase family	GO:0000103,GO:0000287,GO:0003674,GO:0003824,GO:0005488,GO:0006790,GO:0006793,GO:0006796,GO:0008150,GO:0008152,GO:0008252,GO:0008441,GO:0009987,GO:0016311,GO:0016787,GO:0016788,GO:0016791,GO:0042578,GO:0043167,GO:0043169,GO:0044237,GO:0046872	1N0GY@1224,1RP5A@1236,1XV2G@135623,COG1218@1,COG1218@2	AM326J07_8;533;1276	AM-326-J07_00146	cDNA1	103	2.905407565	Bacteria	Proteobacteria	Gammaproteobacteria	Enterobacterales	Vibrionaceae	Photobacterium
AM-326-J07	AM326J07_52;249;1895	2.2.1.6	K01652	1MU6U	H	COG0028 Thiamine pyrophosphate-requiring enzymes acetolactate synthase, pyruvate dehydrogenase (cytochrome), glyoxylate carboligase, phosphonopyruvate decarboxylase		1MU6U@1224,1RMQQ@1236,1XU32@135623,COG0028@1,COG0028@2	AM326J07_52;249;1895	AM-326-J07_00414	cDNA1	103	1.311493208	Bacteria	Proteobacteria	Gammaproteobacteria	Enterobacterales	Vibrionaceae	Photobacterium
AM-326-A07	AM326A07_20;34299;37400		K03296	1MU48	V	Belongs to the resistance-nodulation-cell division (RND) (TC 2.A.6) family		1MU48@1224,1RMBN@1236,2QA13@267890,COG0841@1,COG0841@2	AM326A07_20;34299;37400	AM-326-A07_01158	cDNA1	103	0.696136027	Bacteria	Proteobacteria	Gammaproteobacteria	Enterobacterales	Shewanellaceae	Shewanella	Shewanella sp002873135
AM-311-G20	AM311G20_14;11474;13117		K04077	2GEY4	O	Prevents misfolding and promotes the refolding and proper assembly of unfolded polypeptides generated under stress conditions	GO:0003674,GO:0005488,GO:0005515,GO:0005575,GO:0005576,GO:0005622,GO:0005623,GO:0005737,GO:0005829,GO:0006457,GO:0006458,GO:0008150,GO:0009966,GO:0009967,GO:0009986,GO:0009987,GO:0010646,GO:0010647,GO:0016465,GO:0018995,GO:0020003,GO:0023051,GO:0023056,GO:0030430,GO:0032991,GO:0033643,GO:0033646,GO:0033655,GO:0043226,GO:0043227,GO:0043230,GO:0043656,GO:0043657,GO:0043900,GO:0043903,GO:0044183,GO:…	2GEY4@200930,COG0459@1,COG0459@2	AM311G20_14;11474;13117	AM-311-G20_00315	cDNA1	103	1.313887901	Bacteria	Dependentiae	Babeliae	Babeliales	UASB340	WJIY01
AM-326-C16	AM326C16_14;10633;11202,AM326J07_20;4985;5554		K10917	1MZYS	K	transcriptional regulators		1MZYS@1224,1S9RS@1236,1XV2U@135623,COG1695@1,COG1695@2	AM326C16_14;10633;11202	AM-326-C16_00536	cDNA1	103	3.793880177	Bacteria	Proteobacteria	Gammaproteobacteria	Enterobacterales	Vibrionaceae	Photobacterium
AM-326-A07	AM326A07_1;89202;90251		K03569	1MUMW	D	TIGRFAM cell shape determining protein, MreB Mrl family	GO:0000003,GO:0000910,GO:0003674,GO:0005488,GO:0005515,GO:0005575,GO:0005622,GO:0005623,GO:0005856,GO:0005886,GO:0007049,GO:0008150,GO:0008360,GO:0009987,GO:0016020,GO:0019954,GO:0022402,GO:0022414,GO:0022603,GO:0022604,GO:0031224,GO:0031226,GO:0032505,GO:0042802,GO:0043093,GO:0043226,GO:0043228,GO:0043229,GO:0043232,GO:0044424,GO:0044425,GO:0044459,GO:0044464,GO:0048519,GO:0048523,GO:0050789,GO:…	1MUMW@1224,1RN82@1236,2Q9MR@267890,COG1077@1,COG1077@2	AM326A07_1;89202;90251	AM-326-A07_00068	cDNA2	103	7.581305786	Bacteria	Proteobacteria	Gammaproteobacteria	Enterobacterales	Shewanellaceae	Shewanella	Shewanella sp002873135
AM-311-I13	AM311I13_141;492;1235	1.11.1.15	K03386	1J5WI	O	COG0678 Peroxiredoxin		1J5WI@118884,1MU0H@1224,1RRFB@1236,COG0678@1,COG0678@2,COG0695@1,COG0695@2	AM311I13_141;492;1235	AM-311-I13_02981	cDNA2	103	10.70362015	Bacteria	Proteobacteria	Gammaproteobacteria	DSM-19610	DSM-19610	Thiogranum
AM-311-C15	AM311C15_195;435;1472		K02108	1J4Z2	C	it plays a direct role in the translocation of protons across the membrane	GO:0003674,GO:0003824,GO:0005215,GO:0005575,GO:0005622,GO:0005623,GO:0005886,GO:0005887,GO:0006139,GO:0006163,GO:0006164,GO:0006725,GO:0006753,GO:0006754,GO:0006793,GO:0006796,GO:0006807,GO:0006810,GO:0006811,GO:0006812,GO:0008150,GO:0008152,GO:0008324,GO:0009058,GO:0009117,GO:0009123,GO:0009124,GO:0009126,GO:0009127,GO:0009141,GO:0009142,GO:0009144,GO:0009145,GO:0009150,GO:0009152,GO:0009156,GO:…	1J4Z2@118884,1MV87@1224,1RPHK@1236,COG0356@1,COG0356@2	AM311C15_195;435;1472	AM-311-C15_02089	cDNA2	103	7.669035457	Bacteria	Proteobacteria	Gammaproteobacteria	Xanthomonadales	SZUA-36	JABDPF01
AM-326-C16	AM326C16_6;23014;24300	1.6.99.3	K03885	1MX96	C	COG1252 NADH dehydrogenase, FAD-containing subunit	GO:0000166,GO:0003674,GO:0003824,GO:0003954,GO:0005488,GO:0005575,GO:0005623,GO:0005886,GO:0006091,GO:0008137,GO:0008150,GO:0008152,GO:0009060,GO:0009061,GO:0009987,GO:0015980,GO:0016020,GO:0016491,GO:0016651,GO:0016655,GO:0019646,GO:0022900,GO:0022904,GO:0030964,GO:0032991,GO:0036094,GO:0042592,GO:0043167,GO:0043168,GO:0044237,GO:0044425,GO:0044464,GO:0045333,GO:0048037,GO:0048878,GO:0050136,GO:…	1MX96@1224,1RM9I@1236,1XTJK@135623,COG1252@1,COG1252@2	AM326C16_6;23014;24300	AM-326-C16_00288	cDNA2	103	6.184128903	Bacteria	Proteobacteria	Gammaproteobacteria	Enterobacterales	Vibrionaceae	Photobacterium
AM-311-F14	AM311F14_13;1781;2608,AM311I23_48;2671;3498		K02886	1J4FI	J	One of the primary rRNA binding proteins. Required for association of the 30S and 50S subunits to form the 70S ribosome, for tRNA binding and peptide bond formation. It has been suggested to have peptidyltransferase activity	GO:0000027,GO:0002181,GO:0003674,GO:0003676,GO:0003723,GO:0003735,GO:0005198,GO:0005488,GO:0005575,GO:0005622,GO:0005623,GO:0005737,GO:0005829,GO:0005840,GO:0005886,GO:0006412,GO:0006518,GO:0006807,GO:0006996,GO:0008150,GO:0008152,GO:0008270,GO:0009058,GO:0009059,GO:0009987,GO:0010467,GO:0015934,GO:0016020,GO:0016043,GO:0019538,GO:0022607,GO:0022613,GO:0022618,GO:0022625,GO:0022626,GO:0032991,GO:…	1J4FI@118884,1MVTD@1224,1RMGR@1236,COG0090@1,COG0090@2	AM311F14_13;1781;2608	AM-311-F14_00233	cDNA2	103	9.616432611	Bacteria	Proteobacteria	Gammaproteobacteria	Xanthomonadales	SZUA-36	JABDPF01
AM-312-F17	AM312F17_13;8453;9151		K02863	1MUE6	J	Binds directly to 23S rRNA. The L1 stalk is quite mobile in the ribosome, and is involved in E site tRNA release	GO:0000027,GO:0000470,GO:0003674,GO:0003676,GO:0003723,GO:0003735,GO:0005198,GO:0005488,GO:0005575,GO:0005618,GO:0005622,GO:0005623,GO:0005737,GO:0005829,GO:0005840,GO:0005886,GO:0006139,GO:0006364,GO:0006396,GO:0006412,GO:0006417,GO:0006446,GO:0006518,GO:0006725,GO:0006807,GO:0006996,GO:0008150,GO:0008152,GO:0009058,GO:0009059,GO:0009889,GO:0009890,GO:0009892,GO:0009987,GO:0010467,GO:0010468,GO:…	1MUE6@1224,1RMDW@1236,1Y3NH@135624,COG0081@1,COG0081@2	AM312F17_13;8453;9151	AM-312-F17_00416	cDNA1	102	3.062692543	Bacteria	Proteobacteria	Gammaproteobacteria	Arenicellales	BMS3Bbin11	BMS3Bbin11
AM-326-A07	AM326A07_42;12281;15358			1MU6Y	C	PFAM FAD linked oxidase domain protein	GO:0000166,GO:0003674,GO:0005488,GO:0036094,GO:0043167,GO:0043168,GO:0048037,GO:0050660,GO:0050662,GO:0051536,GO:0051539,GO:0051540,GO:0097159,GO:1901265,GO:1901363	1MU6Y@1224,1RQX2@1236,2Q9IH@267890,COG0247@1,COG0247@2,COG0277@1,COG0277@2	AM326A07_42;12281;15358	AM-326-A07_01841	cDNA1	102	0.694754435	Bacteria	Proteobacteria	Gammaproteobacteria	Enterobacterales	Shewanellaceae	Shewanella	Shewanella sp002873135
AM-326-A07	AM326A07_74;6644;6853,AM326C16_69;98;310		K03704	1N6Q5	K	COG1278 Cold shock proteins	GO:0001072,GO:0003674,GO:0003676,GO:0003677,GO:0003697,GO:0003723,GO:0003727,GO:0005488,GO:0005515,GO:0005575,GO:0005622,GO:0005623,GO:0005737,GO:0005829,GO:0006139,GO:0006351,GO:0006355,GO:0006725,GO:0006807,GO:0006950,GO:0008143,GO:0008150,GO:0008152,GO:0009058,GO:0009059,GO:0009266,GO:0009409,GO:0009628,GO:0009889,GO:0009890,GO:0009892,GO:0009987,GO:0010467,GO:0010468,GO:0010556,GO:0010558,GO:…	1N6Q5@1224,1SCA7@1236,1XYBB@135623,COG1278@1,COG1278@2	AM326A07_74;6644;6853	AM-326-A07_02311	cDNA1	102	10.22851385	Bacteria	Proteobacteria	Gammaproteobacteria	Enterobacterales	Shewanellaceae	Shewanella	Shewanella sp002873135
AM-311-I23	AM311I23_1;8852;11695		K02014	1J5SG	M	COG1629 Outer membrane receptor proteins, mostly Fe transport		1J5SG@118884,1MU9K@1224,1RMTG@1236,COG1629@1,COG4206@1,COG4206@2,COG4771@2	AM311I23_1;8852;11695	AM-311-I23_00010	cDNA1	102	0.751937881	Bacteria	Proteobacteria	Gammaproteobacteria	Xanthomonadales	SZUA-36	JABDPF01
AM-311-C15	AM311C15_2;22153;22587		K02867	1RA2M	J	Forms part of the ribosomal stalk which helps the ribosome interact with GTP-bound translation factors	GO:0000027,GO:0003674,GO:0003676,GO:0003723,GO:0003735,GO:0005198,GO:0005488,GO:0005575,GO:0005622,GO:0005623,GO:0005737,GO:0005829,GO:0005840,GO:0006412,GO:0006518,GO:0006807,GO:0006996,GO:0008150,GO:0008152,GO:0009058,GO:0009059,GO:0009987,GO:0010467,GO:0015934,GO:0016043,GO:0019538,GO:0019843,GO:0022607,GO:0022613,GO:0022618,GO:0022625,GO:0022626,GO:0032991,GO:0034622,GO:0034641,GO:0034645,GO:…	1RA2M@1224,1S22R@1236,1WXZD@135613,COG0080@1,COG0080@2	AM311C15_2;22153;22587	AM-311-C15_00076	cDNA1	102	4.925712892	Bacteria	Proteobacteria	Gammaproteobacteria	Xanthomonadales	SZUA-36	JABDPF01
AM-326-J07	AM326J07_17;6000;9116		K03296	1MU48	V	Belongs to the resistance-nodulation-cell division (RND) (TC 2.A.6) family		1MU48@1224,1RMBN@1236,1XSSQ@135623,COG0841@1,COG0841@2	AM326J07_17;6000;9116	AM-326-J07_00257	cDNA1	102	0.686058856	Bacteria	Proteobacteria	Gammaproteobacteria	Enterobacterales	Vibrionaceae	Photobacterium
AM-326-A07	AM326A07_21;22773;23963	3.4.16.4	K07258	1MUU7	M	Belongs to the peptidase S11 family	GO:0000270,GO:0003674,GO:0003824,GO:0004175,GO:0004180,GO:0004185,GO:0005488,GO:0005575,GO:0005623,GO:0005886,GO:0005887,GO:0006022,GO:0006023,GO:0006024,GO:0006508,GO:0006807,GO:0008144,GO:0008150,GO:0008152,GO:0008233,GO:0008236,GO:0008238,GO:0008360,GO:0008658,GO:0009002,GO:0009058,GO:0009059,GO:0009252,GO:0009273,GO:0009987,GO:0016020,GO:0016021,GO:0016787,GO:0017171,GO:0019538,GO:0022603,GO:…	1MUU7@1224,1RMJA@1236,2Q8SH@267890,COG1686@1,COG1686@2	AM326A07_21;22773;23963	AM-326-A07_01187	cDNA2	102	6.618132956	Bacteria	Proteobacteria	Gammaproteobacteria	Enterobacterales	Shewanellaceae	Shewanella	Shewanella sp002873135
AM-326-A07	AM326A07_57;11914;13218	2.7.1.20,2.7.1.73,2.7.1.92	K00856	1MUUC	G	PFAM PfkB domain protein		1MUUC@1224,1RMN2@1236,2QAVC@267890,COG0524@1,COG0524@2	AM326A07_57;11914;13218	AM-326-A07_02106	cDNA1	101	1.623313627	Bacteria	Proteobacteria	Gammaproteobacteria	Enterobacterales	Shewanellaceae	Shewanella	Shewanella sp002873135
AM-311-C15	AM311C15_3;17646;19514,AM311J09_56;9746;11605		K03086	1MVNJ	K	Sigma factors are initiation factors that promote the attachment of RNA polymerase to specific initiation sites and are then released. This sigma factor is the primary sigma factor during exponential growth	GO:0000988,GO:0000990,GO:0003674,GO:0005575,GO:0005622,GO:0005623,GO:0005737,GO:0005829,GO:0006139,GO:0006351,GO:0006352,GO:0006355,GO:0006725,GO:0006807,GO:0006950,GO:0008150,GO:0008152,GO:0009058,GO:0009059,GO:0009266,GO:0009408,GO:0009628,GO:0009889,GO:0009987,GO:0010467,GO:0010468,GO:0010556,GO:0016070,GO:0016987,GO:0018130,GO:0019219,GO:0019222,GO:0019438,GO:0031323,GO:0031326,GO:0032774,GO:…	1MVNJ@1224,1RMQI@1236,1X44R@135614,COG0568@1,COG0568@2	AM311C15_3;17646;19514	AM-311-C15_00103	cDNA1	101	1.133191097	Bacteria	Proteobacteria	Gammaproteobacteria	Xanthomonadales	SZUA-36	JABDPF01
AM-326-A07	AM326A07_103;4444;5199	2.1.1.163,2.1.1.201	K03183	1MX8I	H	Methyltransferase required for the conversion of demethylmenaquinol (DMKH2) to menaquinol (MKH2) and the conversion of 2-polyprenyl-6-methoxy-1,4-benzoquinol (DDMQH2) to 2- polyprenyl-3-methyl-6-methoxy-1,4-benzoquinol (DMQH2)	GO:0003674,GO:0003824,GO:0005575,GO:0005622,GO:0005623,GO:0005737,GO:0005886,GO:0006732,GO:0006733,GO:0006743,GO:0006744,GO:0008150,GO:0008152,GO:0008168,GO:0008169,GO:0008425,GO:0008757,GO:0009058,GO:0009108,GO:0009233,GO:0009234,GO:0009987,GO:0016020,GO:0016740,GO:0016741,GO:0030580,GO:0032259,GO:0040007,GO:0042180,GO:0042181,GO:0043333,GO:0044237,GO:0044249,GO:0044281,GO:0044283,GO:0044424,GO:…	1MX8I@1224,1RMAU@1236,2Q8VV@267890,COG0500@1,COG2226@2	AM326A07_103;4444;5199	AM-326-A07_02512	cDNA1	101	2.803709894	Bacteria	Proteobacteria	Gammaproteobacteria	Enterobacterales	Shewanellaceae	Shewanella	Shewanella sp002873135
AM-311-I13	AM311I13_27;19027;20868		K00666	1J8WI	IQ	AMP-binding enzyme		1J8WI@118884,1MU6G@1224,1T1II@1236,COG0318@1,COG0318@2	AM311I13_27;19027;20868	AM-311-I13_01379	cDNA1	101	1.149810413	Bacteria	Proteobacteria	Gammaproteobacteria	DSM-19610	DSM-19610	Thiogranum
AM-312-L20	AM312L20_21;21327;21599		K03530	1J6K6	L	Histone-like DNA-binding protein which is capable of wrapping DNA to stabilize it, and thus to prevent its denaturation under extreme environmental conditions		1J6K6@118884,1MZ5B@1224,1S8VH@1236,COG0776@1,COG0776@2	AM312L20_21;21327;21599	AM-312-L20_00748	cDNA2	101	28.67046569	Bacteria	Proteobacteria	Gammaproteobacteria	Chromatiales	Sedimenticolaceae	DRKS01
AM-311-P13	AM311P13_218;1314;5837	1.4.1.13,1.4.1.14,1.4.7.1	K00265	47JB7	E	glutamate synthase	GO:0003674,GO:0003824,GO:0005575,GO:0005622,GO:0005623,GO:0005737,GO:0005829,GO:0005886,GO:0006082,GO:0006520,GO:0006536,GO:0006537,GO:0006541,GO:0006807,GO:0008150,GO:0008152,GO:0008652,GO:0009058,GO:0009064,GO:0009084,GO:0009987,GO:0015930,GO:0016020,GO:0016053,GO:0016491,GO:0016638,GO:0019676,GO:0019740,GO:0019752,GO:0040007,GO:0043436,GO:0043648,GO:0043650,GO:0044237,GO:0044238,GO:0044249,GO:…	47JB7@768503,4NFKH@976,COG0067@1,COG0067@2,COG0069@1,COG0069@2	AM311P13_218;1314;5837	AM-311-P13_03220	cDNA2	101	1.724158007	Bacteria	Bacteroidota	Bacteroidia	Cytophagales	Cyclobacteriaceae
AM-315-J06	AM315J06_6;61173;61529		K02952	1RD1G	J	Located at the top of the head of the 30S subunit, it contacts several helices of the 16S rRNA. In the 70S ribosome it contacts the 23S rRNA (bridge B1a) and protein L5 of the 50S subunit (bridge B1b), connecting the 2 subunits	GO:0003674,GO:0003735,GO:0005198,GO:0005575,GO:0005622,GO:0005623,GO:0005737,GO:0005829,GO:0005840,GO:0005886,GO:0006412,GO:0006518,GO:0006807,GO:0008150,GO:0008152,GO:0009058,GO:0009059,GO:0009987,GO:0010467,GO:0015935,GO:0016020,GO:0019538,GO:0022613,GO:0022626,GO:0022627,GO:0032991,GO:0034641,GO:0034645,GO:0042254,GO:0043043,GO:0043170,GO:0043226,GO:0043228,GO:0043229,GO:0043232,GO:0043603,GO:…	1RD1G@1224,1S3NX@1236,1Y4C5@135624,COG0099@1,COG0099@2	AM315J06_6;61173;61529	AM-315-J06_00493	cDNA2	101	21.90552435	Bacteria	Proteobacteria	Gammaproteobacteria	SZUA-229	SZUA-229	SZUA-116
AM-326-C16	AM326C16_7;17869;18444	5.2.1.8	K03775	1RD35	G	COG1047 FKBP-type peptidyl-prolyl cis-trans isomerases 2	GO:0000413,GO:0003674,GO:0003755,GO:0003824,GO:0005488,GO:0005507,GO:0005515,GO:0005575,GO:0005622,GO:0005623,GO:0005737,GO:0005829,GO:0006457,GO:0006464,GO:0006807,GO:0006950,GO:0008150,GO:0008152,GO:0008270,GO:0009266,GO:0009408,GO:0009628,GO:0009987,GO:0010467,GO:0016151,GO:0016853,GO:0016859,GO:0018193,GO:0018208,GO:0019538,GO:0022417,GO:0031647,GO:0035821,GO:0036211,GO:0042026,GO:0043167,GO:…	1RD35@1224,1S3QR@1236,1XSRK@135623,COG1047@1,COG1047@2	AM326C16_7;17869;18444	AM-326-C16_00329	cDNA1	100	3.644943555	Bacteria	Proteobacteria	Gammaproteobacteria	Enterobacterales	Vibrionaceae	Photobacterium
AM-326-J07	AM326J07_41;2437;3645		K02406	1MV1N	N	Flagellin is the subunit protein which polymerizes to form the filaments of bacterial flagella	GO:0005575,GO:0005576,GO:0005623,GO:0009288,GO:0042995,GO:0043226,GO:0043228,GO:0044464	1MV1N@1224,1RN0Y@1236,1XWM2@135623,COG1344@1,COG1344@2	AM326J07_41;2437;3645	AM-326-J07_00377	cDNA1	100	1.734968994	Bacteria	Proteobacteria	Gammaproteobacteria	Enterobacterales	Vibrionaceae	Photobacterium
AM-311-I13	AM311I13_7;29829;31460	2.2.1.6	K01652	1MU6U	EH	Belongs to the TPP enzyme family		1MU6U@1224,1RR00@1236,4601B@72273,COG0028@1,COG0028@2	AM311I13_7;29829;31460	AM-311-I13_00463	cDNA1	100	1.285004626	Bacteria	Proteobacteria	Gammaproteobacteria	DSM-19610	DSM-19610	Thiogranum
AM-312-K17	AM312K17_23;11790;14033		K03694	1MV8B	O	ATP-dependent Clp protease ATP-binding subunit ClpA	GO:0000166,GO:0003674,GO:0003824,GO:0004176,GO:0005488,GO:0005524,GO:0005575,GO:0005622,GO:0005623,GO:0005737,GO:0005829,GO:0006508,GO:0006807,GO:0006950,GO:0006979,GO:0008144,GO:0008150,GO:0008152,GO:0008233,GO:0009987,GO:0016462,GO:0016787,GO:0016817,GO:0016818,GO:0016887,GO:0017076,GO:0017111,GO:0019538,GO:0030554,GO:0032553,GO:0032555,GO:0032559,GO:0035639,GO:0036094,GO:0042623,GO:0043167,GO:…	1MV8B@1224,2MHMB@213118,2WJ2W@28221,42M2T@68525,COG0542@1,COG0542@2	AM312K17_23;11790;14033	AM-312-K17_01633	cDNA1	100	0.934392574	Bacteria	Desulfobacterota	Desulfobacteria	Desulfobacterales
AM-326-A07	AM326A07_14;13071;16184	3.1.26.12	K08300	1MV65	J	Endoribonuclease that plays a central role in RNA processing and decay. Required for the maturation of 5S and 16S rRNAs and the majority of tRNAs. Also involved in the degradation of most mRNAs		1MV65@1224,1RMDS@1236,2Q9K1@267890,COG1530@1,COG1530@2	AM326A07_14;13071;16184	AM-326-A07_00881	cDNA1	100	0.673254913	Bacteria	Proteobacteria	Gammaproteobacteria	Enterobacterales	Shewanellaceae	Shewanella	Shewanella sp002873135
AM-324-B15	AM324B15_3;50232;51389,AM324B15_7;16837;17994		K00100	1QUBJ	C	Iron-containing alcohol dehydrogenase		1QUBJ@1224,2WJ2K@28221,42MPI@68525,43UGG@69541,COG1979@1,COG1979@2	AM324B15_3;50232;51389	AM-324-B15_00175	cDNA2	100	6.673427066	Bacteria	Verrucomicrobiota	Kiritimatiellae	UBA8416
AM-312-I07	AM312I07_39;4935;6584		K04077	1MURR	O	Prevents misfolding and promotes the refolding and proper assembly of unfolded polypeptides generated under stress conditions	GO:0000166,GO:0000287,GO:0003674,GO:0003824,GO:0005488,GO:0005515,GO:0005524,GO:0005575,GO:0005576,GO:0005622,GO:0005623,GO:0005737,GO:0005829,GO:0006457,GO:0006458,GO:0006950,GO:0008144,GO:0008150,GO:0009266,GO:0009314,GO:0009405,GO:0009408,GO:0009628,GO:0009966,GO:0009967,GO:0009986,GO:0009987,GO:0010646,GO:0010647,GO:0016032,GO:0016462,GO:0016465,GO:0016787,GO:0016817,GO:0016818,GO:0016887,GO:…	1MURR@1224,2MHPV@213118,2WIRK@28221,42M52@68525,COG0459@1,COG0459@2	AM312I07_39;4935;6584	AM-312-I07_00937	cDNA2	100	4.682325722	Bacteria	Desulfobacterota	Desulfobacteria	Desulfobacterales	ETH-SRB1	B13-G4
AM-326-C16	AM326C16_99;1042;2310	2.5.1.49	K01740	1NQME	E	COG2873 O-acetylhomoserine sulfhydrylase		1NQME@1224,1T1GA@1236,1XUCM@135623,COG2873@1,COG2873@2	AM326C16_99;1042;2310	AM-326-C16_01039	cDNA1	99	1.636343942	Bacteria	Proteobacteria	Gammaproteobacteria	Enterobacterales	Vibrionaceae	Photobacterium
AM-311-N02	AM311N02_16;14717;15136			1R9WG	C	PFAM Rubrerythrin		1R9WG@1224,1S25G@1236,COG1592@1,COG1592@2	AM311N02_16;14717;15136	AM-311-N02_00374	cDNA1	99	4.951990737	Bacteria	Proteobacteria	Gammaproteobacteria	Arenicellales
[truncated: 26,607 more rows]
