# Supplementary material for: Laminarin stimulates single cell rates of sulfate reduction whereas oxygen inhibits transcriptomic activity in coastal marine sediment
Source: ISME J. 2025 Mar 9;19(1):wraf042. doi: 10.1093/ismejo/wraf042 (PMC11919646; doi:10.1093/ismejo/wraf042)
Supplement: SuppTable5_dbcan_df_wraf042 [file supptable5_dbcan_df_wraf042.zip › SuppTable5_dbcan_df_wraf042.csv]

	SAG	sequence_ids_lca	EC	KO	COG	COG_Functional_cat.	eggNOG_desc.	GOs	eggNOG_OGs	header	locus_tag	length	sample	number_of_reads	rpkm	Domain	Phylum	Class	Order	Family	Genus	Species	Plate	dbCAN	dbCAN_description
3734	AM-326-A07	AM326A07_25;33125;35275	4.2.2.26	K20525	1MVUK	E	Alginate lyase		1MVUK@1224,1RQN9@1236,1XVG5@135623,28HPB@1,2Z7XC@2	AM326A07_25;33125;35275	AM-326-A07_01346	2150	cDNA2	185	6.643784634	Bacteria	Proteobacteria	Gammaproteobacteria	Enterobacterales	Shewanellaceae	Shewanella	Shewanella sp002873135	AM-326	PL17_2
22508	AM-326-A07	AM326A07_51;3964;4953	4.2.2.3	K01729	1QX07	Q	Alginate lyase		1QX07@1224,1T31Y@1236,COG2931@1,COG2931@2	AM326A07_51;3964;4953	AM-326-A07_02018	989	cDNA2	60	4.684219484	Bacteria	Proteobacteria	Gammaproteobacteria	Enterobacterales	Shewanellaceae	Shewanella	Shewanella sp002873135	AM-326	PL7_5
22858	AM-326-A07	AM326A07_25;30985;33120	4.2.2.26	K20525	1MVUK	S	polysaccharide catabolic process		1MVUK@1224,1RQN9@1236,28HPB@1,2Z7XC@2	AM326A07_25;30985;33120	AM-326-A07_01345	2135	cDNA2	117	4.231265333	Bacteria	Proteobacteria	Gammaproteobacteria	Enterobacterales	Shewanellaceae	Shewanella	Shewanella sp002873135	AM-326	PL17_2
5734	AM-326-A07	AM326A07_70;8405;9241	3.5.1.108,4.2.1.59	K02535	1MV6T	F	Catalyzes the hydrolysis of UDP-3-O-myristoyl-N- acetylglucosamine to form UDP-3-O-myristoylglucosamine and acetate, the committed step in lipid A biosynthesis	GO:0003674,GO:0003824,GO:0005488,GO:0005506,GO:0005575,GO:0005622,GO:0005623,GO:0005737,GO:0005975,GO:0006629,GO:0006643,GO:0006644,GO:0006664,GO:0006793,GO:0006796,GO:0008150,GO:0008152,GO:0008270,GO:0008610,GO:0008654,GO:0008759,GO:0009058,GO:0009245,GO:0009247,GO:0009311,GO:0009312,GO:0009987,GO:0016051,GO:0016787,GO:0016810,GO:0016811,GO:0019213,GO:0019637,GO:0043167,GO:0043169,GO:0044237,GO:…	1MV6T@1224,1RQ72@1236,2QAJ9@267890,COG0774@1,COG0774@2	AM326A07_70;8405;9241	AM-326-A07_02273	836	cDNA1	156	3.910902355	Bacteria	Proteobacteria	Gammaproteobacteria	Enterobacterales	Shewanellaceae	Shewanella	Shewanella sp002873135	AM-326	CE11	UDP-3-0-acyl N-acetylglucosamine deacetylase (EC 3.5.1.108).
16402	AM-312-C04	AM312C04_8;13185;14615		K18691	1MWDS	M	Murein-degrading enzyme that degrades murein glycan strands and insoluble, high-molecular weight murein sacculi, with the concomitant formation of a 1,6-anhydromuramoyl product. Lytic transglycosylases (LTs) play an integral role in the metabolism of the peptidoglycan (PG) sacculus. Their lytic action creates space within the PG sacculus to allow for its expansion as well as for the insertion of …	GO:0005575,GO:0005623,GO:0009279,GO:0016020,GO:0019867,GO:0030312,GO:0030313,GO:0031975,GO:0044462,GO:0044464,GO:0071944	1MWDS@1224,1RM8W@1236,1WXYV@135613,COG4623@1,COG4623@2	AM312C04_8;13185;14615	AM-312-C04_00318	1430	cDNA2	72	3.887574604	Bacteria	Desulfobacterota	Syntrophobacteria	BM002	BM002	BM002	BM002 sp002899795	AM-312	GH23	lysozyme type G (EC 3.2.1.17); peptidoglycan lyase (EC 4.2.2.n1) also known in the literature as peptidoglycan lytic transglycosylase; chitinase (EC 3.2.1.14)
16403	AM-315-K06	AM315K06_2;29375;30133			2454F	M	Glycosyltransferase like family 2		2454F@183968,2Y66T@28890,COG0463@1,arCOG00895@2157	AM315K06_2;29375;30133	AM-315-K06_00110	758	cDNA2	38	3.870763778	Bacteria	Chloroflexota	Dehalococcoidia	RBG-13-53-26	RBG-13-53-26	B9-G15		AM-315	GT2	cellulose synthase (EC 2.4.1.12); chitin synthase (EC 2.4.1.16); dolichyl-phosphate beta-D-mannosyltransferase (EC 2.4.1.83); dolichyl-phosphate beta-glucosyltransferase (EC 2.4.1.117); N-acetylglucosaminyltransferase (EC 2.4.1.-); N-acetylgalactosaminyltransferase (EC 2.4.1.-); hyaluronan synthase (EC 2.4.1.212); chitin oligosaccharide synthase (EC 2.4.1.-); beta-1,3-glucan synthase (EC 2.4.1.34…
16407	AM-311-F15	AM311F15_4;58629;59558	3.5.1.108,4.2.1.59	K02535	1MV6T	M	Catalyzes the hydrolysis of UDP-3-O-myristoyl-N- acetylglucosamine to form UDP-3-O-myristoylglucosamine and acetate, the committed step in lipid A biosynthesis		1MV6T@1224,1RQ72@1236,1XIMD@135619,COG0774@1,COG0774@2	AM311F15_4;58629;59558	AM-311-F15_00241	929	cDNA2	45	3.740064373	Bacteria	Desulfobacterota	DSM-4660	Desulfatiglandales	HGW-15			AM-311	CE11	UDP-3-0-acyl N-acetylglucosamine deacetylase (EC 3.5.1.108).
6714	AM-312-L03	AM312L03_8;27030;27875,AM315N05_2;26100;26945	2.4.1.21	K00703	1HXJZ	G	synthase	GO:0003674,GO:0003824,GO:0016740,GO:0016757	1HXJZ@117743,4NFP8@976,COG0297@1,COG0297@2	AM312L03_8;27030;27875	AM-312-L03_00638	845	cDNA2	37	3.38086082	Bacteria	Bacteroidota	Bacteroidia	Flavobacteriales	Flavobacteriaceae	Flavicella		AM-312	GT5	UDP-Glc: glycogen glucosyltransferase (EC 2.4.1.11); ADP-Glc: starch glucosyltransferase (EC 2.4.1.21); NDP-Glc: starch glucosyltransferase (EC 2.4.1.242); UDP-Glc: alpha-1,3-glucan synthase (EC 2.4.1.183) UDP-Glc: alpha-1,4-glucan synthase (EC 2.4.1.-)
22898	AM-312-M19	AM312M19_20;17461;18327			1QP7Y	S	glycosyl transferase family 2		1QP7Y@1224,1RR12@1236,1X4AI@135614,COG1216@1,COG1216@2	AM312M19_20;17461;18327	AM-312-M19_00650	866	cDNA2	37	3.298876897	Bacteria	Proteobacteria	Gammaproteobacteria	Xanthomonadales	SZUA-36			AM-312	GT2	cellulose synthase (EC 2.4.1.12); chitin synthase (EC 2.4.1.16); dolichyl-phosphate beta-D-mannosyltransferase (EC 2.4.1.83); dolichyl-phosphate beta-glucosyltransferase (EC 2.4.1.117); N-acetylglucosaminyltransferase (EC 2.4.1.-); N-acetylgalactosaminyltransferase (EC 2.4.1.-); hyaluronan synthase (EC 2.4.1.212); chitin oligosaccharide synthase (EC 2.4.1.-); beta-1,3-glucan synthase (EC 2.4.1.34…
22913	AM-311-J08	AM311J08_114;6444;8093	1.1.1.371	K16044	2HFKH	S	Oxidoreductase family, NAD-binding Rossmann fold	GO:0000166,GO:0003674,GO:0003824,GO:0005488,GO:0005575,GO:0005622,GO:0005623,GO:0005737,GO:0005829,GO:0008150,GO:0008152,GO:0016491,GO:0016614,GO:0016616,GO:0036094,GO:0043167,GO:0043168,GO:0044424,GO:0044444,GO:0044464,GO:0048037,GO:0050661,GO:0050662,GO:0055114,GO:0070401,GO:0070402,GO:0097159,GO:0102497,GO:1901265,GO:1901363	2HFKH@201174,4CP3Y@84992,COG0673@1,COG0673@2	AM311J08_114;6444;8093	AM-311-J08_01491	1649	cDNA2	66	3.090334977	Bacteria	Desulfobacterota	Desulfobacteria	Desulfobacterales	ETH-SRB1			AM-311	GH109	alpha-N-acetylgalactosaminidase (EC 3.2.1.49); beta-N-acetylhexosaminidase (EC 3.2.1.52)
5764	AM-326-A07	AM326A07_70;8405;9241	3.5.1.108,4.2.1.59	K02535	1MV6T	F	Catalyzes the hydrolysis of UDP-3-O-myristoyl-N- acetylglucosamine to form UDP-3-O-myristoylglucosamine and acetate, the committed step in lipid A biosynthesis	GO:0003674,GO:0003824,GO:0005488,GO:0005506,GO:0005575,GO:0005622,GO:0005623,GO:0005737,GO:0005975,GO:0006629,GO:0006643,GO:0006644,GO:0006664,GO:0006793,GO:0006796,GO:0008150,GO:0008152,GO:0008270,GO:0008610,GO:0008654,GO:0008759,GO:0009058,GO:0009245,GO:0009247,GO:0009311,GO:0009312,GO:0009987,GO:0016051,GO:0016787,GO:0016810,GO:0016811,GO:0019213,GO:0019637,GO:0043167,GO:0043169,GO:0044237,GO:…	1MV6T@1224,1RQ72@1236,2QAJ9@267890,COG0774@1,COG0774@2	AM326A07_70;8405;9241	AM-326-A07_02273	836	cDNA2	26	2.401316184	Bacteria	Proteobacteria	Gammaproteobacteria	Enterobacterales	Shewanellaceae	Shewanella	Shewanella sp002873135	AM-326	CE11	UDP-3-0-acyl N-acetylglucosamine deacetylase (EC 3.5.1.108).
16433	AM-326-C16	AM326C16_4;18641;19723			1PDW1	M	Glycosyl transferases group 1		1PDW1@1224,1RZIK@1236,1XSYC@135623,COG0438@1,COG0438@2	AM326C16_4;18641;19723	AM-326-C16_00200	1082	cDNA2	31	2.212160893	Bacteria	Proteobacteria	Gammaproteobacteria	Enterobacterales	Vibrionaceae	Photobacterium		AM-326	GT4	sucrose synthase (EC 2.4.1.13); sucrose-phosphate synthase (EC 2.4.1.14); alpha-glucosyltransferase (EC 2.4.1.52); lipopolysaccharide N-acetylglucosaminyltransferase (EC 2.4.1.56); phosphatidylinositol alpha-mannosyltransferase (EC 2.4.1.57); GDP-Man: Man1GlcNAc2-PP-dolichol alpha-1,3-mannosyltransferase (EC 2.4.1.132); GDP-Man: Man3GlcNAc2-PP-dolichol/Man4GlcNAc2-PP-dolichol alpha-1,2-mannosyltr…
16434	AM-315-A16	AM315A16_4;8258;9490,AM322F11_12;113;1345	2.4.1.250	K15521	2G5KS	M	Glycosyl transferase 4-like domain	GO:0003674,GO:0003824,GO:0005575,GO:0005622,GO:0005623,GO:0005737,GO:0005829,GO:0006790,GO:0008150,GO:0008152,GO:0008194,GO:0008375,GO:0009058,GO:0009987,GO:0010125,GO:0010126,GO:0016137,GO:0016138,GO:0016740,GO:0016757,GO:0016758,GO:0044237,GO:0044249,GO:0044272,GO:0044424,GO:0044444,GO:0044464,GO:0051186,GO:0051188,GO:0071704,GO:1901135,GO:1901137,GO:1901576,GO:1901657,GO:1901659	2G5KS@200795,34CVY@301297,COG0438@1,COG0438@2	AM315A16_4;8258;9490	AM-315-A16_00270	1232	cDNA2	35	2.193509976	Bacteria	Chloroflexota	Dehalococcoidia	Dehalococcoidales	UBA2162			AM-315	GT4	sucrose synthase (EC 2.4.1.13); sucrose-phosphate synthase (EC 2.4.1.14); alpha-glucosyltransferase (EC 2.4.1.52); lipopolysaccharide N-acetylglucosaminyltransferase (EC 2.4.1.56); phosphatidylinositol alpha-mannosyltransferase (EC 2.4.1.57); GDP-Man: Man1GlcNAc2-PP-dolichol alpha-1,3-mannosyltransferase (EC 2.4.1.132); GDP-Man: Man3GlcNAc2-PP-dolichol/Man4GlcNAc2-PP-dolichol alpha-1,2-mannosyltr…
302	AM-311-B03	AM311B03_30;6423;7859			1MU6Y	C	FAD linked oxidases, C-terminal domain		1MU6Y@1224,2TRYI@28211,4BPTY@82117,COG0277@1,COG0277@2	AM311B03_30;6423;7859	AM-311-B03_00511	1436	cDNA2	37	1.989434118	Bacteria	Desulfobacterota	DSM-4660	Desulfatiglandales	HGW-15			AM-311	AA7	glucooligosaccharide oxidase (EC 1.1.3.-); chitooligosaccharide oxidase (EC 1.1.3.-); cellooligosaccharide dehydrogenase (EC 1.1.99.-)
16453	AM-311-C15	AM311C15_128;5041;5955,AM311E20_166;3854;4819,AM311H01_84;8433;9365,AM311J09_29;17181;18095	3.5.1.108,4.2.1.59	K02535	1MV6T	M	Catalyzes the hydrolysis of UDP-3-O-myristoyl-N- acetylglucosamine to form UDP-3-O-myristoylglucosamine and acetate, the committed step in lipid A biosynthesis		1MV6T@1224,1RQ72@1236,1X38C@135614,COG0774@1,COG0774@2	AM311C15_128;5041;5955	AM-311-C15_01768	914	cDNA1	80	1.834435487	Bacteria	Proteobacteria	Gammaproteobacteria	Xanthomonadales	SZUA-36	JABDPF01		AM-311	CE11	UDP-3-0-acyl N-acetylglucosamine deacetylase (EC 3.5.1.108).
16454	AM-311-M08	AM311M08_201;1567;2961,AM311O09_85;3214;3660	3.5.1.108,4.2.1.59	K02372	COG0764	M	UDP-3-O-[3-hydroxymyristoyl] N-acetylglucosamine deacetylase activity	GO:0003674,GO:0003824,GO:0016829,GO:0016835,GO:0016836,GO:0019171	COG0764@1,COG0764@2,COG0774@1,COG0774@2	AM311M08_201;1567;2961	AM-311-M08_02391	1394	cDNA2	33	1.827820078	Bacteria	SM23-31	SM23-31	B21-G16				AM-311	CE11	UDP-3-0-acyl N-acetylglucosamine deacetylase (EC 3.5.1.108).
16457	AM-312-K03	AM312K03_67;1013;2854		K08307	1MWKE	M	Lytic transglycosylase catalytic		1MWKE@1224,2MJ3U@213118,2WJ54@28221,42M5C@68525,COG0741@1,COG0741@2,COG1388@1,COG1388@2	AM312K03_67;1013;2854	AM-312-K03_01901	1841	cDNA2	43	1.803420261	Bacteria	Desulfobacterota	Desulfobacteria	Desulfobacterales	UBA11574	Desulfatibia_A		AM-312	GH23	lysozyme type G (EC 3.2.1.17); peptidoglycan lyase (EC 4.2.2.n1) also known in the literature as peptidoglycan lytic transglycosylase; chitinase (EC 3.2.1.14)
335	AM-324-I17	AM324I17_81;15576;16187	1.6.5.2	K03809	1MW7N	C	Belongs to the WrbA family	GO:0003674,GO:0003824,GO:0008150,GO:0008152,GO:0016491,GO:0055114	1MW7N@1224,2WMD8@28221,42PF5@68525,COG0655@1,COG0655@2	AM324I17_81;15576;16187	AM-324-I17_02356	611	cDNA1	52	1.783695782	Bacteria	Desulfobacterota	DSM-4660	Desulfatiglandales	HGW-15			AM-324	AA6	1,4-benzoquinone reductase (EC. 1.6.5.6)
5804	AM-311-K15	AM311K15_81;1525;3000	2.4.1.21	K00703	2G60C	F	Synthesizes alpha-1,4-glucan chains using ADP-glucose	GO:0000271,GO:0003674,GO:0003824,GO:0004373,GO:0005575,GO:0005622,GO:0005623,GO:0005737,GO:0005829,GO:0005975,GO:0005976,GO:0005977,GO:0005978,GO:0006073,GO:0006091,GO:0006112,GO:0008150,GO:0008152,GO:0008194,GO:0009058,GO:0009059,GO:0009250,GO:0009987,GO:0015980,GO:0016051,GO:0016740,GO:0016757,GO:0016758,GO:0033692,GO:0034637,GO:0034645,GO:0035251,GO:0043170,GO:0044042,GO:0044237,GO:0044238,GO:…	2G60C@200795,COG0297@1,COG0297@2	AM311K15_81;1525;3000	AM-311-K15_01674	1475	cDNA2	32	1.675098059	Bacteria	CSSED10-310	JAFGSJ01	JAFGSJ01	JAFGSJ01			AM-311	GT5	UDP-Glc: glycogen glucosyltransferase (EC 2.4.1.11); ADP-Glc: starch glucosyltransferase (EC 2.4.1.21); NDP-Glc: starch glucosyltransferase (EC 2.4.1.242); UDP-Glc: alpha-1,3-glucan synthase (EC 2.4.1.183) UDP-Glc: alpha-1,4-glucan synthase (EC 2.4.1.-)
6763	AM-322-I19	AM322I19_27;6106;7038			2NPB8	G	beta-1,4-mannooligosaccharide phosphorylase		2NPB8@2323,COG2152@1,COG2152@2	AM322I19_27;6106;7038	AM-322-I19_00772	932	cDNA2	20	1.656900239	Bacteria	Chloroflexota	Dehalococcoidia	RBG-13-53-26	RBG-13-53-26			AM-322	GH130	beta-1,4-mannosylglucose phosphorylase (EC 2.4.1.281); beta-1,4-mannooligosaccharide phosphorylase (EC 2.4.1.319); beta-1,4-mannosyl-N-acetyl-glucosamine phosphorylase (EC 2.4.1.320); beta-1,2-mannobiose phosphorylase (EC 2.4.1.339); beta-1,2-oligomannan phosphorylase (EC 2.4.1.340); beta-1,2-mannosidase (EC 3.2.1.-); beta-1,3-oligomannan phosphorylase (EC 2.4.1.-)
374	AM-311-O09	AM311O09_104;3309;3746			1RKK1	C	Flavodoxin domain		1RKK1@1224,2MK3X@213118,2WP60@28221,42RRR@68525,COG0426@1,COG0426@2	AM311O09_104;3309;3746	AM-311-O09_01992	437	cDNA2	9	1.590169246	Bacteria	Desulfobacterota	Desulfobacteria	Desulfobacterales	UBA2174_A			AM-311	AA6	1,4-benzoquinone reductase (EC. 1.6.5.6)
16476	AM-322-J10	AM322J10_15;1591;2376		K13002	47YI8	M	glycosyl transferase		47YI8@768503,4PM37@976,COG1215@1,COG1215@2	AM322J10_15;1591;2376	AM-322-J10_00570	785	cDNA2	16	1.573738622	Bacteria	Bacteroidota	Bacteroidia	Bacteroidales	SM23-62	SM23-62		AM-322	GT2	cellulose synthase (EC 2.4.1.12); chitin synthase (EC 2.4.1.16); dolichyl-phosphate beta-D-mannosyltransferase (EC 2.4.1.83); dolichyl-phosphate beta-glucosyltransferase (EC 2.4.1.117); N-acetylglucosaminyltransferase (EC 2.4.1.-); N-acetylgalactosaminyltransferase (EC 2.4.1.-); hyaluronan synthase (EC 2.4.1.212); chitin oligosaccharide synthase (EC 2.4.1.-); beta-1,3-glucan synthase (EC 2.4.1.34…
7723	AM-320-D06	AM320D06_9;9708;11780	3.2.1.172,3.2.1.23	K01190	1J19W	GNQ	Alginate lyase		1J19W@117747,4NJKV@976,COG2931@1,COG2931@2,COG3250@1,COG3250@2,COG3291@1,COG3291@2,COG5492@1,COG5492@2	AM320D06_9;9708;11780	AM-320-D06_00431	2072	cDNA2	37	1.378777699	Bacteria	Bacteroidota	Bacteroidia	Bacteroidales	GCA-2748055	M55B112		AM-320	PL7_5
16501	AM-311-I18	AM311I18_35;209;1333			1MU9C	M	PFAM Glycosyl transferase, group 1		1MU9C@1224,1RS5D@1236,1WXTX@135613,COG0438@1,COG0438@2	AM311I18_35;209;1333	AM-311-I18_00959	1124	cDNA2	19	1.305177466	Bacteria	Proteobacteria	Gammaproteobacteria	Chromatiales	Sedimenticolaceae			AM-311	GT4	sucrose synthase (EC 2.4.1.13); sucrose-phosphate synthase (EC 2.4.1.14); alpha-glucosyltransferase (EC 2.4.1.52); lipopolysaccharide N-acetylglucosaminyltransferase (EC 2.4.1.56); phosphatidylinositol alpha-mannosyltransferase (EC 2.4.1.57); GDP-Man: Man1GlcNAc2-PP-dolichol alpha-1,3-mannosyltransferase (EC 2.4.1.132); GDP-Man: Man3GlcNAc2-PP-dolichol/Man4GlcNAc2-PP-dolichol alpha-1,2-mannosyltr…
16509	AM-311-G02	AM311G02_50;10037;11104,AM312K21_47;13285;14505			3TA6J	M	Glycosyltransferase Family 4		3TA6J@508458,COG0438@1,COG0438@2	AM311G02_50;10037;11104	AM-311-G02_00838	1067	cDNA2	17	1.230174667	Bacteria	Desulfobacterota	Desulfobulbia	Desulfobulbales	BM004	BM004		AM-311	GT4	sucrose synthase (EC 2.4.1.13); sucrose-phosphate synthase (EC 2.4.1.14); alpha-glucosyltransferase (EC 2.4.1.52); lipopolysaccharide N-acetylglucosaminyltransferase (EC 2.4.1.56); phosphatidylinositol alpha-mannosyltransferase (EC 2.4.1.57); GDP-Man: Man1GlcNAc2-PP-dolichol alpha-1,3-mannosyltransferase (EC 2.4.1.132); GDP-Man: Man3GlcNAc2-PP-dolichol/Man4GlcNAc2-PP-dolichol alpha-1,2-mannosyltr…
16510	AM-326-C16	AM326C16_37;198;2738	2.4.1.129,3.4.16.4	K05366	1MU5A	M	COG5009 Membrane carboxypeptidase penicillin-binding protein	GO:0000270,GO:0003674,GO:0003824,GO:0004180,GO:0004185,GO:0005488,GO:0005515,GO:0005575,GO:0005623,GO:0005886,GO:0005887,GO:0006022,GO:0006023,GO:0006024,GO:0006508,GO:0006807,GO:0008144,GO:0008150,GO:0008152,GO:0008233,GO:0008236,GO:0008238,GO:0008360,GO:0008658,GO:0008955,GO:0009002,GO:0009058,GO:0009059,GO:0009252,GO:0009273,GO:0009987,GO:0016020,GO:0016021,GO:0016740,GO:0016757,GO:0016758,GO:…	1MU5A@1224,1RM7J@1236,1XT2B@135623,COG5009@1,COG5009@2	AM326C16_37;198;2738	AM-326-C16_00785	2540	cDNA2	40	1.215929939	Bacteria	Proteobacteria	Gammaproteobacteria	Enterobacterales	Vibrionaceae	Photobacterium		AM-326	GT51	murein polymerase (EC 2.4.1.129).
16512	AM-312-K21	AM312K21_47;13285;14505			1TPS8	M	PFAM Glycosyl transferases group 1		1TPS8@1239,25F0H@186801,260Z5@186807,COG0438@1,COG0438@2,COG3307@1,COG3307@2	AM312K21_47;13285;14505	AM-312-K21_01159	1220	cDNA2	19	1.202474977	Bacteria	Planctomycetota	Phycisphaerae	Sedimentisphaerales	SG8-4	JAFGPJ01		AM-312	GT4	sucrose synthase (EC 2.4.1.13); sucrose-phosphate synthase (EC 2.4.1.14); alpha-glucosyltransferase (EC 2.4.1.52); lipopolysaccharide N-acetylglucosaminyltransferase (EC 2.4.1.56); phosphatidylinositol alpha-mannosyltransferase (EC 2.4.1.57); GDP-Man: Man1GlcNAc2-PP-dolichol alpha-1,3-mannosyltransferase (EC 2.4.1.132); GDP-Man: Man3GlcNAc2-PP-dolichol/Man4GlcNAc2-PP-dolichol alpha-1,2-mannosyltr…
494	AM-311-C17	AM311C17_351;1421;2800	1.1.3.15	K00104	1TPBC	C	Glycolate oxidase subunit		1TPBC@1239,1ZCQN@1386,4H9UU@91061,COG0277@1,COG0277@2	AM311C17_351;1421;2800	AM-311-C17_03289	1379	cDNA2	21	1.175810424	Bacteria	Desulfobacterota	Desulfobacteria	Desulfobacterales	ETH-SRB1			AM-311	AA4	vanillyl-alcohol oxidase (EC 1.1.3.38)
6806	AM-326-A07	AM326A07_11;61;1455	2.4.1.1	K00688	1MW4J	G	Phosphorylase is an important allosteric enzyme in carbohydrate metabolism. Enzymes from different sources differ in their regulatory mechanisms and in their natural substrates. However, all known phosphorylases share catalytic and structural properties		1MW4J@1224,1RN8P@1236,2QACW@267890,COG0058@1,COG0058@2	AM326A07_11;61;1455	AM-326-A07_00711	1394	cDNA2	21	1.163158231	Bacteria	Proteobacteria	Gammaproteobacteria	Enterobacterales	Shewanellaceae	Shewanella	Shewanella sp002873135	AM-326	GT35	glycogen or starch phosphorylase (EC 2.4.1.1).
21483	AM-311-E20	AM311E20_167;2893;5115	1.11.1.21	K03782	1MUBF	P	Bifunctional enzyme with both catalase and broad- spectrum peroxidase activity	GO:0000302,GO:0003674,GO:0003824,GO:0004096,GO:0004601,GO:0005488,GO:0005575,GO:0005576,GO:0005622,GO:0005623,GO:0005737,GO:0005829,GO:0006950,GO:0006979,GO:0008150,GO:0008152,GO:0009056,GO:0009636,GO:0009987,GO:0010035,GO:0016209,GO:0016491,GO:0016684,GO:0016999,GO:0017001,GO:0017144,GO:0020037,GO:0033554,GO:0034599,GO:0034614,GO:0035690,GO:0042221,GO:0042493,GO:0042542,GO:0042737,GO:0042743,GO:…	1MUBF@1224,2VH5H@28216,COG0376@1,COG0376@2	AM311E20_167;2893;5115	AM-311-E20_02450	2222	cDNA1	121	1.141300395	Bacteria	Proteobacteria	Gammaproteobacteria	Xanthomonadales	SZUA-36	SZUA-36		AM-311	AA2	manganese peroxidase (EC 1.11.1.13); versatile peroxidase (EC 1.11.1.16); lignin peroxidase (EC 1.11.1.14); peroxidase (EC 1.11.1.-); cytochrome-c peroxidase (EC 1.11.1.5); ascorbate peroxidase (EC 1.11.1.11)
6816	AM-311-O21	AM311O21_371;2871;5000	2.4.1.1	K00688	1FZUX	G	Phosphorylase is an important allosteric enzyme in carbohydrate metabolism. Enzymes from different sources differ in their regulatory mechanisms and in their natural substrates. However, all known phosphorylases share catalytic and structural properties		1FZUX@1117,COG0058@1,COG0058@2	AM311O21_371;2871;5000	AM-311-O21_03443	2129	cDNA2	30	1.087997433	Bacteria	Planctomycetota	Phycisphaerae	Sedimentisphaerales	SG8-4	JAFGPJ01		AM-311	GT35	glycogen or starch phosphorylase (EC 2.4.1.1).
23194	AM-320-A13	AM320A13_35;6262;7740			2FQ0Q	S	Oxidoreductase family, NAD-binding Rossmann fold		2FQ0Q@200643,4NEN5@976,COG0673@1,COG0673@2	AM320A13_35;6262;7740	AM-320-A13_00803	1478	cDNA2	20	1.044811247	Bacteria	Bacteroidota	Bacteroidia	Bacteroidales	B18-G4			AM-320	GH109	alpha-N-acetylgalactosaminidase (EC 3.2.1.49); beta-N-acetylhexosaminidase (EC 3.2.1.52)
22532	AM-311-O09	AM311O09_29;12803;13777		K03932	1N6M6	Q	Esterase PHB depolymerase		1N6M6@1224,2MFS5@213115,2X1X3@28221,4373E@68525,COG3509@1,COG3509@2	AM311O09_29;12803;13777	AM-311-O09_00925	974	cDNA2	13	1.030544317	Bacteria	Desulfobacterota	Desulfobacteria	Desulfobacterales	UBA2174_A			AM-311	CE1	acetyl xylan esterase (EC 3.1.1.72); cinnamoyl esterase (EC 3.1.1.-); feruloyl esterase (EC 3.1.1.73); carboxylesterase (EC 3.1.1.1); S-formylglutathione hydrolase (EC 3.1.2.12); diacylglycerol O-acyltransferase (EC 2.3.1.20); trehalose 6-O-mycolyltransferase (EC 2.3.1.122)
16544	AM-326-C16	AM326C16_4;20720;21496		K12984	1PVP4	M	COG0463 Glycosyltransferases involved in cell wall biogenesis		1PVP4@1224,1RQUH@1236,1XUS5@135623,COG0463@1,COG0463@2	AM326C16_4;20720;21496	AM-326-C16_00202	776	cDNA1	36	0.972298088	Bacteria	Proteobacteria	Gammaproteobacteria	Enterobacterales	Vibrionaceae	Photobacterium		AM-326	GT2	cellulose synthase (EC 2.4.1.12); chitin synthase (EC 2.4.1.16); dolichyl-phosphate beta-D-mannosyltransferase (EC 2.4.1.83); dolichyl-phosphate beta-glucosyltransferase (EC 2.4.1.117); N-acetylglucosaminyltransferase (EC 2.4.1.-); N-acetylgalactosaminyltransferase (EC 2.4.1.-); hyaluronan synthase (EC 2.4.1.212); chitin oligosaccharide synthase (EC 2.4.1.-); beta-1,3-glucan synthase (EC 2.4.1.34…
16546	AM-311-J09	AM311J09_37;1820;2908,AM311L15_203;856;1944	2.4.1.227	K02563	1MVIB	M	Cell wall formation. Catalyzes the transfer of a GlcNAc subunit on undecaprenyl-pyrophosphoryl-MurNAc-pentapeptide (lipid intermediate I) to form undecaprenyl-pyrophosphoryl-MurNAc- (pentapeptide)GlcNAc (lipid intermediate II)	GO:0000270,GO:0003674,GO:0003824,GO:0006022,GO:0006023,GO:0006024,GO:0006807,GO:0008150,GO:0008152,GO:0008194,GO:0008375,GO:0009058,GO:0009059,GO:0009252,GO:0009273,GO:0009987,GO:0016740,GO:0016757,GO:0016758,GO:0030203,GO:0034645,GO:0042546,GO:0043170,GO:0044036,GO:0044038,GO:0044085,GO:0044237,GO:0044249,GO:0044260,GO:0050511,GO:0070589,GO:0071554,GO:0071704,GO:0071840,GO:1901135,GO:1901137,GO:…	1MVIB@1224,1RMQ3@1236,1X3JZ@135614,COG0707@1,COG0707@2	AM311J09_37;1820;2908	AM-311-J09_01085	1088	cDNA1	50	0.963162934	Bacteria	Proteobacteria	Gammaproteobacteria	Xanthomonadales	SZUA-36	JABDPF01		AM-311	GT28	1,2-diacylglycerol 3-beta-galactosyltransferase (EC 2.4.1.46); 1,2-diacylglycerol 3-beta-glucosyltransferase (EC 2.4.1.157); UDP-GlcNAc: Und-PP-MurAc-pentapeptide beta-N-acetylglucosaminyltransferase (EC 2.4.1.227); digalactosyldiacylglycerol synthase (EC 2.4.1.241)
16550	AM-311-I18	AM311I18_2;8;691	3.4.14.13	K20742	1RA75	M	PFAM Glycosyl transferase family 2		1RA75@1224,1S3RM@1236,1WYEW@135613,COG1215@1,COG1215@2	AM311I18_2;8;691	AM-311-I18_00091	683	cDNA1	31	0.951260891	Bacteria	Proteobacteria	Gammaproteobacteria	Chromatiales	Sedimenticolaceae			AM-311	GT2	cellulose synthase (EC 2.4.1.12); chitin synthase (EC 2.4.1.16); dolichyl-phosphate beta-D-mannosyltransferase (EC 2.4.1.83); dolichyl-phosphate beta-glucosyltransferase (EC 2.4.1.117); N-acetylglucosaminyltransferase (EC 2.4.1.-); N-acetylgalactosaminyltransferase (EC 2.4.1.-); hyaluronan synthase (EC 2.4.1.212); chitin oligosaccharide synthase (EC 2.4.1.-); beta-1,3-glucan synthase (EC 2.4.1.34…
6831	AM-311-J21	AM311J21_45;6722;8185	2.4.1.21	K00703	1TQ4M	G	Synthesizes alpha-1,4-glucan chains using ADP-glucose	GO:0003674,GO:0003824,GO:0016740,GO:0016757	1TQ4M@1239,248G1@186801,260NT@186807,COG0297@1,COG0297@2	AM311J21_45;6722;8185	AM-311-J21_01202	1463	cDNA2	18	0.949971238	Bacteria	Poribacteria	DTPJ01	DTPJ01	WJIO01			AM-311	GT5	UDP-Glc: glycogen glucosyltransferase (EC 2.4.1.11); ADP-Glc: starch glucosyltransferase (EC 2.4.1.21); NDP-Glc: starch glucosyltransferase (EC 2.4.1.242); UDP-Glc: alpha-1,3-glucan synthase (EC 2.4.1.183) UDP-Glc: alpha-1,4-glucan synthase (EC 2.4.1.-)
6833	AM-311-G11	AM311G11_177;154;1902	2.4.1.7	K00690	1MVKX	G	Alpha amylase, catalytic domain		1MVKX@1224,1RMXP@1236,1XHYU@135619,COG0366@1,COG0366@2	AM311G11_177;154;1902	AM-311-G11_03450	1748	cDNA1	78	0.935215781	Bacteria	Riflebacteria	Ozemobacteria					AM-311	GH13_18
6834	AM-311-D18	AM311D18_63;6445;7365	2.4.1.319,2.4.1.320	K18785	COG2152	G	transferase activity, transferring glycosyl groups		COG2152@1,COG2152@2	AM311D18_63;6445;7365	AM-311-D18_01202	920	cDNA1	41	0.934016786	Archaea	Thermoproteota	Bathyarchaeia	TCS64	TCS64	RBG-16-57-9		AM-311	GH130	beta-1,4-mannosylglucose phosphorylase (EC 2.4.1.281); beta-1,4-mannooligosaccharide phosphorylase (EC 2.4.1.319); beta-1,4-mannosyl-N-acetyl-glucosamine phosphorylase (EC 2.4.1.320); beta-1,2-mannobiose phosphorylase (EC 2.4.1.339); beta-1,2-oligomannan phosphorylase (EC 2.4.1.340); beta-1,2-mannosidase (EC 3.2.1.-); beta-1,3-oligomannan phosphorylase (EC 2.4.1.-)
6835	AM-320-N06	AM320N06_12;15572;17746	2.4.1.18	K00700	1QTVN	G	Catalyzes the formation of the alpha-1,6-glucosidic linkages in glycogen by scission of a 1,4-alpha-linked oligosaccharide from growing alpha-1,4-glucan chains and the subsequent attachment of the oligosaccharide to the alpha-1,6 position	GO:0000271,GO:0003674,GO:0003824,GO:0003844,GO:0005575,GO:0005623,GO:0005886,GO:0005975,GO:0005976,GO:0005977,GO:0005978,GO:0006073,GO:0006091,GO:0006112,GO:0008150,GO:0008152,GO:0009058,GO:0009059,GO:0009250,GO:0009987,GO:0015980,GO:0016020,GO:0016051,GO:0016740,GO:0016757,GO:0016758,GO:0033692,GO:0034637,GO:0034645,GO:0040007,GO:0043170,GO:0044042,GO:0044237,GO:0044238,GO:0044249,GO:0044260,GO:…	1QTVN@1224,COG0296@1,COG0296@2	AM320N06_12;15572;17746	AM-320-N06_00464	2174	cDNA2	26	0.923413215	Bacteria	Proteobacteria	Zetaproteobacteria	Mariprofundales	Mariprofundaceae	WSZY01		AM-320	CBM48	Modules of approx. 100 residues with glycogen-binding function, appended to GH13 modules. Also found in the beta subunit (glycogen-binding) of AMP-activated protein kinases (AMPK)
16557	AM-311-J08	AM311J08_450;1053;1943	3.5.1.108,4.2.1.59	K02535	1MV6T	M	Catalyzes the hydrolysis of UDP-3-O-myristoyl-N- acetylglucosamine to form UDP-3-O-myristoylglucosamine and acetate, the committed step in lipid A biosynthesis	GO:0003674,GO:0003824,GO:0005488,GO:0005506,GO:0005575,GO:0005622,GO:0005623,GO:0005737,GO:0005975,GO:0006629,GO:0006643,GO:0006644,GO:0006664,GO:0006793,GO:0006796,GO:0008150,GO:0008152,GO:0008270,GO:0008610,GO:0008654,GO:0008759,GO:0009058,GO:0009245,GO:0009247,GO:0009311,GO:0009312,GO:0009987,GO:0016051,GO:0016787,GO:0016810,GO:0016811,GO:0019213,GO:0019637,GO:0043167,GO:0043169,GO:0044237,GO:…	1MV6T@1224,2MHWY@213118,2WJ4I@28221,42MVM@68525,COG0774@1,COG0774@2	AM311J08_450;1053;1943	AM-311-J08_03049	890	cDNA1	39	0.918402913	Bacteria	Desulfobacterota	Desulfobacteria	Desulfobacterales	ETH-SRB1			AM-311	CE11	UDP-3-0-acyl N-acetylglucosamine deacetylase (EC 3.5.1.108).
16559	AM-311-M20	AM311M20_56;7432;8337	3.5.1.108,4.2.1.59	K02535	1MV6T	M	Catalyzes the hydrolysis of UDP-3-O-myristoyl-N- acetylglucosamine to form UDP-3-O-myristoylglucosamine and acetate, the committed step in lipid A biosynthesis	GO:0003674,GO:0003824,GO:0005488,GO:0005506,GO:0005575,GO:0005622,GO:0005623,GO:0005737,GO:0005975,GO:0006629,GO:0006643,GO:0006644,GO:0006664,GO:0006793,GO:0006796,GO:0008150,GO:0008152,GO:0008270,GO:0008610,GO:0008654,GO:0008759,GO:0009058,GO:0009245,GO:0009247,GO:0009311,GO:0009312,GO:0009987,GO:0016051,GO:0016787,GO:0016810,GO:0016811,GO:0019213,GO:0019637,GO:0043167,GO:0043169,GO:0044237,GO:…	1MV6T@1224,2MHWY@213118,2WJ4I@28221,42MVM@68525,COG0774@1,COG0774@2	AM311M20_56;7432;8337	AM-311-M20_01925	905	cDNA1	39	0.903180765	Bacteria	Desulfobacterota	Desulfobacteria	Desulfobacterales	UBA11574			AM-311	CE11	UDP-3-0-acyl N-acetylglucosamine deacetylase (EC 3.5.1.108).
16565	AM-311-L20	AM311L20_30;28664;29323,AM326J23_35;15652;16311			1MZ4X	M	Transglycosylase SLT domain		1MZ4X@1224,2MNMU@213118,2WQZU@28221,42TVX@68525,COG0741@1,COG0741@2	AM311L20_30;28664;29323	AM-311-L20_01514	659	cDNA1	28	0.890494556	Bacteria	Desulfobacterota	DSM-4660	Desulfatiglandales	HGW-15	JAAZBV01		AM-311	GH23	lysozyme type G (EC 3.2.1.17); peptidoglycan lyase (EC 4.2.2.n1) also known in the literature as peptidoglycan lytic transglycosylase; chitinase (EC 3.2.1.14)
16569	AM-311-I18	AM311I18_18;4521;5924		K18691	1J571	M	Murein-degrading enzyme that degrades murein glycan strands and insoluble, high-molecular weight murein sacculi, with the concomitant formation of a 1,6-anhydromuramoyl product. Lytic transglycosylases (LTs) play an integral role in the metabolism of the peptidoglycan (PG) sacculus. Their lytic action creates space within the PG sacculus to allow for its expansion as well as for the insertion of …	GO:0000270,GO:0003674,GO:0003824,GO:0005575,GO:0005623,GO:0006022,GO:0006026,GO:0006027,GO:0006807,GO:0008150,GO:0008152,GO:0008933,GO:0009056,GO:0009057,GO:0009253,GO:0009279,GO:0016020,GO:0016740,GO:0016757,GO:0019867,GO:0030203,GO:0030312,GO:0030313,GO:0031975,GO:0043170,GO:0044462,GO:0044464,GO:0061783,GO:0071704,GO:0071944,GO:1901135,GO:1901136,GO:1901564,GO:1901565,GO:1901575	1J571@118884,1MWDS@1224,1RM8W@1236,COG4623@1,COG4623@2	AM311I18_18;4521;5924	AM-311-I18_00664	1403	cDNA2	16	0.880530876	Bacteria	Proteobacteria	Gammaproteobacteria	Chromatiales	Sedimenticolaceae			AM-311	GH23	lysozyme type G (EC 3.2.1.17); peptidoglycan lyase (EC 4.2.2.n1) also known in the literature as peptidoglycan lytic transglycosylase; chitinase (EC 3.2.1.14)
6841	AM-311-B10	AM311B10_18;23906;26377	2.4.1.1	K00688	1MW4J	G	Phosphorylase is an important allosteric enzyme in carbohydrate metabolism. Enzymes from different sources differ in their regulatory mechanisms and in their natural substrates. However, all known phosphorylases share catalytic and structural properties		1MW4J@1224,2MJ0S@213118,2WIMH@28221,42N22@68525,COG0058@1,COG0058@2	AM311B10_18;23906;26377	AM-311-B10_00665	2471	cDNA2	28	0.874918427	Bacteria	Desulfobacterota	Desulfobulbia	Desulfobulbales	BM004	BM004		AM-311	GT35	glycogen or starch phosphorylase (EC 2.4.1.1).
16571	AM-326-C16	AM326C16_4;18641;19723			1PDW1	M	Glycosyl transferases group 1		1PDW1@1224,1RZIK@1236,1XSYC@135623,COG0438@1,COG0438@2	AM326C16_4;18641;19723	AM-326-C16_00200	1082	cDNA1	45	0.871653554	Bacteria	Proteobacteria	Gammaproteobacteria	Enterobacterales	Vibrionaceae	Photobacterium		AM-326	GT4	sucrose synthase (EC 2.4.1.13); sucrose-phosphate synthase (EC 2.4.1.14); alpha-glucosyltransferase (EC 2.4.1.52); lipopolysaccharide N-acetylglucosaminyltransferase (EC 2.4.1.56); phosphatidylinositol alpha-mannosyltransferase (EC 2.4.1.57); GDP-Man: Man1GlcNAc2-PP-dolichol alpha-1,3-mannosyltransferase (EC 2.4.1.132); GDP-Man: Man3GlcNAc2-PP-dolichol/Man4GlcNAc2-PP-dolichol alpha-1,2-mannosyltr…
21523	AM-311-I13	AM311I13_41;7357;9588	1.11.1.21	K03782	1J5DB	P	Bifunctional enzyme with both catalase and broad- spectrum peroxidase activity	GO:0000302,GO:0003674,GO:0003824,GO:0004096,GO:0004601,GO:0005488,GO:0005575,GO:0005576,GO:0005622,GO:0005623,GO:0005737,GO:0005829,GO:0006950,GO:0006979,GO:0008150,GO:0008152,GO:0009056,GO:0009636,GO:0009987,GO:0010035,GO:0016209,GO:0016491,GO:0016684,GO:0016999,GO:0017001,GO:0017144,GO:0020037,GO:0033554,GO:0034599,GO:0034614,GO:0035690,GO:0042221,GO:0042493,GO:0042542,GO:0042737,GO:0042743,GO:…	1J5DB@118884,1MUBF@1224,1RNA5@1236,COG0376@1,COG0376@2	AM311I13_41;7357;9588	AM-311-I13_01784	2231	cDNA1	92	0.864264967	Bacteria	Proteobacteria	Gammaproteobacteria	DSM-19610	DSM-19610	Thiogranum		AM-311	AA2	manganese peroxidase (EC 1.11.1.13); versatile peroxidase (EC 1.11.1.16); lignin peroxidase (EC 1.11.1.14); peroxidase (EC 1.11.1.-); cytochrome-c peroxidase (EC 1.11.1.5); ascorbate peroxidase (EC 1.11.1.11)
16572	AM-311-A03	AM311A03_249;2625;3794			COG0438	M	transferase activity, transferring glycosyl groups		COG0438@1,COG0438@2	AM311A03_249;2625;3794	AM-311-A03_02506	1169	cDNA2	13	0.858640004	Bacteria	Acidobacteriota						AM-311	GT4	sucrose synthase (EC 2.4.1.13); sucrose-phosphate synthase (EC 2.4.1.14); alpha-glucosyltransferase (EC 2.4.1.52); lipopolysaccharide N-acetylglucosaminyltransferase (EC 2.4.1.56); phosphatidylinositol alpha-mannosyltransferase (EC 2.4.1.57); GDP-Man: Man1GlcNAc2-PP-dolichol alpha-1,3-mannosyltransferase (EC 2.4.1.132); GDP-Man: Man3GlcNAc2-PP-dolichol/Man4GlcNAc2-PP-dolichol alpha-1,2-mannosyltr…
16585	AM-312-C04	AM312C04_8;13185;14615		K18691	1MWDS	M	Murein-degrading enzyme that degrades murein glycan strands and insoluble, high-molecular weight murein sacculi, with the concomitant formation of a 1,6-anhydromuramoyl product. Lytic transglycosylases (LTs) play an integral role in the metabolism of the peptidoglycan (PG) sacculus. Their lytic action creates space within the PG sacculus to allow for its expansion as well as for the insertion of …	GO:0005575,GO:0005623,GO:0009279,GO:0016020,GO:0019867,GO:0030312,GO:0030313,GO:0031975,GO:0044462,GO:0044464,GO:0071944	1MWDS@1224,1RM8W@1236,1WXYV@135613,COG4623@1,COG4623@2	AM312C04_8;13185;14615	AM-312-C04_00318	1430	cDNA1	54	0.791437045	Bacteria	Desulfobacterota	Syntrophobacteria	BM002	BM002	BM002	BM002 sp002899795	AM-312	GH23	lysozyme type G (EC 3.2.1.17); peptidoglycan lyase (EC 4.2.2.n1) also known in the literature as peptidoglycan lytic transglycosylase; chitinase (EC 3.2.1.14)
16592	AM-311-O09	AM311O09_6;45067;45978	3.5.1.108,4.2.1.59	K02535	1MV6T	M	Catalyzes the hydrolysis of UDP-3-O-myristoyl-N- acetylglucosamine to form UDP-3-O-myristoylglucosamine and acetate, the committed step in lipid A biosynthesis	GO:0003674,GO:0003824,GO:0005488,GO:0005506,GO:0005575,GO:0005622,GO:0005623,GO:0005737,GO:0005975,GO:0006629,GO:0006643,GO:0006644,GO:0006664,GO:0006793,GO:0006796,GO:0008150,GO:0008152,GO:0008270,GO:0008610,GO:0008654,GO:0008759,GO:0009058,GO:0009245,GO:0009247,GO:0009311,GO:0009312,GO:0009987,GO:0016051,GO:0016787,GO:0016810,GO:0016811,GO:0019213,GO:0019637,GO:0043167,GO:0043169,GO:0044237,GO:…	1MV6T@1224,2MHWY@213118,2WJ4I@28221,42MVM@68525,COG0774@1,COG0774@2	AM311O09_6;45067;45978	AM-311-O09_00296	911	cDNA1	33	0.759196531	Bacteria	Desulfobacterota	Desulfobacteria	Desulfobacterales	UBA2174_A			AM-311	CE11	UDP-3-0-acyl N-acetylglucosamine deacetylase (EC 3.5.1.108).
5913	AM-320-A06	AM320A06_4;31134;33572	2.4.1.1	K00688	1MW4J	F	Phosphorylase is an important allosteric enzyme in carbohydrate metabolism. Enzymes from different sources differ in their regulatory mechanisms and in their natural substrates. However, all known phosphorylases share catalytic and structural properties	GO:0000272,GO:0003674,GO:0003824,GO:0004645,GO:0005488,GO:0005575,GO:0005622,GO:0005623,GO:0005737,GO:0005975,GO:0005976,GO:0005977,GO:0005980,GO:0006073,GO:0006091,GO:0006112,GO:0008144,GO:0008150,GO:0008152,GO:0008184,GO:0009056,GO:0009057,GO:0009251,GO:0009987,GO:0015980,GO:0016052,GO:0016740,GO:0016757,GO:0016758,GO:0019842,GO:0030170,GO:0036094,GO:0043167,GO:0043168,GO:0043170,GO:0044042,GO:…	1MW4J@1224,2WIMH@28221,42N22@68525,43T8I@69541,COG0058@1,COG0058@2	AM320A06_4;31134;33572	AM-320-A06_00266	2438	cDNA2	23	0.72841086	Bacteria	Omnitrophota	Koll11	SKK-01	SKK-01			AM-320	GT35	glycogen or starch phosphorylase (EC 2.4.1.1).
16601	AM-311-I18	AM311I18_10;8409;9584	2.4.1.182	K00748	1MVBI	M	Condensation of UDP-2,3-diacylglucosamine and 2,3- diacylglucosamine-1-phosphate to form lipid A disaccharide, a precursor of lipid A, a phosphorylated glycolipid that anchors the lipopolysaccharide to the outer membrane of the cell	GO:0003674,GO:0003824,GO:0005488,GO:0005543,GO:0005575,GO:0005622,GO:0005623,GO:0005737,GO:0005829,GO:0005886,GO:0005975,GO:0006629,GO:0006643,GO:0006644,GO:0006664,GO:0006793,GO:0006796,GO:0008150,GO:0008152,GO:0008194,GO:0008289,GO:0008610,GO:0008654,GO:0008915,GO:0009058,GO:0009245,GO:0009247,GO:0009311,GO:0009312,GO:0009987,GO:0016020,GO:0016051,GO:0016740,GO:0016757,GO:0016758,GO:0019637,GO:…	1MVBI@1224,1RNS1@1236,1WY1X@135613,COG0763@1,COG0763@2	AM311I18_10;8409;9584	AM-311-I18_00451	1175	cDNA2	11	0.722831543	Bacteria	Proteobacteria	Gammaproteobacteria	Chromatiales	Sedimenticolaceae			AM-311	GT19	lipid-A-disaccharide synthase (EC 2.4.1.182).
16603	AM-311-B11	AM311B11_173;1865;4123,AM311M23_133;3167;5458			2NNZH	M	Glycosyltransferase Family 4		2NNZH@2323,COG0438@1,COG0438@2	AM311B11_173;1865;4123	AM-311-B11_01577	2258	cDNA2	21	0.718087943	Bacteria	Planctomycetota	Phycisphaerae	Sedimentisphaerales	SM23-30	SM23-30		AM-311	GT4	sucrose synthase (EC 2.4.1.13); sucrose-phosphate synthase (EC 2.4.1.14); alpha-glucosyltransferase (EC 2.4.1.52); lipopolysaccharide N-acetylglucosaminyltransferase (EC 2.4.1.56); phosphatidylinositol alpha-mannosyltransferase (EC 2.4.1.57); GDP-Man: Man1GlcNAc2-PP-dolichol alpha-1,3-mannosyltransferase (EC 2.4.1.132); GDP-Man: Man3GlcNAc2-PP-dolichol/Man4GlcNAc2-PP-dolichol alpha-1,2-mannosyltr…
16607	AM-322-J04	AM322J04_8;20;847	2.4.1.250	K15521	2G5KS	M	Glycosyl transferase 4-like domain	GO:0003674,GO:0003824,GO:0005575,GO:0005622,GO:0005623,GO:0005737,GO:0005829,GO:0006790,GO:0008150,GO:0008152,GO:0008194,GO:0008375,GO:0009058,GO:0009987,GO:0010125,GO:0010126,GO:0016137,GO:0016138,GO:0016740,GO:0016757,GO:0016758,GO:0044237,GO:0044249,GO:0044272,GO:0044424,GO:0044444,GO:0044464,GO:0051186,GO:0051188,GO:0071704,GO:1901135,GO:1901137,GO:1901576,GO:1901657,GO:1901659	2G5KS@200795,34CVY@301297,COG0438@1,COG0438@2	AM322J04_8;20;847	AM-322-J04_00240	827	cDNA1	28	0.709596025	Bacteria	Chloroflexota	Dehalococcoidia	Dehalococcoidales				AM-322	GT4	sucrose synthase (EC 2.4.1.13); sucrose-phosphate synthase (EC 2.4.1.14); alpha-glucosyltransferase (EC 2.4.1.52); lipopolysaccharide N-acetylglucosaminyltransferase (EC 2.4.1.56); phosphatidylinositol alpha-mannosyltransferase (EC 2.4.1.57); GDP-Man: Man1GlcNAc2-PP-dolichol alpha-1,3-mannosyltransferase (EC 2.4.1.132); GDP-Man: Man3GlcNAc2-PP-dolichol/Man4GlcNAc2-PP-dolichol alpha-1,2-mannosyltr…
23365	AM-311-J08	AM311J08_114;6444;8093	1.1.1.371	K16044	2HFKH	S	Oxidoreductase family, NAD-binding Rossmann fold	GO:0000166,GO:0003674,GO:0003824,GO:0005488,GO:0005575,GO:0005622,GO:0005623,GO:0005737,GO:0005829,GO:0008150,GO:0008152,GO:0016491,GO:0016614,GO:0016616,GO:0036094,GO:0043167,GO:0043168,GO:0044424,GO:0044444,GO:0044464,GO:0048037,GO:0050661,GO:0050662,GO:0055114,GO:0070401,GO:0070402,GO:0097159,GO:0102497,GO:1901265,GO:1901363	2HFKH@201174,4CP3Y@84992,COG0673@1,COG0673@2	AM311J08_114;6444;8093	AM-311-J08_01491	1649	cDNA1	55	0.699037841	Bacteria	Desulfobacterota	Desulfobacteria	Desulfobacterales	ETH-SRB1			AM-311	GH109	alpha-N-acetylgalactosaminidase (EC 3.2.1.49); beta-N-acetylhexosaminidase (EC 3.2.1.52)
16615	AM-312-L22	AM312L22_61;7952;9040			1G27U	M	PFAM Glycosyl transferases group 1		1G27U@1117,1H99H@1150,COG0438@1,COG0438@2	AM312L22_61;7952;9040	AM-312-L22_01210	1088	cDNA1	36	0.693477312	Bacteria	Verrucomicrobiota	Kiritimatiellae	UBA8416				AM-312	GT4	sucrose synthase (EC 2.4.1.13); sucrose-phosphate synthase (EC 2.4.1.14); alpha-glucosyltransferase (EC 2.4.1.52); lipopolysaccharide N-acetylglucosaminyltransferase (EC 2.4.1.56); phosphatidylinositol alpha-mannosyltransferase (EC 2.4.1.57); GDP-Man: Man1GlcNAc2-PP-dolichol alpha-1,3-mannosyltransferase (EC 2.4.1.132); GDP-Man: Man3GlcNAc2-PP-dolichol/Man4GlcNAc2-PP-dolichol alpha-1,2-mannosyltr…
6865	AM-326-A07	AM326A07_63;11496;14669			1R96M	G	BNR repeat-containing family member		1R96M@1224,1RS98@1236,COG3325@1,COG3325@2	AM326A07_63;11496;14669	AM-326-A07_02192	3173	cDNA2	28	0.681349963	Bacteria	Proteobacteria	Gammaproteobacteria	Enterobacterales	Shewanellaceae	Shewanella	Shewanella sp002873135	AM-326	PL24	ulvan lyase (EC 4.2.2.-).
16617	AM-311-H01	AM311H01_287;1455;2570			1MVKK	M	Glycosyl transferase 4-like		1MVKK@1224,1SYUH@1236,464G2@72275,COG0438@1,COG0438@2	AM311H01_287;1455;2570	AM-311-H01_03912	1115	cDNA1	36	0.676684588	Bacteria	Proteobacteria	Gammaproteobacteria	Tenderiales	Tenderiaceae	Tenderia		AM-311	GT4	sucrose synthase (EC 2.4.1.13); sucrose-phosphate synthase (EC 2.4.1.14); alpha-glucosyltransferase (EC 2.4.1.52); lipopolysaccharide N-acetylglucosaminyltransferase (EC 2.4.1.56); phosphatidylinositol alpha-mannosyltransferase (EC 2.4.1.57); GDP-Man: Man1GlcNAc2-PP-dolichol alpha-1,3-mannosyltransferase (EC 2.4.1.132); GDP-Man: Man3GlcNAc2-PP-dolichol/Man4GlcNAc2-PP-dolichol alpha-1,2-mannosyltr…
16618	AM-315-J06	AM315J06_6;15034;15948	3.5.1.108,4.2.1.59	K02535	1MV6T	M	Catalyzes the hydrolysis of UDP-3-O-myristoyl-N- acetylglucosamine to form UDP-3-O-myristoylglucosamine and acetate, the committed step in lipid A biosynthesis		1MV6T@1224,1RQ72@1236,1WW5R@135613,COG0774@1,COG0774@2	AM315J06_6;15034;15948	AM-315-J06_00449	914	cDNA2	8	0.675812264	Bacteria	Proteobacteria	Gammaproteobacteria	SZUA-229	SZUA-229	SZUA-116		AM-315	CE11	UDP-3-0-acyl N-acetylglucosamine deacetylase (EC 3.5.1.108).
6871	AM-324-B19	AM324B19_2;47253;48776	2.4.1.25	K00705	2G668	G	PFAM glycoside hydrolase, family 77		2G668@200795,376Q1@32061,COG1640@1,COG1640@2	AM324B19_2;47253;48776	AM-324-B19_00140	1523	cDNA2	13	0.659061172	Bacteria	Chloroflexota	Dehalococcoidia	GIF9	AB-539-J10	RBG-13-51-36		AM-324	GH77	amylomaltase or 4-alpha-glucanotransferase (EC 2.4.1.25)
16628	AM-311-H01	AM311H01_84;8433;9365	3.5.1.108,4.2.1.59	K02535	1MV6T	M	Catalyzes the hydrolysis of UDP-3-O-myristoyl-N- acetylglucosamine to form UDP-3-O-myristoylglucosamine and acetate, the committed step in lipid A biosynthesis		1MV6T@1224,1RQ72@1236,1X38C@135614,COG0774@1,COG0774@2	AM311H01_84;8433;9365	AM-311-H01_02121	932	cDNA1	29	0.652139847	Bacteria	Proteobacteria	Gammaproteobacteria	Tenderiales	Tenderiaceae	Tenderia		AM-311	CE11	UDP-3-0-acyl N-acetylglucosamine deacetylase (EC 3.5.1.108).
6878	AM-312-P14	AM312P14_27;12783;16145			COG3459	G	carbohydrate binding		COG3459@1,COG3459@2	AM312P14_27;12783;16145	AM-312-P14_00842	3362	cDNA2	27	0.620080869	Bacteria	Omnitrophota	Koll11	VGKH01				AM-312	GH161	beta-1,3-glucan phosphorylase (EC 2.4.1.97)
16639	AM-312-G03	AM312G03_1;105517;108147	2.4.1.129,3.4.16.4	K05366	1MU5A	M	TIGRFAM penicillin-binding protein, 1A family	GO:0003674,GO:0005488,GO:0005515,GO:0042802	1MU5A@1224,2MI9W@213118,2WIXF@28221,42MJB@68525,COG5009@1,COG5009@2	AM312G03_1;105517;108147	AM-312-G03_00088	2630	cDNA2	21	0.616518089	Bacteria	Bdellovibrionota_E	O2-12-FULL-43-9	O2-12-FULL-43-9	O2-12-FULL-43-9			AM-312	GT51	murein polymerase (EC 2.4.1.129).
6880	AM-311-E14	AM311E14_67;6343;7851,AM311O05_124;97;1650	2.4.1.25	K00705	2G668	G	PFAM glycoside hydrolase, family 77		2G668@200795,COG1640@1,COG1640@2	AM311E14_67;6343;7851	AM-311-E14_02058	1508	cDNA2	12	0.614415526	Bacteria	Chloroflexota	Anaerolineae	Anaerolineales	UBA4823	CAIQIV01		AM-311	GH77	amylomaltase or 4-alpha-glucanotransferase (EC 2.4.1.25)
16642	AM-326-C16	AM326C16_4;19847;20572		K07270	COG3306	M	glycosyltransferase involved in LPS biosynthesis		COG3306@1,COG3306@2	AM326C16_4;19847;20572	AM-326-C16_00201	725	cDNA1	21	0.607071633	Bacteria	Proteobacteria	Gammaproteobacteria	Enterobacterales	Vibrionaceae	Photobacterium		AM-326	GT25	lipopolysaccharide beta-1,4-galactosyltransferase (EC 2.4.1.-); beta-1,3-glucosyltransferase (EC 2.4.1.-); beta-1,2-glucosyltransferase (EC 2.4.1.-); beta-1,2-galactosyltransferase (EC 2.4.1.-); LPS beta-1,4-galactosyltransferase (EC 2.4.1.-); occidiofungin beta-xylosyltransferase (EC 2.4.2.-); UDP-Gal:procollagen beta-galactosyltransferase (EC 2.4.1.50)
16645	AM-312-K03	AM312K03_5;40246;41151	3.5.1.108,4.2.1.59	K02535	1MV6T	M	Catalyzes the hydrolysis of UDP-3-O-myristoyl-N- acetylglucosamine to form UDP-3-O-myristoylglucosamine and acetate, the committed step in lipid A biosynthesis	GO:0003674,GO:0003824,GO:0005488,GO:0005506,GO:0005575,GO:0005622,GO:0005623,GO:0005737,GO:0005975,GO:0006629,GO:0006643,GO:0006644,GO:0006664,GO:0006793,GO:0006796,GO:0008150,GO:0008152,GO:0008270,GO:0008610,GO:0008654,GO:0008759,GO:0009058,GO:0009245,GO:0009247,GO:0009311,GO:0009312,GO:0009987,GO:0016051,GO:0016787,GO:0016810,GO:0016811,GO:0019213,GO:0019637,GO:0043167,GO:0043169,GO:0044237,GO:…	1MV6T@1224,2MHWY@213118,2WJ4I@28221,42MVM@68525,COG0774@1,COG0774@2	AM312K03_5;40246;41151	AM-312-K03_00285	905	cDNA2	7	0.597216418	Bacteria	Desulfobacterota	Desulfobacteria	Desulfobacterales	UBA11574	Desulfatibia_A		AM-312	CE11	UDP-3-0-acyl N-acetylglucosamine deacetylase (EC 3.5.1.108).
16647	AM-311-O09	AM311O09_6;45067;45978	3.5.1.108,4.2.1.59	K02535	1MV6T	M	Catalyzes the hydrolysis of UDP-3-O-myristoyl-N- acetylglucosamine to form UDP-3-O-myristoylglucosamine and acetate, the committed step in lipid A biosynthesis	GO:0003674,GO:0003824,GO:0005488,GO:0005506,GO:0005575,GO:0005622,GO:0005623,GO:0005737,GO:0005975,GO:0006629,GO:0006643,GO:0006644,GO:0006664,GO:0006793,GO:0006796,GO:0008150,GO:0008152,GO:0008270,GO:0008610,GO:0008654,GO:0008759,GO:0009058,GO:0009245,GO:0009247,GO:0009311,GO:0009312,GO:0009987,GO:0016051,GO:0016787,GO:0016810,GO:0016811,GO:0019213,GO:0019637,GO:0043167,GO:0043169,GO:0044237,GO:…	1MV6T@1224,2MHWY@213118,2WJ4I@28221,42MVM@68525,COG0774@1,COG0774@2	AM311O09_6;45067;45978	AM-311-O09_00296	911	cDNA2	7	0.59328305	Bacteria	Desulfobacterota	Desulfobacteria	Desulfobacterales	UBA2174_A			AM-311	CE11	UDP-3-0-acyl N-acetylglucosamine deacetylase (EC 3.5.1.108).
23464	AM-311-P11	AM311P11_75;5023;5913			47M8F	S	Glycosyltransferase like family 2		47M8F@768503,4NIKM@976,COG1216@1,COG1216@2	AM311P11_75;5023;5913	AM-311-P11_00627	890	cDNA1	25	0.588719816	Bacteria	CG03	SLGR01	SLGR01	JAFGSA01			AM-311	GT2	cellulose synthase (EC 2.4.1.12); chitin synthase (EC 2.4.1.16); dolichyl-phosphate beta-D-mannosyltransferase (EC 2.4.1.83); dolichyl-phosphate beta-glucosyltransferase (EC 2.4.1.117); N-acetylglucosaminyltransferase (EC 2.4.1.-); N-acetylgalactosaminyltransferase (EC 2.4.1.-); hyaluronan synthase (EC 2.4.1.212); chitin oligosaccharide synthase (EC 2.4.1.-); beta-1,3-glucan synthase (EC 2.4.1.34…
16651	AM-312-F17	AM312F17_4;22353;23795		K18691	1J571	M	Murein-degrading enzyme that degrades murein glycan strands and insoluble, high-molecular weight murein sacculi, with the concomitant formation of a 1,6-anhydromuramoyl product. Lytic transglycosylases (LTs) play an integral role in the metabolism of the peptidoglycan (PG) sacculus. Their lytic action creates space within the PG sacculus to allow for its expansion as well as for the insertion of …	GO:0000270,GO:0003674,GO:0003824,GO:0005575,GO:0005623,GO:0006022,GO:0006026,GO:0006027,GO:0006807,GO:0008150,GO:0008152,GO:0008933,GO:0009056,GO:0009057,GO:0009253,GO:0009279,GO:0016020,GO:0016740,GO:0016757,GO:0019867,GO:0030203,GO:0030312,GO:0030313,GO:0031975,GO:0043170,GO:0044462,GO:0044464,GO:0061783,GO:0071704,GO:0071944,GO:1901135,GO:1901136,GO:1901564,GO:1901565,GO:1901575	1J571@118884,1MWDS@1224,1RM8W@1236,COG4623@1,COG4623@2	AM312F17_4;22353;23795	AM-312-F17_00200	1442	cDNA1	40	0.581371025	Bacteria	Proteobacteria	Gammaproteobacteria	Arenicellales	BMS3Bbin11	BMS3Bbin11		AM-312	GH23	lysozyme type G (EC 3.2.1.17); peptidoglycan lyase (EC 4.2.2.n1) also known in the literature as peptidoglycan lytic transglycosylase; chitinase (EC 3.2.1.14)
23480	AM-324-O11	AM324O11_50;8773;9720	1.1.1.374	K18855	23NSJ	S	PFAM Oxidoreductase		23NSJ@183925,2XTZY@28890,COG0673@1,arCOG01622@2157	AM324O11_50;8773;9720	AM-324-O11_01866	947	cDNA1	26	0.575416116	Archaea	Thermoproteota	Bathyarchaeia	TCS64	TCS64			AM-324	GH109	alpha-N-acetylgalactosaminidase (EC 3.2.1.49); beta-N-acetylhexosaminidase (EC 3.2.1.52)
16655	AM-312-A02	AM312A02_7;4165;7803			1UJS5	M	Right handed beta helix region		1UJS5@1239,24DNN@186801,26469@186807,COG5434@1,COG5434@2	AM312A02_7;4165;7803	AM-312-A02_00680	3638	cDNA2	27	0.5730379	Archaea	Aenigmatarchaeota	Aenigmatarchaeia	QMZP01	QMZP01			AM-312	PL9	pectate lyase (EC 4.2.2.2); exopolygalacturonate lyase (EC 4.2.2.9); thiopeptidoglycan lyase (EC 4.2.2.-); rhamnogalacturonan endolyase (EC 4.2.2.23)
16657	AM-312-G04	AM312G04_6;11978;12895,AM324A10_3;18260;19177	2.4.1.83	K00721	1UI5W	M	Glycosyl transferase family 2		1UI5W@1239,26TQ9@186822,4HFDB@91061,COG1215@1,COG1215@2	AM312G04_6;11978;12895	AM-312-G04_00249	917	cDNA1	25	0.571385645	Bacteria	Proteobacteria	Zetaproteobacteria	Mariprofundales	Mariprofundaceae	WSZY01		AM-312	GT2	cellulose synthase (EC 2.4.1.12); chitin synthase (EC 2.4.1.16); dolichyl-phosphate beta-D-mannosyltransferase (EC 2.4.1.83); dolichyl-phosphate beta-glucosyltransferase (EC 2.4.1.117); N-acetylglucosaminyltransferase (EC 2.4.1.-); N-acetylgalactosaminyltransferase (EC 2.4.1.-); hyaluronan synthase (EC 2.4.1.212); chitin oligosaccharide synthase (EC 2.4.1.-); beta-1,3-glucan synthase (EC 2.4.1.34…
6893	AM-311-D22	AM311D22_149;1243;2892	2.4.1.21	K00703	1MUGM	G	PFAM Starch synthase catalytic		1MUGM@1224,2MIZ1@213118,2WITI@28221,42MT8@68525,COG0297@1,COG0297@2	AM311D22_149;1243;2892	AM-311-D22_01266	1649	cDNA2	12	0.561879087	Bacteria	Desulfobacterota	Desulfobacteria	Desulfobacterales				AM-311	GT5	UDP-Glc: glycogen glucosyltransferase (EC 2.4.1.11); ADP-Glc: starch glucosyltransferase (EC 2.4.1.21); NDP-Glc: starch glucosyltransferase (EC 2.4.1.242); UDP-Glc: alpha-1,3-glucan synthase (EC 2.4.1.183) UDP-Glc: alpha-1,4-glucan synthase (EC 2.4.1.-)
6898	AM-312-K11	AM312K11_25;848;4219	3.2.1.40	K05989	1TPY5	G	alpha-L-rhamnosidase domain protein		1TPY5@1239,249U8@186801,42EMX@68295,COG3408@1,COG3408@2	AM312K11_25;848;4219	AM-312-K11_00418	3371	cDNA2	24	0.549711429	Bacteria	Sumerlaeota	Sumerlaeia	JADFCW01	JAFGJS01			AM-312	CBM67	Fujimoto et al. [PMID : 23486481] disclosed the L-rhamnose binding activity and 3-D structure of the CBM67 of Streptomyces avermitilis alpha-L-rhamnosidase (SaRha78A);
23507	AM-311-E18	AM311E18_44;3150;4004	3.5.1.115	K18455	2G6W3	S	PFAM LmbE family protein		2G6W3@200795,375I3@32061,COG2120@1,COG2120@2	AM311E18_44;3150;4004	AM-311-E18_01304	854	cDNA2	6	0.542469914	Bacteria	Chloroflexota	Anaerolineae	Anaerolineales	EnvOPS12	UBA12087		AM-311	CE14	N-acetyl-1-D-myo-inosityl-2-amino-2-deoxy-alpha-D-glucopyranoside deacetylase (EC 3.5.1.89); diacetylchitobiose deacetylase (EC 3.5.1.-); mycothiol S-conjugate amidase (EC 3.5.1.-)
6904	AM-311-E18	AM311E18_92;2149;4299	2.4.1.1,2.4.1.8	K00688	2G5KG	G	PFAM glycosyl transferase, family 35		2G5KG@200795,COG0058@1,COG0058@2	AM311E18_92;2149;4299	AM-311-E18_01817	2150	cDNA2	15	0.538685241	Bacteria	Chloroflexota	Anaerolineae	Anaerolineales	EnvOPS12	UBA12087		AM-311	GT35	glycogen or starch phosphorylase (EC 2.4.1.1).
22568	AM-311-E02	AM311E02_183;320;1750			1MU0J	Q	Multicopper oxidase		1MU0J@1224,2TQXH@28211,4BQU5@82117,COG2132@1,COG2132@2	AM311E02_183;320;1750	AM-311-E02_02765	1430	cDNA1	36	0.527624696	Bacteria	Desulfobacterota	DSM-4660	Desulfatiglandales	HGW-15			AM-311	AA1	Laccase / p-diphenol:oxygen oxidoreductase / ferroxidase (EC 1.10.3.2); ; ferroxidase (EC 1.10.3.-); Laccase-like multicopper oxidase (EC 1.10.3.-)
926	AM-315-N14	AM315N14_3;10073;10519			COG0426	C	nitric oxide reductase activity		COG0426@1,COG0426@2	AM315N14_3;10073;10519	AM-315-N14_00367	446	cDNA2	3	0.51936021	Bacteria	Chloroflexota	Dehalococcoidia	Dehalococcoidales	GCA-2688105	GCA-2688105		AM-315	AA6	1,4-benzoquinone reductase (EC. 1.6.5.6)
934	AM-311-O09	AM311O09_2;29746;30357	1.6.5.2	K03809	1MW7N	C	Belongs to the WrbA family	GO:0003674,GO:0003824,GO:0008150,GO:0008152,GO:0016491,GO:0055114	1MW7N@1224,2WMD8@28221,42PF5@68525,COG0655@1,COG0655@2	AM311O09_2;29746;30357	AM-311-O09_00086	611	cDNA1	15	0.51452763	Bacteria	Desulfobacterota	Desulfobacteria	Desulfobacterales	UBA2174_A			AM-311	AA6	1,4-benzoquinone reductase (EC. 1.6.5.6)
6920	AM-326-A07	AM326A07_25;17264;18523			1NQRP	G	Alginate lyase		1NQRP@1224,1RS94@1236,1XXEG@135623,2DB8U@1,2Z7SW@2	AM326A07_25;17264;18523	AM-326-A07_01333	1259	cDNA2	8	0.490621453	Bacteria	Proteobacteria	Gammaproteobacteria	Enterobacterales	Shewanellaceae	Shewanella	Shewanella sp002873135	AM-326	PL38	endo-beta-1,4-glucuronan lyase (EC 4.2.2.14)
6922	AM-311-M08	AM311M08_52;218;2131	3.2.1.20	K01187	1TR8N	G	Belongs to the glycosyl hydrolase 31 family		1TR8N@1239,24A10@186801,36FU3@31979,COG1501@1,COG1501@2	AM311M08_52;218;2131	AM-311-M08_01109	1913	cDNA2	12	0.48433801	Bacteria	SM23-31	SM23-31	B21-G16				AM-311	GH31	alpha-glucosidase (EC 3.2.1.20); alpha-galactosidase (EC 3.2.1.22); alpha-mannosidase (EC 3.2.1.24); alpha-1,3-glucosidase (EC 3.2.1.84); sucrase-isomaltase (EC 3.2.1.48) (EC 3.2.1.10); alpha-xylosidase (EC 3.2.1.177); alpha-glucan lyase (EC 4.2.2.13); isomaltosyltransferase (EC 2.4.1.387); oligosaccharide alpha-1,4-glucosyltransferase (EC 2.4.1.161); sulfoquinovosidase (EC 3.2.1.199); alpha-6-gl…
16694	AM-311-O09	AM311O09_129;5060;6343		K16703	1MVKK	M	PFAM Glycosyl transferases group 1		1MVKK@1224,2MIK8@213118,2WJ9Z@28221,42M7Q@68525,COG0438@1,COG0438@2	AM311O09_129;5060;6343	AM-311-O09_02248	1283	cDNA2	8	0.481443811	Bacteria	Desulfobacterota	Desulfobacteria	Desulfobacterales	UBA2174_A			AM-311	GT4	sucrose synthase (EC 2.4.1.13); sucrose-phosphate synthase (EC 2.4.1.14); alpha-glucosyltransferase (EC 2.4.1.52); lipopolysaccharide N-acetylglucosaminyltransferase (EC 2.4.1.56); phosphatidylinositol alpha-mannosyltransferase (EC 2.4.1.57); GDP-Man: Man1GlcNAc2-PP-dolichol alpha-1,3-mannosyltransferase (EC 2.4.1.132); GDP-Man: Man3GlcNAc2-PP-dolichol/Man4GlcNAc2-PP-dolichol alpha-1,2-mannosyltr…
16696	AM-312-J06	AM312J06_1;131148;131894			1V5D1	M	Transglycosylase SLT domain		1V5D1@1239,24KM1@186801,265HW@186807,COG0741@1,COG0741@2	AM312J06_1;131148;131894	AM-312-J06_00132	746	cDNA1	17	0.477604869	Bacteria	Chloroflexota	Anaerolineae	Anaerolineales	EnvOPS12	UBA12087		AM-312	GH23	lysozyme type G (EC 3.2.1.17); peptidoglycan lyase (EC 4.2.2.n1) also known in the literature as peptidoglycan lytic transglycosylase; chitinase (EC 3.2.1.14)
16700	AM-315-J06	AM315J06_4;13505;14479		K08305	1MUZ3	M	Lytic murein transglycosylase		1MUZ3@1224,1RMQ6@1236,COG2951@1,COG2951@2	AM315J06_4;13505;14479	AM-315-J06_00341	974	cDNA1	22	0.473393593	Bacteria	Proteobacteria	Gammaproteobacteria	SZUA-229	SZUA-229	SZUA-116		AM-315	GH103	peptidoglycan lytic transglycosylase (EC 3.2.1.-)
16701	AM-311-I14	AM311I14_34;49;894		K08305	1MUZ3	M	Lytic murein transglycosylase		1MUZ3@1224,2TRP0@28211,COG2951@1,COG2951@2,COG3409@1,COG3409@2	AM311I14_34;49;894	AM-311-I14_00715	845	cDNA1	19	0.471254537	Bacteria	Desulfobacterota	Desulfobulbia	Desulfobulbales	BM004	BM004	BM004 sp002868955	AM-311	GH103	peptidoglycan lytic transglycosylase (EC 3.2.1.-)
6926	AM-311-O02	AM311O02_32;9180;12320	3.2.1.23	K01190	2NQEM	G	Glycosyl hydrolases family 2, TIM barrel domain	GO:0003674,GO:0003824,GO:0004553,GO:0004565,GO:0005575,GO:0005975,GO:0005984,GO:0005988,GO:0005990,GO:0008150,GO:0008152,GO:0009056,GO:0009311,GO:0009313,GO:0009341,GO:0009987,GO:0015925,GO:0016052,GO:0016787,GO:0016798,GO:0032991,GO:0044237,GO:0044238,GO:0044248,GO:0044262,GO:0044275,GO:0046352,GO:0071704,GO:1901575,GO:1902494	2NQEM@2323,COG3250@1,COG3250@2	AM311O02_32;9180;12320	AM-311-O02_00876	3140	cDNA2	19	0.467203653	Bacteria	Bacteroidota	Bacteroidia	Bacteroidales	B39-G9			AM-311	GH2	beta-galactosidase (EC 3.2.1.23) ; beta-mannosidase (EC 3.2.1.25); beta-glucuronidase (EC 3.2.1.31); alpha-L-arabinofuranosidase (EC 3.2.1.55); mannosylglycoprotein endo-beta-mannosidase (EC 3.2.1.152); exo-beta-glucosaminidase (EC 3.2.1.165); alpha-L-arabinopyranosidase (EC 3.2.1.-); beta-galacturonidase (EC 3.2.1.-); beta-xylosidase (EC 3.2.1.37); beta-D-galactofuranosidase (EC 3.2.1.146); beta…
16704	AM-311-M08	AM311M08_201;1567;2961	3.5.1.108,4.2.1.59	K02372	COG0764	M	UDP-3-O-[3-hydroxymyristoyl] N-acetylglucosamine deacetylase activity	GO:0003674,GO:0003824,GO:0016829,GO:0016835,GO:0016836,GO:0019171	COG0764@1,COG0764@2,COG0774@1,COG0774@2	AM311M08_201;1567;2961	AM-311-M08_02391	1394	cDNA1	31	0.466076893	Bacteria	SM23-31	SM23-31	B21-G16				AM-311	CE11	UDP-3-0-acyl N-acetylglucosamine deacetylase (EC 3.5.1.108).
21660	AM-311-L15	AM311L15_22;215;2440	1.11.1.21	K03782	1MUBF	P	Bifunctional enzyme with both catalase and broad- spectrum peroxidase activity	GO:0000302,GO:0003674,GO:0003824,GO:0004096,GO:0004601,GO:0005488,GO:0005575,GO:0005576,GO:0005622,GO:0005623,GO:0005737,GO:0005829,GO:0006950,GO:0006979,GO:0008150,GO:0008152,GO:0009056,GO:0009636,GO:0009987,GO:0010035,GO:0016209,GO:0016491,GO:0016684,GO:0016999,GO:0017001,GO:0017144,GO:0020037,GO:0033554,GO:0034599,GO:0034614,GO:0035690,GO:0042221,GO:0042493,GO:0042542,GO:0042737,GO:0042743,GO:…	1MUBF@1224,2VH5H@28216,COG0376@1,COG0376@2	AM311L15_22;215;2440	AM-311-L15_00340	2225	cDNA1	49	0.461556336	Bacteria	Proteobacteria	Gammaproteobacteria	Xanthomonadales	SZUA-36	SZUA-36		AM-311	AA2	manganese peroxidase (EC 1.11.1.13); versatile peroxidase (EC 1.11.1.16); lignin peroxidase (EC 1.11.1.14); peroxidase (EC 1.11.1.-); cytochrome-c peroxidase (EC 1.11.1.5); ascorbate peroxidase (EC 1.11.1.11)
22574	AM-312-K17	AM312K17_179;1481;3010			1MU0J	Q	Multicopper		1MU0J@1224,2WNM3@28221,42MPR@68525,COG2132@1,COG2132@2	AM312K17_179;1481;3010	AM-312-K17_03503	1529	cDNA2	9	0.454482643	Bacteria	Desulfobacterota	Desulfobacteria	Desulfobacterales				AM-312	AA1	Laccase / p-diphenol:oxygen oxidoreductase / ferroxidase (EC 1.10.3.2); ; ferroxidase (EC 1.10.3.-); Laccase-like multicopper oxidase (EC 1.10.3.-)
16710	AM-315-J06	AM315J06_10;8430;10052	3.5.1.28	K01447	1J524	M	COG0741 Soluble lytic murein transglycosylase and related regulatory proteins (some contain LysM invasin domains)		1J524@118884,1MWKE@1224,1RMFZ@1236,COG0741@1,COG0741@2,COG1388@1,COG1388@2	AM315J06_10;8430;10052	AM-315-J06_00633	1622	cDNA1	35	0.452247158	Bacteria	Proteobacteria	Gammaproteobacteria	SZUA-229	SZUA-229	SZUA-116		AM-315	GH23	lysozyme type G (EC 3.2.1.17); peptidoglycan lyase (EC 4.2.2.n1) also known in the literature as peptidoglycan lytic transglycosylase; chitinase (EC 3.2.1.14)
16714	AM-312-K03	AM312K03_5;40246;41151	3.5.1.108,4.2.1.59	K02535	1MV6T	M	Catalyzes the hydrolysis of UDP-3-O-myristoyl-N- acetylglucosamine to form UDP-3-O-myristoylglucosamine and acetate, the committed step in lipid A biosynthesis	GO:0003674,GO:0003824,GO:0005488,GO:0005506,GO:0005575,GO:0005622,GO:0005623,GO:0005737,GO:0005975,GO:0006629,GO:0006643,GO:0006644,GO:0006664,GO:0006793,GO:0006796,GO:0008150,GO:0008152,GO:0008270,GO:0008610,GO:0008654,GO:0008759,GO:0009058,GO:0009245,GO:0009247,GO:0009311,GO:0009312,GO:0009987,GO:0016051,GO:0016787,GO:0016810,GO:0016811,GO:0019213,GO:0019637,GO:0043167,GO:0043169,GO:0044237,GO:…	1MV6T@1224,2MHWY@213118,2WJ4I@28221,42MVM@68525,COG0774@1,COG0774@2	AM312K03_5;40246;41151	AM-312-K03_00285	905	cDNA1	19	0.440011142	Bacteria	Desulfobacterota	Desulfobacteria	Desulfobacterales	UBA11574	Desulfatibia_A		AM-312	CE11	UDP-3-0-acyl N-acetylglucosamine deacetylase (EC 3.5.1.108).
6941	AM-324-M06	AM324M06_13;5681;6937			2IY26	G	beta-fructofuranosidase activity		2IY26@203682,COG1621@1,COG1621@2	AM324M06_13;5681;6937	AM-324-M06_00523	1256	cDNA2	7	0.430319155	Bacteria	Latescibacterota	UBA2968	UBA8231	UBA8231			AM-324	GH165	beta-galactosidase (EC 3.2.1.23)
16722	AM-311-A03	AM311A03_259;2638;4800	2.4.1.14,2.4.1.246,3.1.3.24,3.1.3.79	K00696	1MWVX	M	Sucrose phosphate synthase, sucrose phosphatase-like	GO:0003674,GO:0003824,GO:0005975,GO:0005984,GO:0006793,GO:0006796,GO:0008150,GO:0008152,GO:0009058,GO:0009311,GO:0009312,GO:0009987,GO:0016051,GO:0016311,GO:0016740,GO:0016757,GO:0016758,GO:0016787,GO:0016788,GO:0016791,GO:0034637,GO:0042578,GO:0044237,GO:0044238,GO:0044249,GO:0044262,GO:0046351,GO:0071704,GO:1901576	1MWVX@1224,1RSR5@1236,1XDS7@135618,COG0438@1,COG0438@2,COG0561@1,COG0561@2	AM311A03_259;2638;4800	AM-311-A03_02556	2162	cDNA2	12	0.428556251	Bacteria	Acidobacteriota						AM-311	GT4	sucrose synthase (EC 2.4.1.13); sucrose-phosphate synthase (EC 2.4.1.14); alpha-glucosyltransferase (EC 2.4.1.52); lipopolysaccharide N-acetylglucosaminyltransferase (EC 2.4.1.56); phosphatidylinositol alpha-mannosyltransferase (EC 2.4.1.57); GDP-Man: Man1GlcNAc2-PP-dolichol alpha-1,3-mannosyltransferase (EC 2.4.1.132); GDP-Man: Man3GlcNAc2-PP-dolichol/Man4GlcNAc2-PP-dolichol alpha-1,2-mannosyltr…
1040	AM-311-E21	AM311E21_142;5869;6462,AM324I20_5;8516;9109	1.6.5.2	K03809	1MW7N	C	Belongs to the WrbA family		1MW7N@1224,2WMD8@28221,42PF5@68525,COG0655@1,COG0655@2	AM311E21_142;5869;6462	AM-311-E21_01734	593	cDNA1	12	0.424116535	Bacteria	Desulfobacterota	Desulfobacteria	Desulfobacterales	UBA11574			AM-311	AA6	1,4-benzoquinone reductase (EC. 1.6.5.6)
23658	AM-312-M02	AM312M02_8;25398;26855			2IYHX	S	dehydrogenases and related proteins		2IYHX@203682,COG0673@1,COG0673@2	AM312M02_8;25398;26855	AM-312-M02_00257	1457	cDNA1	29	0.417154659	Bacteria	Planctomycetota	Planctomycetia	Pirellulales	Thermoguttaceae			AM-312	GH109	alpha-N-acetylgalactosaminidase (EC 3.2.1.49); beta-N-acetylhexosaminidase (EC 3.2.1.52)
16730	AM-311-I14	AM311I14_8;14448;16877	2.4.1.13	K00695	1QZ01	M	sucrose synthase		1QZ01@1224,1RZJA@1236,1X05E@135613,COG0438@1,COG0438@2	AM311I14_8;14448;16877	AM-311-I14_00242	2429	cDNA1	48	0.414164027	Bacteria	Desulfobacterota	Desulfobulbia	Desulfobulbales	BM004	BM004	BM004 sp002868955	AM-311	GT4	sucrose synthase (EC 2.4.1.13); sucrose-phosphate synthase (EC 2.4.1.14); alpha-glucosyltransferase (EC 2.4.1.52); lipopolysaccharide N-acetylglucosaminyltransferase (EC 2.4.1.56); phosphatidylinositol alpha-mannosyltransferase (EC 2.4.1.57); GDP-Man: Man1GlcNAc2-PP-dolichol alpha-1,3-mannosyltransferase (EC 2.4.1.132); GDP-Man: Man3GlcNAc2-PP-dolichol/Man4GlcNAc2-PP-dolichol alpha-1,2-mannosyltr…
23681	AM-312-G02	AM312G02_19;21631;22197	1.6.5.2	K03809	COG0655	S	NAD(P)H dehydrogenase (quinone) activity	GO:0003674,GO:0003824,GO:0008150,GO:0008152,GO:0016491,GO:0055114	COG0655@1,COG0655@2	AM312G02_19;21631;22197	AM-312-G02_00892	566	cDNA1	11	0.407319222	Bacteria	Desulfobacterota	Desulfobacteria	C00003060	C00003060			AM-312	AA6	1,4-benzoquinone reductase (EC. 1.6.5.6)
16733	AM-311-L05	AM311L05_1;61924;62856			1MXC1	M	PFAM Glycosyl transferase family 2		1MXC1@1224,1RRHP@1236,1WXRS@135613,COG0463@1,COG0463@2	AM311L05_1;61924;62856	AM-311-L05_00057	932	cDNA1	18	0.404776457	Bacteria	Proteobacteria	Gammaproteobacteria	Arenicellales	JAANXG01			AM-311	GT2	cellulose synthase (EC 2.4.1.12); chitin synthase (EC 2.4.1.16); dolichyl-phosphate beta-D-mannosyltransferase (EC 2.4.1.83); dolichyl-phosphate beta-glucosyltransferase (EC 2.4.1.117); N-acetylglucosaminyltransferase (EC 2.4.1.-); N-acetylgalactosaminyltransferase (EC 2.4.1.-); hyaluronan synthase (EC 2.4.1.212); chitin oligosaccharide synthase (EC 2.4.1.-); beta-1,3-glucan synthase (EC 2.4.1.34…
16735	AM-326-C16	AM326C16_4;20720;21496		K12984	1PVP4	M	COG0463 Glycosyltransferases involved in cell wall biogenesis		1PVP4@1224,1RQUH@1236,1XUS5@135623,COG0463@1,COG0463@2	AM326C16_4;20720;21496	AM-326-C16_00202	776	cDNA2	4	0.397997686	Bacteria	Proteobacteria	Gammaproteobacteria	Enterobacterales	Vibrionaceae	Photobacterium		AM-326	GT2	cellulose synthase (EC 2.4.1.12); chitin synthase (EC 2.4.1.16); dolichyl-phosphate beta-D-mannosyltransferase (EC 2.4.1.83); dolichyl-phosphate beta-glucosyltransferase (EC 2.4.1.117); N-acetylglucosaminyltransferase (EC 2.4.1.-); N-acetylgalactosaminyltransferase (EC 2.4.1.-); hyaluronan synthase (EC 2.4.1.212); chitin oligosaccharide synthase (EC 2.4.1.-); beta-1,3-glucan synthase (EC 2.4.1.34…
9560	AM-311-O02	AM311O02_15;7847;9247,AM315I20_32;9138;10280	3.5.1.108,4.2.1.59	K02372	47JFB	IM	Catalyzes the hydrolysis of UDP-3-O-myristoyl-N- acetylglucosamine to form UDP-3-O-myristoylglucosamine and acetate, the committed step in lipid A biosynthesis	GO:0003674,GO:0003824,GO:0016829,GO:0016835,GO:0016836,GO:0019171	47JFB@768503,4NEJ3@976,COG0764@1,COG0764@2,COG0774@1,COG0774@2	AM311O02_15;7847;9247	AM-311-O02_00462	1400	cDNA1	26	0.389227901	Bacteria	Bacteroidota	Bacteroidia	Bacteroidales	B39-G9			AM-311	CE11	UDP-3-0-acyl N-acetylglucosamine deacetylase (EC 3.5.1.108).
16741	AM-326-C16	AM326C16_37;198;2738	2.4.1.129,3.4.16.4	K05366	1MU5A	M	COG5009 Membrane carboxypeptidase penicillin-binding protein	GO:0000270,GO:0003674,GO:0003824,GO:0004180,GO:0004185,GO:0005488,GO:0005515,GO:0005575,GO:0005623,GO:0005886,GO:0005887,GO:0006022,GO:0006023,GO:0006024,GO:0006508,GO:0006807,GO:0008144,GO:0008150,GO:0008152,GO:0008233,GO:0008236,GO:0008238,GO:0008360,GO:0008658,GO:0008955,GO:0009002,GO:0009058,GO:0009059,GO:0009252,GO:0009273,GO:0009987,GO:0016020,GO:0016021,GO:0016740,GO:0016757,GO:0016758,GO:…	1MU5A@1224,1RM7J@1236,1XT2B@135623,COG5009@1,COG5009@2	AM326C16_37;198;2738	AM-326-C16_00785	2540	cDNA1	47	0.387813384	Bacteria	Proteobacteria	Gammaproteobacteria	Enterobacterales	Vibrionaceae	Photobacterium		AM-326	GT51	murein polymerase (EC 2.4.1.129).
4233	AM-312-C04	AM312C04_77;1469;3037	3.4.14.5	K01278	COG2755	E	lipolytic protein G-D-S-L family		COG2755@1,COG2755@2,COG5306@1,COG5306@2	AM312C04_77;1469;3037	AM-312-C04_01060	1568	cDNA1	29	0.38762394	Bacteria	Desulfobacterota	Syntrophobacteria	BM002	BM002	BM002	BM002 sp002899795	AM-312	CE3	acetyl xylan esterase (EC 3.1.1.72).
6956	AM-311-A09	AM311A09_20;7632;9035,AM315G06_1;9242;10645	3.2.1.51	K01206	1IRC7	G	Alpha-L-fucosidase		1IRC7@117747,4NE74@976,COG3669@1,COG3669@2	AM311A09_20;7632;9035	AM-311-A09_00249	1403	cDNA2	7	0.385232258	Bacteria	Gemmatimonadota	Gemmatimonadetes	Longimicrobiales	UBA6960	PXFI01		AM-311	GH29	alpha-L-fucosidase (EC 3.2.1.51); alpha-1,3/1,4-L-fucosidase (EC 3.2.1.111); alpha-1,2-L-fucosidase (EC 3.2.1.63); alpha-1,6-fucosidase (EC 3.2.1.127)
6960	AM-311-P13	AM311P13_39;3064;5037	4.2.1.126	K07106	4NE7B	G	Pfam Glycoside hydrolase 97		4NE7B@976,COG3589@1,COG3589@2	AM311P13_39;3064;5037	AM-311-P13_01200	1973	cDNA1	36	0.38241425	Bacteria	Bacteroidota	Bacteroidia	Cytophagales	Cyclobacteriaceae			AM-311	GH97	glucoamylase (EC 3.2.1.3); alpha-glucosidase (EC 3.2.1.20); alpha-galactosidase (EC 3.2.1.22)
1129	AM-312-N08	AM312N08_20;21982;22593	1.6.5.2	K03809	1MW7N	C	Belongs to the WrbA family	GO:0003674,GO:0003824,GO:0008150,GO:0008152,GO:0016491,GO:0055114	1MW7N@1224,2WMD8@28221,42PF5@68525,COG0655@1,COG0655@2	AM312N08_20;21982;22593	AM-312-N08_00720	611	cDNA2	3	0.379107452	Bacteria	Desulfobacterota	Desulfobacteria	Desulfobacterales	UBA11574	JAAXQD01	JAAXQD01 sp012974475	AM-312	AA6	1,4-benzoquinone reductase (EC. 1.6.5.6)
1130	AM-324-I17	AM324I17_81;15576;16187	1.6.5.2	K03809	1MW7N	C	Belongs to the WrbA family	GO:0003674,GO:0003824,GO:0008150,GO:0008152,GO:0016491,GO:0055114	1MW7N@1224,2WMD8@28221,42PF5@68525,COG0655@1,COG0655@2	AM324I17_81;15576;16187	AM-324-I17_02356	611	cDNA2	3	0.379107452	Bacteria	Desulfobacterota	DSM-4660	Desulfatiglandales	HGW-15			AM-324	AA6	1,4-benzoquinone reductase (EC. 1.6.5.6)
8128	AM-311-B20	AM311B20_2;3762;6431	6.6.1.2	K02230	2IXJY	H	Glycosyl hydrolase family 63 C-terminal domain		2IXJY@203682,COG1429@1,COG1429@2	AM311B20_2;3762;6431	AM-311-B20_00038	2669	cDNA2	13	0.376077244	Bacteria	Planctomycetota	Planctomycetia	Pirellulales	Pirellulaceae			AM-311	GH63	processing alpha-glucosidase (EC 3.2.1.106); alpha-1,3-glucosidase (EC 3.2.1.84); alpha-glucosidase (EC 3.2.1.20); mannosylglycerate alpha-mannosidase / mannosylglycerate hydrolase (EC 3.2.1.170); glucosylglycerate hydrolase (EC 3.2.1.208)
6963	AM-326-G03	AM326G03_20;33002;35680			2FN8T	G	Belongs to the glycosyl hydrolase 43 family		2FN8T@200643,4NIFE@976,COG3507@1,COG3507@2	AM326G03_20;33002;35680	AM-326-G03_00901	2678	cDNA2	13	0.374813355	Bacteria	Bacteroidota	Bacteroidia	Bacteroidales	GCA-2748055	M55B112		AM-326	GH43_2
1145	AM-311-E20	AM311E20_3;6946;8415	1.1.2.4,1.1.3.15	K00102	1MU6Y	C	FAD linked oxidase	GO:0003674,GO:0003824,GO:0006066,GO:0006082,GO:0006950,GO:0006974,GO:0008150,GO:0008152,GO:0009056,GO:0009441,GO:0009987,GO:0016054,GO:0016491,GO:0016614,GO:0017144,GO:0019154,GO:0019752,GO:0032787,GO:0033554,GO:0034308,GO:0034310,GO:0042737,GO:0043436,GO:0044237,GO:0044248,GO:0044281,GO:0044282,GO:0046164,GO:0046296,GO:0046395,GO:0050896,GO:0051716,GO:0055114,GO:0071704,GO:0072329,GO:1901575,GO:…	1MU6Y@1224,1RQX2@1236,1WWEY@135613,COG0277@1,COG0277@2	AM311E20_3;6946;8415	AM-311-E20_00115	1469	cDNA1	26	0.370945583	Bacteria	Proteobacteria	Gammaproteobacteria	Xanthomonadales	SZUA-36	SZUA-36		AM-311	AA7	glucooligosaccharide oxidase (EC 1.1.3.-); chitooligosaccharide oxidase (EC 1.1.3.-); cellooligosaccharide dehydrogenase (EC 1.1.99.-)
6967	AM-311-I11	AM311I11_2;367;1836			1NQRP	G	Alginate lyase		1NQRP@1224,1RS94@1236,1XXEG@135623,2DB8U@1,2Z7SW@2	AM311I11_2;367;1836	AM-311-I11_00079	1469	cDNA2	7	0.367924342	Bacteria	Planctomycetota	Phycisphaerae	Sedimentisphaerales	SG8-4			AM-311	PL38	endo-beta-1,4-glucuronan lyase (EC 4.2.2.14)
16757	AM-311-I13	AM311I13_1;34198;36390			1U7U3	M	glycoside hydrolase family 81		1U7U3@1239,26SHU@186822,4IT1H@91061,COG2273@1,COG2273@2,COG3250@1,COG3250@2,COG5498@1,COG5498@2	AM311I13_1;34198;36390	AM-311-I13_00039	2192	cDNA1	38	0.363330368	Bacteria	Proteobacteria	Gammaproteobacteria	DSM-19610	DSM-19610	Thiogranum		AM-311	CBM32	Binding to galactose and lactose has been demonstrated for the module of Micromonospora viridifaciens sialidase (PMID: 16239725). Binding to polygalacturonic acid has been shown for a Yersinia member (PMID: 17292916). Binding to LacNAc (beta-D-galactosyl-1,4-beta-D-N-acetylglucosamine) has been shown for an N-acetylglucosaminidase from Clostridium perfingens (PMID: 16990278).
4285	AM-312-N08	AM312N08_101;403;2439	3.4.14.5	K01278	COG2755	E	lipolytic protein G-D-S-L family		COG2755@1,COG2755@2,COG5306@1,COG5306@2	AM312N08_101;403;2439	AM-312-N08_01286	2036	cDNA1	33	0.33969943	Bacteria	Desulfobacterota	Desulfobacteria	Desulfobacterales	UBA11574	JAAXQD01	JAAXQD01 sp012974475	AM-312	CE3	acetyl xylan esterase (EC 3.1.1.72).
16777	AM-311-M08	AM311M08_201;1567;2961	3.5.1.108,4.2.1.59	K02372	COG0764	M	UDP-3-O-[3-hydroxymyristoyl] N-acetylglucosamine deacetylase activity	GO:0003674,GO:0003824,GO:0016829,GO:0016835,GO:0016836,GO:0019171	COG0764@1,COG0764@2,COG0774@1,COG0774@2	AM311M08_201;1567;2961	AM-311-M08_02391	1394	cDNA2	6	0.332330923	Bacteria	SM23-31	SM23-31	B21-G16				AM-311	CE11	UDP-3-0-acyl N-acetylglucosamine deacetylase (EC 3.5.1.108).
6989	AM-311-O21	AM311O21_12;8630;10495	3.2.1.31	K01195	47K4T	G	Belongs to the glycosyl hydrolase 2 family		47K4T@768503,4NFPC@976,COG3250@1,COG3250@2	AM311O21_12;8630;10495	AM-311-O21_00281	1865	cDNA2	8	0.331202364	Bacteria	Planctomycetota	Phycisphaerae	Sedimentisphaerales	SG8-4	JAFGPJ01		AM-311	GH2	beta-galactosidase (EC 3.2.1.23) ; beta-mannosidase (EC 3.2.1.25); beta-glucuronidase (EC 3.2.1.31); alpha-L-arabinofuranosidase (EC 3.2.1.55); mannosylglycoprotein endo-beta-mannosidase (EC 3.2.1.152); exo-beta-glucosaminidase (EC 3.2.1.165); alpha-L-arabinopyranosidase (EC 3.2.1.-); beta-galacturonidase (EC 3.2.1.-); beta-xylosidase (EC 3.2.1.37); beta-D-galactofuranosidase (EC 3.2.1.146); beta…
16784	AM-324-A10	AM324A10_10;26828;28978	2.4.1.14,2.4.1.246,3.1.3.24,3.1.3.79	K00696	1MWVX	M	Glycosyl transferase group 1	GO:0003674,GO:0003824,GO:0005975,GO:0005984,GO:0006793,GO:0006796,GO:0008150,GO:0008152,GO:0009058,GO:0009311,GO:0009312,GO:0009987,GO:0016051,GO:0016311,GO:0016740,GO:0016757,GO:0016758,GO:0016787,GO:0016788,GO:0016791,GO:0034637,GO:0042578,GO:0044237,GO:0044238,GO:0044249,GO:0044262,GO:0046351,GO:0071704,GO:1901576	1MWVX@1224,COG0438@1,COG0438@2,COG0561@1,COG0561@2	AM324A10_10;26828;28978	AM-324-A10_00561	2150	cDNA2	9	0.323211144	Bacteria	Proteobacteria	Zetaproteobacteria	Mariprofundales	Mariprofundaceae	WSZY01		AM-324	GT4	sucrose synthase (EC 2.4.1.13); sucrose-phosphate synthase (EC 2.4.1.14); alpha-glucosyltransferase (EC 2.4.1.52); lipopolysaccharide N-acetylglucosaminyltransferase (EC 2.4.1.56); phosphatidylinositol alpha-mannosyltransferase (EC 2.4.1.57); GDP-Man: Man1GlcNAc2-PP-dolichol alpha-1,3-mannosyltransferase (EC 2.4.1.132); GDP-Man: Man3GlcNAc2-PP-dolichol/Man4GlcNAc2-PP-dolichol alpha-1,2-mannosyltr…
16785	AM-311-I14	AM311I14_8;14448;16877	2.4.1.13	K00695	1QZ01	M	sucrose synthase		1QZ01@1224,1RZJA@1236,1X05E@135613,COG0438@1,COG0438@2	AM311I14_8;14448;16877	AM-311-I14_00242	2429	cDNA2	10	0.317873821	Bacteria	Desulfobacterota	Desulfobulbia	Desulfobulbales	BM004	BM004	BM004 sp002868955	AM-311	GT4	sucrose synthase (EC 2.4.1.13); sucrose-phosphate synthase (EC 2.4.1.14); alpha-glucosyltransferase (EC 2.4.1.52); lipopolysaccharide N-acetylglucosaminyltransferase (EC 2.4.1.56); phosphatidylinositol alpha-mannosyltransferase (EC 2.4.1.57); GDP-Man: Man1GlcNAc2-PP-dolichol alpha-1,3-mannosyltransferase (EC 2.4.1.132); GDP-Man: Man3GlcNAc2-PP-dolichol/Man4GlcNAc2-PP-dolichol alpha-1,2-mannosyltr…
23852	AM-311-O09	AM311O09_226;3237;3989			1QVEM	S	Glycosyl transferase family 2		1QVEM@1224,2MPYZ@213118,2WQC2@28221,42TG8@68525,COG1216@1,COG1216@2	AM311O09_226;3237;3989	AM-311-O09_02895	752	cDNA2	3	0.308024805	Bacteria	Desulfobacterota	Desulfobacteria	Desulfobacterales	UBA2174_A			AM-311	GT2	cellulose synthase (EC 2.4.1.12); chitin synthase (EC 2.4.1.16); dolichyl-phosphate beta-D-mannosyltransferase (EC 2.4.1.83); dolichyl-phosphate beta-glucosyltransferase (EC 2.4.1.117); N-acetylglucosaminyltransferase (EC 2.4.1.-); N-acetylgalactosaminyltransferase (EC 2.4.1.-); hyaluronan synthase (EC 2.4.1.212); chitin oligosaccharide synthase (EC 2.4.1.-); beta-1,3-glucan synthase (EC 2.4.1.34…
7006	AM-311-B20	AM311B20_10;12092;14290	2.4.1.1,2.4.1.11,2.4.1.8	K00688	2IY0J	G	COG0058 Glucan phosphorylase	GO:0005575,GO:0005622,GO:0005623,GO:0005737,GO:0005829,GO:0005886,GO:0016020,GO:0044424,GO:0044444,GO:0044464,GO:0071944	2IY0J@203682,COG0058@1,COG0058@2	AM311B20_10;12092;14290	AM-311-B20_00233	2198	cDNA1	32	0.305127213	Bacteria	Planctomycetota	Planctomycetia	Pirellulales	Pirellulaceae			AM-311	GT35	glycogen or starch phosphorylase (EC 2.4.1.1).
16794	AM-311-O09	AM311O09_60;4474;6780			1R3Q9	M	Glycosyl transferases group 1		1R3Q9@1224,2MQ1W@213118,2WM1F@28221,42MQ2@68525,COG0438@1,COG0438@2	AM311O09_60;4474;6780	AM-311-O09_01467	2306	cDNA2	9	0.301346037	Bacteria	Desulfobacterota	Desulfobacteria	Desulfobacterales	UBA2174_A			AM-311	GT4	sucrose synthase (EC 2.4.1.13); sucrose-phosphate synthase (EC 2.4.1.14); alpha-glucosyltransferase (EC 2.4.1.52); lipopolysaccharide N-acetylglucosaminyltransferase (EC 2.4.1.56); phosphatidylinositol alpha-mannosyltransferase (EC 2.4.1.57); GDP-Man: Man1GlcNAc2-PP-dolichol alpha-1,3-mannosyltransferase (EC 2.4.1.132); GDP-Man: Man3GlcNAc2-PP-dolichol/Man4GlcNAc2-PP-dolichol alpha-1,2-mannosyltr…
7009	AM-311-C15	AM311C15_69;4958;7402	2.4.1.1	K00688	1JPC9	G	Carbohydrate phosphorylase	GO:0000272,GO:0003674,GO:0003824,GO:0004645,GO:0005488,GO:0005575,GO:0005622,GO:0005623,GO:0005737,GO:0005975,GO:0005976,GO:0005977,GO:0005980,GO:0006073,GO:0006091,GO:0006112,GO:0008144,GO:0008150,GO:0008152,GO:0008184,GO:0009056,GO:0009057,GO:0009251,GO:0009987,GO:0015980,GO:0016052,GO:0016740,GO:0016757,GO:0016758,GO:0019842,GO:0030170,GO:0036094,GO:0043167,GO:0043168,GO:0043170,GO:0044042,GO:…	1JPC9@119043,1MW4J@1224,2TRER@28211,COG0058@1,COG0058@2	AM311C15_69;4958;7402	AM-311-C15_01251	2444	cDNA1	35	0.300141117	Bacteria	Proteobacteria	Gammaproteobacteria	Xanthomonadales	SZUA-36	JABDPF01		AM-311	GT35	glycogen or starch phosphorylase (EC 2.4.1.1).
16798	AM-311-I18	AM311I18_22;946;2211	2.4.99.12,2.4.99.13,2.4.99.14,2.4.99.15	K02527	1MU9F	M	PFAM Three-deoxy-D-manno-octulosonic-acid transferase	GO:0003674,GO:0003824,GO:0005575,GO:0005623,GO:0005886,GO:0005975,GO:0006629,GO:0006643,GO:0006644,GO:0006664,GO:0006793,GO:0006796,GO:0008150,GO:0008152,GO:0008610,GO:0008654,GO:0009058,GO:0009245,GO:0009247,GO:0009311,GO:0009312,GO:0009987,GO:0016020,GO:0016051,GO:0016740,GO:0019637,GO:0044237,GO:0044238,GO:0044249,GO:0044255,GO:0044464,GO:0046467,GO:0046493,GO:0071704,GO:0071944,GO:0090407,GO:…	1MU9F@1224,1RNBR@1236,1WX73@135613,COG1519@1,COG1519@2	AM311I18_22;946;2211	AM-311-I18_00740	1265	cDNA1	18	0.298222655	Bacteria	Proteobacteria	Gammaproteobacteria	Chromatiales	Sedimenticolaceae			AM-311	GT30	CMP-beta-KDO: alpha-3-deoxy-D-manno-octulosonic-acid (KDO) transferase (EC 2.4.99.-).
23896	AM-326-E11	AM326E11_6;2827;3555	4.2.1.83	K16515	1PE5I	S	GlcNAc-PI de-N-acetylase	GO:0003674,GO:0003824,GO:0006082,GO:0006725,GO:0008150,GO:0008152,GO:0009056,GO:0009987,GO:0016054,GO:0016829,GO:0016835,GO:0016836,GO:0017144,GO:0018918,GO:0018958,GO:0019336,GO:0019396,GO:0019439,GO:0019752,GO:0032787,GO:0042537,GO:0042737,GO:0043436,GO:0044237,GO:0044248,GO:0044281,GO:0044282,GO:0046395,GO:0047584,GO:0071704,GO:0072329,GO:1901360,GO:1901361,GO:1901575,GO:1901615,GO:1901616	1PE5I@1224,2WC3P@28216,3T66Y@506,COG2120@1,COG2120@2	AM326E11_6;2827;3555	AM-326-E11_00144	728	cDNA1	10	0.287890459	Bacteria	Chloroflexota	Dehalococcoidia	Dehalococcoidales				AM-326	CE14	N-acetyl-1-D-myo-inosityl-2-amino-2-deoxy-alpha-D-glucopyranoside deacetylase (EC 3.5.1.89); diacetylchitobiose deacetylase (EC 3.5.1.-); mycothiol S-conjugate amidase (EC 3.5.1.-)
23907	AM-312-O02	AM312O02_13;11505;12830			COG0673	S	inositol 2-dehydrogenase activity		COG0673@1,COG0673@2	AM312O02_13;11505;12830	AM-312-O02_00635	1325	cDNA1	18	0.284718232	Bacteria	Acidobacteriota	Aminicenantia	Aminicenantales	Aminicenantaceae	Aminicenans		AM-312	GH109	alpha-N-acetylgalactosaminidase (EC 3.2.1.49); beta-N-acetylhexosaminidase (EC 3.2.1.52)
1347	AM-326-K23	AM326K23_9;28039;29667	1.1.3.15	K00104	COG0277	C	FAD linked oxidase domain protein		COG0277@1,COG0277@2	AM326K23_9;28039;29667	AM-326-K23_00385	1628	cDNA2	6	0.284563456	Bacteria	Chloroflexota	Dehalococcoidia	Dehalococcoidales	W111	W111		AM-326	AA4	vanillyl-alcohol oxidase (EC 1.1.3.38)
7024	AM-311-I11	AM311I11_218;2982;4355	3.2.1.51	K01206	47KQM	G	Alpha-L-fucosidase		47KQM@768503,4NE74@976,COG2755@1,COG2755@2,COG3669@1,COG3669@2	AM311I11_218;2982;4355	AM-311-I11_04847	1373	cDNA2	5	0.281178263	Bacteria	Planctomycetota	Phycisphaerae	Sedimentisphaerales	SG8-4			AM-311	GH29	alpha-L-fucosidase (EC 3.2.1.51); alpha-1,3/1,4-L-fucosidase (EC 3.2.1.111); alpha-1,2-L-fucosidase (EC 3.2.1.63); alpha-1,6-fucosidase (EC 3.2.1.127)
23933	AM-312-B17	AM312B17_17;5000;5833			1MZSD	S	PFAM Glycosyl transferase family 2		1MZSD@1224,2MHMR@213118,2WJYJ@28221,42Q1D@68525,COG1216@1,COG1216@2	AM312B17_17;5000;5833	AM-312-B17_00463	833	cDNA2	3	0.278072813	Bacteria	Desulfobacterota	Desulfobacteria	Desulfobacterales				AM-312	GT2	cellulose synthase (EC 2.4.1.12); chitin synthase (EC 2.4.1.16); dolichyl-phosphate beta-D-mannosyltransferase (EC 2.4.1.83); dolichyl-phosphate beta-glucosyltransferase (EC 2.4.1.117); N-acetylglucosaminyltransferase (EC 2.4.1.-); N-acetylgalactosaminyltransferase (EC 2.4.1.-); hyaluronan synthase (EC 2.4.1.212); chitin oligosaccharide synthase (EC 2.4.1.-); beta-1,3-glucan synthase (EC 2.4.1.34…
16824	AM-311-C17	AM311C17_105;41;892	3.5.1.108,4.2.1.59	K02535	1MV6T	M	Catalyzes the hydrolysis of UDP-3-O-myristoyl-N- acetylglucosamine to form UDP-3-O-myristoylglucosamine and acetate, the committed step in lipid A biosynthesis	GO:0003674,GO:0003824,GO:0005488,GO:0005506,GO:0005575,GO:0005622,GO:0005623,GO:0005737,GO:0005975,GO:0006629,GO:0006643,GO:0006644,GO:0006664,GO:0006793,GO:0006796,GO:0008150,GO:0008152,GO:0008270,GO:0008610,GO:0008654,GO:0008759,GO:0009058,GO:0009245,GO:0009247,GO:0009311,GO:0009312,GO:0009987,GO:0016051,GO:0016787,GO:0016810,GO:0016811,GO:0019213,GO:0019637,GO:0043167,GO:0043169,GO:0044237,GO:…	1MV6T@1224,2MHWY@213118,2WJ4I@28221,42MVM@68525,COG0774@1,COG0774@2	AM311C17_105;41;892	AM-311-C17_01728	851	cDNA2	3	0.272191132	Bacteria	Desulfobacterota	Desulfobacteria	Desulfobacterales	ETH-SRB1			AM-311	CE11	UDP-3-0-acyl N-acetylglucosamine deacetylase (EC 3.5.1.108).
7029	AM-312-K17	AM312K17_11;49967;51670	2.4.1.7	K00690	1MVKX	G	PFAM Alpha amylase, catalytic		1MVKX@1224,2MIDT@213118,2WK5W@28221,42P6Z@68525,COG0366@1,COG0366@2	AM312K17_11;49967;51670	AM-312-K17_01033	1703	cDNA2	6	0.272031302	Bacteria	Desulfobacterota	Desulfobacteria	Desulfobacterales				AM-312	GH13_18
1384	AM-324-G23	AM324G23_12;4298;5686	1.1.2.4,1.1.3.15	K00102	1MU6Y	C	Glycolate oxidase subunit	GO:0003674,GO:0003824,GO:0006066,GO:0006082,GO:0006950,GO:0006974,GO:0008150,GO:0008152,GO:0009056,GO:0009441,GO:0009987,GO:0016054,GO:0016491,GO:0016614,GO:0017144,GO:0019154,GO:0019752,GO:0032787,GO:0033554,GO:0034308,GO:0034310,GO:0042737,GO:0043436,GO:0044237,GO:0044248,GO:0044281,GO:0044282,GO:0046164,GO:0046296,GO:0046395,GO:0050896,GO:0051716,GO:0055114,GO:0071704,GO:0072329,GO:1901575,GO:…	1MU6Y@1224,2YMAY@29547,42M0V@68525,COG0277@1,COG0277@2	AM324G23_12;4298;5686	AM-324-G23_00302	1388	cDNA1	18	0.271795143	Bacteria	Campylobacterota	Campylobacteria	Campylobacterales	Sulfurovaceae	Sulfurovum		AM-324	AA4	vanillyl-alcohol oxidase (EC 1.1.3.38)
7030	AM-312-N08	AM312N08_5;28837;29850			1MVKH	G	Polysaccharide deacetylase		1MVKH@1224,2VIWN@28216,372SU@32003,COG0726@1,COG0726@2	AM312N08_5;28837;29850	AM-312-N08_00245	1013	cDNA1	13	0.268963012	Bacteria	Desulfobacterota	Desulfobacteria	Desulfobacterales	UBA11574	JAAXQD01	JAAXQD01 sp012974475	AM-312	CE4	acetyl xylan esterase (EC 3.1.1.72); chitin deacetylase (EC 3.5.1.41); chitooligosaccharide deacetylase (EC 3.5.1.-); peptidoglycan GlcNAc deacetylase (EC 3.5.1.-); peptidoglycan N-acetylmuramic acid deacetylase (EC 3.5.1.-).
23957	AM-311-O09	AM311O09_129;921;2072			1NE6T	S	Glycosyltransferase family 28 C-terminal domain		1NE6T@1224,2MHTF@213118,2WJA3@28221,42M07@68525,COG4671@1,COG4671@2	AM311O09_129;921;2072	AM-311-O09_02243	1151	cDNA2	4	0.268328588	Bacteria	Desulfobacterota	Desulfobacteria	Desulfobacterales	UBA2174_A			AM-311	GT28	1,2-diacylglycerol 3-beta-galactosyltransferase (EC 2.4.1.46); 1,2-diacylglycerol 3-beta-glucosyltransferase (EC 2.4.1.157); UDP-GlcNAc: Und-PP-MurAc-pentapeptide beta-N-acetylglucosaminyltransferase (EC 2.4.1.227); digalactosyldiacylglycerol synthase (EC 2.4.1.241)
7032	AM-324-C23	AM324C23_19;17995;19329	3.2.1.21	K05350	2NPRZ	G	Glycosyl hydrolase family 1		2NPRZ@2323,COG2723@1,COG2723@2	AM324C23_19;17995;19329	AM-324-C23_00940	1334	cDNA1	17	0.267086381	Bacteria	Chloroflexota	Anaerolineae	Anaerolineales	UBA4823			AM-324	GH1	beta-glucosidase (EC 3.2.1.21); beta-galactosidase (EC 3.2.1.23); beta-mannosidase (EC 3.2.1.25); beta-glucuronidase (EC 3.2.1.31); beta-xylosidase (EC 3.2.1.37); beta-D-fucosidase (EC 3.2.1.38); phlorizin hydrolase (EC 3.2.1.62); exo-beta-1,4-glucanase (EC 3.2.1.74); 6-phospho-beta-galactosidase (EC 3.2.1.85); 6-phospho-beta-glucosidase (EC 3.2.1.86); strictosidine beta-glucosidase (EC 3.2.1.105…
16836	AM-311-I14	AM311I14_46;6442;7023		K08309	2NPR5	M	Transglycosylase SLT domain		2NPR5@2323,COG0741@1,COG0741@2	AM311I14_46;6442;7023	AM-311-I14_00895	581	cDNA2	2	0.265788472	Bacteria	Desulfobacterota	Desulfobulbia	Desulfobulbales	BM004	BM004	BM004 sp002868955	AM-311	GH23	lysozyme type G (EC 3.2.1.17); peptidoglycan lyase (EC 4.2.2.n1) also known in the literature as peptidoglycan lytic transglycosylase; chitinase (EC 3.2.1.14)
7038	AM-311-M20	AM311M20_152;252;1700,AM312K03_7;39262;40710	2.4.1.7	K00690	1MVKX	G	Alpha amylase, catalytic domain	GO:0003674,GO:0003824,GO:0004645,GO:0009018,GO:0016740,GO:0016757,GO:0016758	1MVKX@1224,2MJES@213118,2WMG1@28221,42P05@68525,COG0366@1,COG0366@2	AM311M20_152;252;1700	AM-311-M20_03053	1448	cDNA1	18	0.260532913	Bacteria	Desulfobacterota	Desulfobacteria	Desulfobacterales	UBA11574			AM-311	GH13_18
4390	AM-311-K07	AM311K07_19;12989;14713			1IRDW	E	FAD dependent oxidoreductase		1IRDW@117747,4NHJT@976,COG2303@1,COG2303@2	AM311K07_19;12989;14713	AM-311-K07_01030	1724	cDNA1	21	0.255294045	Bacteria	Bacteroidota	Bacteroidia	Flavobacteriales	Flavobacteriaceae	Eudoraea		AM-311	AA3	cellobiose dehydrogenase (EC 1.1.99.18); glucose 1-oxidase (EC 1.1.3.4); aryl alcohol oxidase (EC 1.1.3.7); alcohol oxidase (EC 1.1.3.13); pyranose oxidase (EC 1.1.3.10); glucose 1-dehydrogenase (FAD, quinone) (EC 1.1.5.9); pyranose dehydrogenase (EC 1.1.99.29); oligosaccharide dehydrogenase (FAD) (EC 1.1.5.-)
16849	AM-311-I18	AM311I18_1;18032;18943	3.5.1.108,4.2.1.59	K02535	1J54C	M	Catalyzes the hydrolysis of UDP-3-O-myristoyl-N- acetylglucosamine to form UDP-3-O-myristoylglucosamine and acetate, the committed step in lipid A biosynthesis		1J54C@118884,1MV6T@1224,1RQ72@1236,COG0774@1,COG0774@2	AM311I18_1;18032;18943	AM-311-I18_00018	911	cDNA1	11	0.25306551	Bacteria	Proteobacteria	Gammaproteobacteria	Chromatiales	Sedimenticolaceae			AM-311	CE11	UDP-3-0-acyl N-acetylglucosamine deacetylase (EC 3.5.1.108).
6141	AM-311-G11	AM311G11_49;17741;20203	2.4.1.1	K00688	1MW4J	F	Phosphorylase is an important allosteric enzyme in carbohydrate metabolism. Enzymes from different sources differ in their regulatory mechanisms and in their natural substrates. However, all known phosphorylases share catalytic and structural properties	GO:0000272,GO:0003674,GO:0003824,GO:0004645,GO:0005488,GO:0005575,GO:0005622,GO:0005623,GO:0005737,GO:0005975,GO:0005976,GO:0005977,GO:0005980,GO:0006073,GO:0006091,GO:0006112,GO:0008144,GO:0008150,GO:0008152,GO:0008184,GO:0009056,GO:0009057,GO:0009251,GO:0009987,GO:0015980,GO:0016052,GO:0016740,GO:0016757,GO:0016758,GO:0019842,GO:0030170,GO:0036094,GO:0043167,GO:0043168,GO:0043170,GO:0044042,GO:…	1MW4J@1224,2WIMH@28221,42N22@68525,43U0M@69541,COG0058@1,COG0058@2	AM311G11_49;17741;20203	AM-311-G11_01788	2462	cDNA2	8	0.250890499	Bacteria	Riflebacteria	Ozemobacteria					AM-311	GT35	glycogen or starch phosphorylase (EC 2.4.1.1).
21813	AM-311-I23	AM311I23_53;1350;3512	1.11.1.21	K03782	1MUBF	P	Bifunctional enzyme with both catalase and broad- spectrum peroxidase activity		1MUBF@1224,1RNA5@1236,1WWMA@135613,COG0376@1,COG0376@2	AM311I23_53;1350;3512	AM-311-I23_01447	2162	cDNA2	7	0.249991146	Bacteria	Proteobacteria	Gammaproteobacteria	Xanthomonadales	SZUA-36	JABDPF01		AM-311	AA2	manganese peroxidase (EC 1.11.1.13); versatile peroxidase (EC 1.11.1.16); lignin peroxidase (EC 1.11.1.14); peroxidase (EC 1.11.1.-); cytochrome-c peroxidase (EC 1.11.1.5); ascorbate peroxidase (EC 1.11.1.11)
7052	AM-311-G03	AM311G03_108;3835;6330	3.2.1.21	K05349	2JHNP	G	PFAM glycoside hydrolase family 3		2JHNP@204432,3Y2YR@57723,COG1472@1,COG1472@2	AM311G03_108;3835;6330	AM-311-G03_01426	2495	cDNA2	8	0.247572108	Bacteria	Bacteroidota	Bacteroidia	Bacteroidales	UBA10428	JAFGQQ01		AM-311	GH3	beta-glucosidase (EC 3.2.1.21); xylan 1,4-beta-xylosidase (EC 3.2.1.37); beta-glucosylceramidase (EC 3.2.1.45); beta-N-acetylhexosaminidase (EC 3.2.1.52); alpha-L-arabinofuranosidase (EC 3.2.1.55); glucan 1,4-beta-glucosidase (EC 3.2.1.74); isoprimeverose-producing oligoxyloglucan hydrolase (EC 3.2.1.120); coniferin beta-glucosidase (EC 3.2.1.126); exo-1,3-1,4-glucanase (EC 3.2.1.-); beta-N-acety…
7053	AM-311-M10	AM311M10_6;21420;23969	2.4.1.1,2.4.1.8	K00688	1MW4J	G	phosphorylase		1MW4J@1224,2MIPG@213118,2WIPF@28221,42MEQ@68525,COG0058@1,COG0058@2	AM311M10_6;21420;23969	AM-311-M10_00242	2549	cDNA2	8	0.242327348	Bacteria	Desulfobacterota	Desulfobacteria	Desulfobacterales	B30-G6	B30-G6		AM-311	GT35	glycogen or starch phosphorylase (EC 2.4.1.1).
16862	AM-311-J08	AM311J08_114;3053;4330	2.4.1.250	K15521	2G5KS	M	Glycosyl transferase 4-like domain	GO:0003674,GO:0003824,GO:0005575,GO:0005622,GO:0005623,GO:0005737,GO:0005829,GO:0006790,GO:0008150,GO:0008152,GO:0008194,GO:0008375,GO:0009058,GO:0009987,GO:0010125,GO:0010126,GO:0016137,GO:0016138,GO:0016740,GO:0016757,GO:0016758,GO:0044237,GO:0044249,GO:0044272,GO:0044424,GO:0044444,GO:0044464,GO:0051186,GO:0051188,GO:0071704,GO:1901135,GO:1901137,GO:1901576,GO:1901657,GO:1901659	2G5KS@200795,34CVY@301297,COG0438@1,COG0438@2	AM311J08_114;3053;4330	AM-311-J08_01488	1277	cDNA2	4	0.24185294	Bacteria	Desulfobacterota	Desulfobacteria	Desulfobacterales	ETH-SRB1			AM-311	GT4	sucrose synthase (EC 2.4.1.13); sucrose-phosphate synthase (EC 2.4.1.14); alpha-glucosyltransferase (EC 2.4.1.52); lipopolysaccharide N-acetylglucosaminyltransferase (EC 2.4.1.56); phosphatidylinositol alpha-mannosyltransferase (EC 2.4.1.57); GDP-Man: Man1GlcNAc2-PP-dolichol alpha-1,3-mannosyltransferase (EC 2.4.1.132); GDP-Man: Man3GlcNAc2-PP-dolichol/Man4GlcNAc2-PP-dolichol alpha-1,2-mannosyltr…
1488	AM-311-I14	AM311I14_29;3184;3795,AM311M10_9;4106;4717,AM312N08_20;21982;22593,AM324I17_81;15576;16187	1.6.5.2	K03809	1MW7N	C	NADPH-dependent FMN reductase	GO:0003674,GO:0003824,GO:0008150,GO:0008152,GO:0016491,GO:0055114	1MW7N@1224,2MIX9@213118,2WMD8@28221,42PF5@68525,COG0655@1,COG0655@2	AM311I14_29;3184;3795	AM-311-I14_00645	611	cDNA1	7	0.240112894	Bacteria	Desulfobacterota	Desulfobulbia	Desulfobulbales	BM004	BM004	BM004 sp002868955	AM-311	AA6	1,4-benzoquinone reductase (EC. 1.6.5.6)
1491	AM-311-C17	AM311C17_315;3525;4661			1G207	C	FAD linked oxidase		1G207@1117,COG0277@1,COG0277@2	AM311C17_315;3525;4661	AM-311-C17_03141	1136	cDNA1	13	0.239841136	Bacteria	Desulfobacterota	Desulfobacteria	Desulfobacterales	ETH-SRB1			AM-311	AA7	glucooligosaccharide oxidase (EC 1.1.3.-); chitooligosaccharide oxidase (EC 1.1.3.-); cellooligosaccharide dehydrogenase (EC 1.1.99.-)
16866	AM-311-E20	AM311E20_166;3854;4819	3.5.1.108,4.2.1.59	K02535	1MV6T	M	Catalyzes the hydrolysis of UDP-3-O-myristoyl-N- acetylglucosamine to form UDP-3-O-myristoylglucosamine and acetate, the committed step in lipid A biosynthesis		1MV6T@1224,1RQ72@1236,1X38C@135614,COG0774@1,COG0774@2	AM311E20_166;3854;4819	AM-311-E20_02442	965	cDNA1	11	0.238904331	Bacteria	Proteobacteria	Gammaproteobacteria	Xanthomonadales	SZUA-36	SZUA-36		AM-311	CE11	UDP-3-0-acyl N-acetylglucosamine deacetylase (EC 3.5.1.108).
7065	AM-311-F14	AM311F14_11;11962;13383,AM311I23_8;37144;38565			1HYB7	G	Alpha amylase, catalytic domain		1HYB7@117743,2P04M@237,4NEVK@976,COG0366@1,COG0366@2	AM311F14_11;11962;13383	AM-311-F14_00208	1421	cDNA1	16	0.235985086	Bacteria	Proteobacteria	Gammaproteobacteria	Xanthomonadales	SZUA-36	JABDPF01		AM-311	GH13	alpha-amylase (EC 3.2.1.1); pullulanase (EC 3.2.1.41); cyclomaltodextrin glucanotransferase (EC 2.4.1.19); cyclomaltodextrinase (EC 3.2.1.54); trehalose-6-phosphate hydrolase (EC 3.2.1.93); oligo-alpha-glucosidase (EC 3.2.1.10); maltogenic amylase (EC 3.2.1.133); neopullulanase (EC 3.2.1.135); alpha-glucosidase (EC 3.2.1.20); maltotetraose-forming alpha-amylase (EC 3.2.1.60); isoamylase (EC 3.2.1…
7068	AM-311-A06	AM311A06_95;420;2402			2N90H	G	Glycogen debranching enzyme N terminal		2N90H@224756,2XUJF@28890,COG3408@1,arCOG03287@2157	AM311A06_95;420;2402	AM-311-A06_00911	1982	cDNA2	6	0.233738298	Archaea	Altiarchaeota	Altiarchaeia	IMC4				AM-311	GH133	amylo-alpha-1,6-glucosidase (EC 3.2.1.33);
16883	AM-326-A07	AM326A07_18;35779;36801	2.7.8.7,3.2.1.21,3.2.1.52	K00997	1MVAJ	M	Plays a role in peptidoglycan recycling by cleaving the terminal beta-1,4-linked N-acetylglucosamine (GlcNAc) from peptide-linked peptidoglycan fragments, giving rise to free GlcNAc, anhydro-N-acetylmuramic acid and anhydro-N-acetylmuramic acid-linked peptides	GO:0000270,GO:0003674,GO:0003824,GO:0004553,GO:0004563,GO:0005575,GO:0005622,GO:0005623,GO:0005737,GO:0005829,GO:0006022,GO:0006807,GO:0008150,GO:0008152,GO:0009254,GO:0009273,GO:0009987,GO:0015929,GO:0016787,GO:0016798,GO:0030203,GO:0042546,GO:0043170,GO:0044085,GO:0044424,GO:0044444,GO:0044464,GO:0071554,GO:0071704,GO:0071840,GO:1901135,GO:1901564	1MVAJ@1224,1RMQF@1236,2QAW6@267890,COG1472@1,COG1472@2	AM326A07_18;35779;36801	AM-326-A07_01077	1022	cDNA2	3	0.226648389	Bacteria	Proteobacteria	Gammaproteobacteria	Enterobacterales	Shewanellaceae	Shewanella	Shewanella sp002873135	AM-326	GH3	beta-glucosidase (EC 3.2.1.21); xylan 1,4-beta-xylosidase (EC 3.2.1.37); beta-glucosylceramidase (EC 3.2.1.45); beta-N-acetylhexosaminidase (EC 3.2.1.52); alpha-L-arabinofuranosidase (EC 3.2.1.55); glucan 1,4-beta-glucosidase (EC 3.2.1.74); isoprimeverose-producing oligoxyloglucan hydrolase (EC 3.2.1.120); coniferin beta-glucosidase (EC 3.2.1.126); exo-1,3-1,4-glucanase (EC 3.2.1.-); beta-N-acety…
7080	AM-311-I23	AM311I23_16;6883;8589	3.2.1.37	K01198	1NNX4	G	Belongs to the glycosyl hydrolase 43 family		1NNX4@1224,1RYTM@1236,3X36Q@547,COG3507@1,COG3507@2	AM311I23_16;6883;8589	AM-311-I23_00595	1706	cDNA2	5	0.226294112	Bacteria	Proteobacteria	Gammaproteobacteria	Xanthomonadales	SZUA-36	JABDPF01		AM-311	GH43_11
7081	AM-311-K15	AM311K15_402;3010;4035	3.2.1.1	K01176	47MR6	G	PFAM Alpha amylase, catalytic	GO:0005575,GO:0005622,GO:0005623,GO:0005737,GO:0044424,GO:0044464	47MR6@768503,4NEXF@976,COG0366@1,COG0366@2,COG3291@1,COG3291@2	AM311K15_402;3010;4035	AM-311-K15_04500	1025	cDNA2	3	0.225985028	Bacteria	CSSED10-310	JAFGSJ01	JAFGSJ01	JAFGSJ01			AM-311	GH13_36
9563	AM-322-C20	AM322C20_2;1124;2515,AM326I13_22;21054;22445	3.5.1.108,4.2.1.59	K02372	2FM6X	IM	Catalyzes the hydrolysis of UDP-3-O-myristoyl-N- acetylglucosamine to form UDP-3-O-myristoylglucosamine and acetate, the committed step in lipid A biosynthesis	GO:0003674,GO:0003824,GO:0016829,GO:0016835,GO:0016836,GO:0019171	2FM6X@200643,4NEJ3@976,COG0764@1,COG0764@2,COG0774@1,COG0774@2	AM322C20_2;1124;2515	AM-322-C20_00037	1391	cDNA2	4	0.222031779	Bacteria	Bacteroidota	Bacteroidia	Bacteroidales	UBA12077	UBA12077		AM-322	CE11	UDP-3-0-acyl N-acetylglucosamine deacetylase (EC 3.5.1.108).
7088	AM-311-I11	AM311I11_212;7433;9532	3.2.1.68	K01214	1MU19	G	Belongs to the glycosyl hydrolase 13 family		1MU19@1224,2WKFS@28221,42P3J@68525,COG1523@1,COG1523@2	AM311I11_212;7433;9532	AM-311-I11_04789	2099	cDNA2	6	0.220709532	Bacteria	Planctomycetota	Phycisphaerae	Sedimentisphaerales	SG8-4			AM-311	CBM48	Modules of approx. 100 residues with glycogen-binding function, appended to GH13 modules. Also found in the beta subunit (glycogen-binding) of AMP-activated protein kinases (AMPK)
7089	AM-324-D19	AM324D19_1;61886;63232			1UZWX	G	PFAM glycoside hydrolase, family 10		1UZWX@1239,24BPR@186801,COG3693@1,COG3693@2	AM324D19_1;61886;63232	AM-324-D19_00051	1346	cDNA1	14	0.217992538	Bacteria	Latescibacterota	Latescibacteria	Latescibacterales	Latescibacteraceae			AM-324	GH10	endo-1,4-beta-xylanase (EC 3.2.1.8); endo-1,3-beta-xylanase (EC 3.2.1.32); tomatinase (EC 3.2.1.-); xylan endotransglycosylase (EC 2.4.2.-); endo-beta-1,4-glucanase (EC 3.2.1.4); [retaining] arabinoxylan-specific endo-beta-1,4-xylanase (EC 3.2.1.-); oligosaccharide reducing-end xylanase (EC 3.2.1.156)
7095	AM-311-K15	AM311K15_238;8124;10640	2.4.1.1	K00688	2NP1W	G	Phosphorylase is an important allosteric enzyme in carbohydrate metabolism. Enzymes from different sources differ in their regulatory mechanisms and in their natural substrates. However, all known phosphorylases share catalytic and structural properties	GO:0000272,GO:0003674,GO:0003824,GO:0004645,GO:0005488,GO:0005575,GO:0005622,GO:0005623,GO:0005737,GO:0005975,GO:0005976,GO:0005977,GO:0005980,GO:0006073,GO:0006091,GO:0006112,GO:0008144,GO:0008150,GO:0008152,GO:0008184,GO:0009056,GO:0009057,GO:0009251,GO:0009987,GO:0015980,GO:0016052,GO:0016740,GO:0016757,GO:0016758,GO:0019842,GO:0030170,GO:0036094,GO:0043167,GO:0043168,GO:0043170,GO:0044042,GO:…	2NP1W@2323,COG0058@1,COG0058@2	AM311K15_238;8124;10640	AM-311-K15_03409	2516	cDNA2	7	0.214817511	Bacteria	CSSED10-310	JAFGSJ01	JAFGSJ01	JAFGSJ01			AM-311	GT35	glycogen or starch phosphorylase (EC 2.4.1.1).
7105	AM-312-L20	AM312L20_38;5359;6876	2.4.1.21	K00703	1J895	G	Starch synthase catalytic domain	GO:0000271,GO:0003674,GO:0003824,GO:0004373,GO:0005575,GO:0005622,GO:0005623,GO:0005737,GO:0005829,GO:0005975,GO:0005976,GO:0005977,GO:0005978,GO:0006073,GO:0006091,GO:0006112,GO:0008150,GO:0008152,GO:0008194,GO:0009058,GO:0009059,GO:0009250,GO:0009987,GO:0015980,GO:0016051,GO:0016740,GO:0016757,GO:0016758,GO:0033692,GO:0034637,GO:0034645,GO:0035251,GO:0043170,GO:0044042,GO:0044237,GO:0044238,GO:…	1J895@118884,1MUGM@1224,1RNMP@1236,COG0297@1,COG0297@2	AM312L20_38;5359;6876	AM-312-L20_01075	1517	cDNA2	4	0.203590115	Bacteria	Proteobacteria	Gammaproteobacteria	Chromatiales	Sedimenticolaceae	DRKS01		AM-312	GT5	UDP-Glc: glycogen glucosyltransferase (EC 2.4.1.11); ADP-Glc: starch glucosyltransferase (EC 2.4.1.21); NDP-Glc: starch glucosyltransferase (EC 2.4.1.242); UDP-Glc: alpha-1,3-glucan synthase (EC 2.4.1.183) UDP-Glc: alpha-1,4-glucan synthase (EC 2.4.1.-)
16925	AM-326-A07	AM326A07_21;25110;26141		K08305	1MUZ3	M	TIGRFAM lytic murein transglycosylase B		1MUZ3@1224,1RMQ6@1236,2Q95Q@267890,COG2951@1,COG2951@2	AM326A07_21;25110;26141	AM-326-A07_01189	1031	cDNA1	10	0.203282497	Bacteria	Proteobacteria	Gammaproteobacteria	Enterobacterales	Shewanellaceae	Shewanella	Shewanella sp002873135	AM-326	GH103	peptidoglycan lytic transglycosylase (EC 3.2.1.-)
16930	AM-311-N13	AM311N13_38;2929;4854		K08307	1MWKE	M	Lytic transglycosylase catalytic		1MWKE@1224,2MJ3U@213118,2WJ54@28221,42M5C@68525,COG0741@1,COG0741@2,COG1388@1,COG1388@2	AM311N13_38;2929;4854	AM-311-N13_00484	1925	cDNA2	5	0.200549484	Bacteria	Desulfobacterota	Desulfobacteria	Desulfobacterales	UBA11574	JAAXQD01	JAAXQD01 sp012974475	AM-311	GH23	lysozyme type G (EC 3.2.1.17); peptidoglycan lyase (EC 4.2.2.n1) also known in the literature as peptidoglycan lytic transglycosylase; chitinase (EC 3.2.1.14)
7115	AM-312-L03	AM312L03_11;33924;36272			1IIGU	G	Bacterial alpha-L-rhamnosidase C-terminal domain		1IIGU@117743,4NF9P@976,COG3408@1,COG3408@2	AM312L03_11;33924;36272	AM-312-L03_00795	2348	cDNA1	22	0.196373663	Bacteria	Bacteroidota	Bacteroidia	Flavobacteriales	Flavobacteriaceae	Flavicella		AM-312	CBM67	Fujimoto et al. [PMID : 23486481] disclosed the L-rhamnose binding activity and 3-D structure of the CBM67 of Streptomyces avermitilis alpha-L-rhamnosidase (SaRha78A);
7117	AM-324-O11	AM324O11_8;42048;43331	3.2.1.22,3.2.1.86	K01222	2G89K	G	Family 4 glycosyl hydrolase		2G89K@200795,COG1486@1,COG1486@2	AM324O11_8;42048;43331	AM-324-O11_00629	1283	cDNA1	12	0.196025803	Archaea	Thermoproteota	Bathyarchaeia	TCS64	TCS64			AM-324	GH4	maltose-6-phosphate glucosidase (EC 3.2.1.122); alpha-glucosidase (EC 3.2.1.20); alpha-galactosidase (EC 3.2.1.22); 6-phospho-beta-glucosidase (EC 3.2.1.86); alpha-glucuronidase (EC 3.2.1.139); alpha-galacturonase (EC 3.2.1.67); palatinase (EC 3.2.1.-)
4514	AM-311-C17	AM311C17_210;1990;3567	1.1.3.6	K03333	1NV3A	E	GMC oxidoreductase		1NV3A@1224,2X5KZ@28221,2Z346@29,42NVR@68525,COG2303@1,COG2303@2	AM311C17_210;1990;3567	AM-311-C17_02575	1577	cDNA2	4	0.195844137	Bacteria	Desulfobacterota	Desulfobacteria	Desulfobacterales	ETH-SRB1			AM-311	AA3	cellobiose dehydrogenase (EC 1.1.99.18); glucose 1-oxidase (EC 1.1.3.4); aryl alcohol oxidase (EC 1.1.3.7); alcohol oxidase (EC 1.1.3.13); pyranose oxidase (EC 1.1.3.10); glucose 1-dehydrogenase (FAD, quinone) (EC 1.1.5.9); pyranose dehydrogenase (EC 1.1.99.29); oligosaccharide dehydrogenase (FAD) (EC 1.1.5.-)
7118	AM-322-D10	AM322D10_11;11314;13293,AM322D20_46;17;1678	2.4.1.18,3.2.1.141	K00700	27XZS	G	Catalyzes the formation of the alpha-1,6-glucosidic linkages in glycogen by scission of a 1,4-alpha-linked oligosaccharide from growing alpha-1,4-glucan chains and the subsequent attachment of the oligosaccharide to the alpha-1,6 position	GO:0000271,GO:0003674,GO:0003824,GO:0003844,GO:0005975,GO:0005976,GO:0005977,GO:0005978,GO:0006073,GO:0006091,GO:0006112,GO:0008150,GO:0008152,GO:0009058,GO:0009059,GO:0009250,GO:0009987,GO:0015980,GO:0016051,GO:0016740,GO:0016757,GO:0016758,GO:0033692,GO:0034637,GO:0034645,GO:0043170,GO:0044042,GO:0044237,GO:0044238,GO:0044249,GO:0044260,GO:0044262,GO:0044264,GO:0055114,GO:0071704,GO:1901576	27XZS@189775,2G5IR@200795,COG0296@1,COG0296@2	AM322D10_11;11314;13293	AM-322-D10_00221	1979	cDNA2	5	0.195077188	Bacteria	Chloroflexota	Dehalococcoidia	Dehalococcoidales	UBA5760	UBA5760		AM-322	CBM48	Modules of approx. 100 residues with glycogen-binding function, appended to GH13 modules. Also found in the beta subunit (glycogen-binding) of AMP-activated protein kinases (AMPK)
7122	AM-320-O20	AM320O20_184;66;1673	2.4.1.15,2.4.1.347,3.1.3.12	K00697	27XTV	G	Glycosyltransferase family 20		27XTV@189775,2G6F8@200795,COG0380@1,COG0380@2	AM320O20_184;66;1673	AM-320-O20_01987	1607	cDNA2	4	0.192188055	Bacteria	Chloroflexota	Anaerolineae	Aggregatilineales	Ch27	Ch27		AM-320	GT20	alpha,alpha-trehalose-phosphate synthase [UDP-forming] (EC 2.4.1.15); Glucosylglycerol-phosphate synthase (EC 2.4.1.213); trehalose-6-P phosphatase (EC 3.1.3.12); [retaining] GDP-valeniol: validamine 7-phosphate valeniolyltransferase (EC 2.-.-.-)
1672	AM-311-G02	AM311G02_20;1052;1492			COG0426	C	nitric oxide reductase activity		COG0426@1,COG0426@2	AM311G02_20;1052;1492	AM-311-G02_00444	440	cDNA1	4	0.19053114	Bacteria	Desulfobacterota	Desulfobulbia	Desulfobulbales	BM004	BM004		AM-311	AA6	1,4-benzoquinone reductase (EC. 1.6.5.6)
24186	AM-311-P09	AM311P09_53;6144;7028	3.5.1.115	K18455	2G6W3	S	PFAM LmbE family protein		2G6W3@200795,COG2120@1,COG2120@2	AM311P09_53;6144;7028	AM-311-P09_00918	884	cDNA1	8	0.189669009	Bacteria	Chloroflexota	Anaerolineae	JAAYZQ01	JAAYZQ01			AM-311	CE14	N-acetyl-1-D-myo-inosityl-2-amino-2-deoxy-alpha-D-glucopyranoside deacetylase (EC 3.5.1.89); diacetylchitobiose deacetylase (EC 3.5.1.-); mycothiol S-conjugate amidase (EC 3.5.1.-)
7125	AM-311-C17	AM311C17_172;5713;8262	2.4.1.1,2.4.1.8	K00688	1MW4J	G	phosphorylase		1MW4J@1224,2MIPG@213118,2WIPF@28221,42MEQ@68525,COG0058@1,COG0058@2	AM311C17_172;5713;8262	AM-311-C17_02321	2549	cDNA1	23	0.18911094	Bacteria	Desulfobacterota	Desulfobacteria	Desulfobacterales	ETH-SRB1			AM-311	GT35	glycogen or starch phosphorylase (EC 2.4.1.1).
21901	AM-311-A03	AM311A03_136;5195;8080			COG1785	P	alkaline phosphatase activity		COG1785@1,COG1785@2	AM311A03_136;5195;8080	AM-311-A03_01824	2885	cDNA2	7	0.187341719	Bacteria	Acidobacteriota						AM-311	CBM13	Modules of approx. 150 residues which always appear as a threefold internal repeat. The only apparent exception to this, xylanase II of Actinomadura sp. FC7 (GenBank U08894), is in fact not completely sequenced. These modules were first identified in several plant lectins such as ricin or agglutinin of Ricinus communis which bind galactose residues. The three-dimensional structure of a plant lect…
7127	AM-311-H01	AM311H01_288;2046;3701	2.4.1.18	K00700	1MVM7	G	Catalyzes the formation of the alpha-1,6-glucosidic linkages in glycogen by scission of a 1,4-alpha-linked oligosaccharide from growing alpha-1,4-glucan chains and the subsequent attachment of the oligosaccharide to the alpha-1,6 position	GO:0000271,GO:0003674,GO:0003824,GO:0003844,GO:0005575,GO:0005623,GO:0005886,GO:0005975,GO:0005976,GO:0005977,GO:0005978,GO:0006073,GO:0006091,GO:0006112,GO:0008150,GO:0008152,GO:0009058,GO:0009059,GO:0009250,GO:0009987,GO:0015980,GO:0016020,GO:0016051,GO:0016740,GO:0016757,GO:0016758,GO:0033692,GO:0034637,GO:0034645,GO:0040007,GO:0043170,GO:0044042,GO:0044237,GO:0044238,GO:0044249,GO:0044260,GO:…	1MVM7@1224,1SYH1@1236,1X2II@135613,COG0296@1,COG0296@2	AM311H01_288;2046;3701	AM-311-H01_03916	1655	cDNA2	4	0.186614021	Bacteria	Proteobacteria	Gammaproteobacteria	Tenderiales	Tenderiaceae	Tenderia		AM-311	GH13_9
7683	AM-311-M06	AM311M06_9;40305;41135		K03606	2NP9Z	GM	Glycosyltransferase like family 2		2NP9Z@2323,COG1216@1,COG1216@2,COG2148@1,COG2148@2	AM311M06_9;40305;41135	AM-311-M06_00692	830	cDNA2	2	0.18605193	Bacteria	Patescibacteria	ABY1	UM-FILTER-42-10				AM-311	GT2	cellulose synthase (EC 2.4.1.12); chitin synthase (EC 2.4.1.16); dolichyl-phosphate beta-D-mannosyltransferase (EC 2.4.1.83); dolichyl-phosphate beta-glucosyltransferase (EC 2.4.1.117); N-acetylglucosaminyltransferase (EC 2.4.1.-); N-acetylgalactosaminyltransferase (EC 2.4.1.-); hyaluronan synthase (EC 2.4.1.212); chitin oligosaccharide synthase (EC 2.4.1.-); beta-1,3-glucan synthase (EC 2.4.1.34…
7129	AM-311-L06	AM311L06_58;2216;3946	3.2.1.21	K05350	COG2723	G	beta-glucosidase activity		COG2723@1,COG2723@2	AM311L06_58;2216;3946	AM-311-L06_00784	1730	cDNA1	15	0.181720452	Bacteria	Chloroflexota	Anaerolineae	JAAYZQ01	JAAYZQ01			AM-311	GH39	alpha-L-iduronidase (EC 3.2.1.76); beta-xylosidase (EC 3.2.1.37); alpha-L-arabinofuranosidase (EC 3.2.1.55); beta-glucosidase (EC 3.2.1.21); beta-galactosidase (EC 3.2.1.23); exo-beta-1,4-glucanase / cellodextrinase (EC 3.2.1.74); 3-O-alpha-D-galactosyl-alpha-L-arabinofuranosidase (EC 3.2.1.215)
7132	AM-326-C16	AM326C16_1;42147;43079			1GD2K	G	alpha-L-arabinofuranosidase		1GD2K@1117,COG3534@1,COG3534@2	AM326C16_1;42147;43079	AM-326-C16_00039	932	cDNA1	8	0.179900648	Bacteria	Proteobacteria	Gammaproteobacteria	Enterobacterales	Vibrionaceae	Photobacterium		AM-326	GH51	endoglucanase (EC 3.2.1.4); endo-beta-1,4-xylanase (EC 3.2.1.8); beta-xylosidase (EC 3.2.1.37); alpha-L-arabinofuranosidase (EC 3.2.1.55); cellobiohydrolase (EC 3.2.1.91)
1712	AM-324-M06	AM324M06_45;3505;6081	1.1.2.4,1.1.3.15	K00102	1MU6Y	C	FAD linked oxidases, C-terminal domain	GO:0003674,GO:0003824,GO:0006066,GO:0006082,GO:0006950,GO:0006974,GO:0008150,GO:0008152,GO:0009056,GO:0009441,GO:0009987,GO:0016054,GO:0016491,GO:0016614,GO:0017144,GO:0019154,GO:0019752,GO:0032787,GO:0033554,GO:0034308,GO:0034310,GO:0042737,GO:0043436,GO:0044237,GO:0044248,GO:0044281,GO:0044282,GO:0046164,GO:0046296,GO:0046395,GO:0050896,GO:0051716,GO:0055114,GO:0071704,GO:0072329,GO:1901575,GO:…	1MU6Y@1224,2WTJP@28221,42YJQ@68525,COG0277@1,COG0277@2	AM324M06_45;3505;6081	AM-324-M06_01239	2576	cDNA2	6	0.179840569	Bacteria	Latescibacterota	UBA2968	UBA8231	UBA8231			AM-324	AA7	glucooligosaccharide oxidase (EC 1.1.3.-); chitooligosaccharide oxidase (EC 1.1.3.-); cellooligosaccharide dehydrogenase (EC 1.1.99.-)
19665	AM-311-L02	AM311L02_5;47706;49934	2.4.99.18	K07151	37M0F	O	Dolichyl-diphosphooligosaccharide--protein glycosyltransferase subunit	GO:0003674,GO:0003824,GO:0004576,GO:0004579,GO:0005575,GO:0005622,GO:0005623,GO:0005737,GO:0005783,GO:0005789,GO:0005886,GO:0006464,GO:0006486,GO:0006487,GO:0006807,GO:0008150,GO:0008152,GO:0008250,GO:0009058,GO:0009059,GO:0009100,GO:0009101,GO:0009987,GO:0012505,GO:0016020,GO:0016740,GO:0016757,GO:0016758,GO:0018193,GO:0018196,GO:0018279,GO:0019538,GO:0031984,GO:0032991,GO:0034645,GO:0036211,GO:…	37M0F@33090,3G8TE@35493,COG1287@1,KOG2292@2759	AM311L02_5;47706;49934	AM-311-L02_00891	2228	cDNA1	19	0.17872984	Archaea	Thermoproteota	Bathyarchaeia	B26-1	BA1	BIN-L-1		AM-311	GT66	dolichyl-diphosphooligosaccharideÃ¢â‚¬â€protein glycotransferase (EC 2.4.99.18); undecaprenyl-diphosphooligosaccharideÃ¢â‚¬â€protein glycotransferase (EC 2.4.99.19)
21923	AM-311-O04	AM311O04_47;252;2441	1.11.1.21	K03782	1MUBF	P	Bifunctional enzyme with both catalase and broad- spectrum peroxidase activity	GO:0000302,GO:0003674,GO:0003824,GO:0004096,GO:0004601,GO:0005488,GO:0005575,GO:0005576,GO:0005622,GO:0005623,GO:0005737,GO:0005829,GO:0006950,GO:0006979,GO:0008150,GO:0008152,GO:0009056,GO:0009636,GO:0009987,GO:0010035,GO:0016209,GO:0016491,GO:0016684,GO:0016999,GO:0017001,GO:0017144,GO:0020037,GO:0033554,GO:0034599,GO:0034614,GO:0035690,GO:0042221,GO:0042493,GO:0042542,GO:0042737,GO:0042743,GO:…	1MUBF@1224,2MJ8U@213118,2WJPB@28221,42MZ4@68525,COG0376@1,COG0376@2	AM311O04_47;252;2441	AM-311-O04_01142	2189	cDNA2	5	0.176362611	Bacteria	Desulfobacterota	Desulfobulbia	Desulfobulbales	Desulfocapsaceae	JABDQA01	JABDQA01 sp905479735	AM-311	AA2	manganese peroxidase (EC 1.11.1.13); versatile peroxidase (EC 1.11.1.16); lignin peroxidase (EC 1.11.1.14); peroxidase (EC 1.11.1.-); cytochrome-c peroxidase (EC 1.11.1.5); ascorbate peroxidase (EC 1.11.1.11)
16973	AM-320-E02	AM320E02_8;37255;39456	2.4.1.129,3.4.16.4	K05366	2NS4K	M	Transglycosylase		2NS4K@2323,COG5009@1,COG5009@2	AM320E02_8;37255;39456	AM-320-E02_00433	2201	cDNA2	5	0.17540107	Bacteria	QNDG01	QNDG01	QNDG01	JABMRT01	JAFGCO01		AM-320	GT51	murein polymerase (EC 2.4.1.129).
16985	AM-311-B10	AM311B10_92;225;1100,AM311I14_34;49;894,AM312J23_10;45509;46717		K08305	1MUZ3	M	Lytic murein transglycosylase		1MUZ3@1224,2TRP0@28211,COG2951@1,COG2951@2,COG3409@1,COG3409@2	AM311B10_92;225;1100	AM-311-B10_01866	875	cDNA1	7	0.167667404	Bacteria	Desulfobacterota	Desulfobulbia	Desulfobulbales	BM004	BM004		AM-311	GH103	peptidoglycan lytic transglycosylase (EC 3.2.1.-)
21937	AM-311-L16	AM311L16_141;2961;5264	1.11.1.21	K03782	2IY35	P	Bifunctional enzyme with both catalase and broad- spectrum peroxidase activity	GO:0000302,GO:0003674,GO:0003824,GO:0004096,GO:0004601,GO:0005488,GO:0005575,GO:0005576,GO:0005622,GO:0005623,GO:0005737,GO:0005829,GO:0006950,GO:0006979,GO:0008150,GO:0008152,GO:0009056,GO:0009636,GO:0009987,GO:0010035,GO:0016209,GO:0016491,GO:0016684,GO:0016999,GO:0017001,GO:0017144,GO:0020037,GO:0033554,GO:0034599,GO:0034614,GO:0035690,GO:0042221,GO:0042493,GO:0042542,GO:0042737,GO:0042743,GO:…	2IY35@203682,COG0376@1,COG0376@2	AM311L16_141;2961;5264	AM-311-L16_01687	2303	cDNA2	5	0.167632547	Bacteria	Planctomycetota	J058	J103	J103			AM-311	AA2	manganese peroxidase (EC 1.11.1.13); versatile peroxidase (EC 1.11.1.16); lignin peroxidase (EC 1.11.1.14); peroxidase (EC 1.11.1.-); cytochrome-c peroxidase (EC 1.11.1.5); ascorbate peroxidase (EC 1.11.1.11)
7152	AM-311-K07	AM311K07_60;7980;10295,AM315N05_32;3563;5884	2.4.1.8	K00691	1HXBI	G	hydrolase, family 65, central catalytic		1HXBI@117743,4NFG1@976,COG1554@1,COG1554@2	AM311K07_60;7980;10295	AM-311-K07_01841	2315	cDNA2	5	0.166763609	Bacteria	Bacteroidota	Bacteroidia	Flavobacteriales	Flavobacteriaceae	Eudoraea		AM-311	GH65	alpha,alpha-trehalase (EC 3.2.1.28); maltose phosphorylase (EC 2.4.1.8); trehalose phosphorylase (EC 2.4.1.64); kojibiose phosphorylase (EC 2.4.1.230); trehalose-6-phosphate phosphorylase (EC 2.4.1.216); nigerose phosphorylase (EC 2.4.1.279); 3-O-alpha-glucopyranosyl-L-rhamnose phosphorylase (EC 2.4.1.282); 1,2-alpha-glucosylglycerol phosphorylase (EC 2.4.1.332); alpha-glucosyl-1,2-beta-galactosy…
24264	AM-312-K23	AM312K23_32;23925;24854,AM324D14_19;426;1361		K01463	2IY80	S	GlcNAc-PI de-N-acetylase		2IY80@203682,COG2120@1,COG2120@2	AM312K23_32;23925;24854	AM-312-K23_01129	929	cDNA2	2	0.166225083	Bacteria	Latescibacterota	Latescibacteria	Latescibacterales	Latescibacteraceae			AM-312	CE14	N-acetyl-1-D-myo-inosityl-2-amino-2-deoxy-alpha-D-glucopyranoside deacetylase (EC 3.5.1.89); diacetylchitobiose deacetylase (EC 3.5.1.-); mycothiol S-conjugate amidase (EC 3.5.1.-)
16987	AM-311-H01	AM311H01_84;8433;9365	3.5.1.108,4.2.1.59	K02535	1MV6T	M	Catalyzes the hydrolysis of UDP-3-O-myristoyl-N- acetylglucosamine to form UDP-3-O-myristoylglucosamine and acetate, the committed step in lipid A biosynthesis		1MV6T@1224,1RQ72@1236,1X38C@135614,COG0774@1,COG0774@2	AM311H01_84;8433;9365	AM-311-H01_02121	932	cDNA2	2	0.165690024	Bacteria	Proteobacteria	Gammaproteobacteria	Tenderiales	Tenderiaceae	Tenderia		AM-311	CE11	UDP-3-0-acyl N-acetylglucosamine deacetylase (EC 3.5.1.108).
7154	AM-311-O09	AM311O09_60;2502;3443	2.4.1.319,2.4.1.320	K18785	1MX8M	G	beta-1,4-mannooligosaccharide phosphorylase		1MX8M@1224,2MJJI@213118,2WMG5@28221,42QDF@68525,COG2152@1,COG2152@2	AM311O09_60;2502;3443	AM-311-O09_01465	941	cDNA2	2	0.164105316	Bacteria	Desulfobacterota	Desulfobacteria	Desulfobacterales	UBA2174_A			AM-311	GH130	beta-1,4-mannosylglucose phosphorylase (EC 2.4.1.281); beta-1,4-mannooligosaccharide phosphorylase (EC 2.4.1.319); beta-1,4-mannosyl-N-acetyl-glucosamine phosphorylase (EC 2.4.1.320); beta-1,2-mannobiose phosphorylase (EC 2.4.1.339); beta-1,2-oligomannan phosphorylase (EC 2.4.1.340); beta-1,2-mannosidase (EC 3.2.1.-); beta-1,3-oligomannan phosphorylase (EC 2.4.1.-)
1789	AM-324-M19	AM324M19_17;38511;39941			1MUPW	C	Berberine and berberine like		1MUPW@1224,1RRDD@1236,1XW0M@135623,COG0277@1,COG0277@2	AM324M19_17;38511;39941	AM-324-M19_00790	1430	cDNA2	3	0.161982275	Bacteria	Bacteroidota	Ignavibacteria	Ignavibacteriales	Melioribacteraceae	UM-FILTER-34-10		AM-324	AA7	glucooligosaccharide oxidase (EC 1.1.3.-); chitooligosaccharide oxidase (EC 1.1.3.-); cellooligosaccharide dehydrogenase (EC 1.1.99.-)
16990	AM-315-J06	AM315J06_6;15034;15948	3.5.1.108,4.2.1.59	K02535	1MV6T	M	Catalyzes the hydrolysis of UDP-3-O-myristoyl-N- acetylglucosamine to form UDP-3-O-myristoylglucosamine and acetate, the committed step in lipid A biosynthesis		1MV6T@1224,1RQ72@1236,1WW5R@135613,COG0774@1,COG0774@2	AM315J06_6;15034;15948	AM-315-J06_00449	914	cDNA1	7	0.160513105	Bacteria	Proteobacteria	Gammaproteobacteria	SZUA-229	SZUA-229	SZUA-116		AM-315	CE11	UDP-3-0-acyl N-acetylglucosamine deacetylase (EC 3.5.1.108).
7162	AM-311-I13	AM311I13_46;3898;5835	2.4.1.18,3.2.1.141	K00700	1QTVN	G	Catalyzes the formation of the alpha-1,6-glucosidic linkages in glycogen by scission of a 1,4-alpha-linked oligosaccharide from growing alpha-1,4-glucan chains and the subsequent attachment of the oligosaccharide to the alpha-1,6 position	GO:0000271,GO:0003674,GO:0003824,GO:0003844,GO:0005975,GO:0005976,GO:0005977,GO:0005978,GO:0006073,GO:0006091,GO:0006112,GO:0008150,GO:0008152,GO:0009058,GO:0009059,GO:0009250,GO:0009987,GO:0015980,GO:0016051,GO:0016740,GO:0016757,GO:0016758,GO:0033692,GO:0034637,GO:0034645,GO:0043170,GO:0044042,GO:0044237,GO:0044238,GO:0044249,GO:0044260,GO:0044262,GO:0044264,GO:0055114,GO:0071704,GO:1901576	1QTVN@1224,2MQVI@213462,2WIM3@28221,42NYT@68525,COG0296@1,COG0296@2	AM311I13_46;3898;5835	AM-311-I13_01902	1937	cDNA2	4	0.15944564	Bacteria	Proteobacteria	Gammaproteobacteria	DSM-19610	DSM-19610	Thiogranum		AM-311	CBM48	Modules of approx. 100 residues with glycogen-binding function, appended to GH13 modules. Also found in the beta subunit (glycogen-binding) of AMP-activated protein kinases (AMPK)
7166	AM-311-B20	AM311B20_7;14762;16891	3.2.1.68	K01214	2IXJM	G	Belongs to the glycosyl hydrolase 13 family		2IXJM@203682,COG1523@1,COG1523@2	AM311B20_7;14762;16891	AM-311-B20_00178	2129	cDNA1	16	0.157508129	Bacteria	Planctomycetota	Planctomycetia	Pirellulales	Pirellulaceae			AM-311	GH13_11
17008	AM-311-N13	AM311N13_71;3314;4807			1MWDS	M	Murein-degrading enzyme that degrades murein glycan strands and insoluble, high-molecular weight murein sacculi, with the concomitant formation of a 1,6-anhydromuramoyl product. Lytic transglycosylases (LTs) play an integral role in the metabolism of the peptidoglycan (PG) sacculus. Their lytic action creates space within the PG sacculus to allow for its expansion as well as for the insertion of …		1MWDS@1224,2MIZV@213118,2WK7N@28221,42NCG@68525,COG4623@1,COG4623@2	AM311N13_71;3314;4807	AM-311-N13_00714	1493	cDNA1	11	0.154415727	Bacteria	Desulfobacterota	Desulfobacteria	Desulfobacterales	UBA11574	JAAXQD01	JAAXQD01 sp012974475	AM-311	GH23	lysozyme type G (EC 3.2.1.17); peptidoglycan lyase (EC 4.2.2.n1) also known in the literature as peptidoglycan lytic transglycosylase; chitinase (EC 3.2.1.14)
7173	AM-311-I13	AM311I13_5;38326;39822	2.4.1.21	K00703	1MUGM	G	Synthesizes alpha-1,4-glucan chains using ADP-glucose	GO:0000271,GO:0003674,GO:0003824,GO:0004373,GO:0005575,GO:0005622,GO:0005623,GO:0005737,GO:0005829,GO:0005975,GO:0005976,GO:0005977,GO:0005978,GO:0006073,GO:0006091,GO:0006112,GO:0008150,GO:0008152,GO:0008194,GO:0009058,GO:0009059,GO:0009250,GO:0009987,GO:0015980,GO:0016051,GO:0016740,GO:0016757,GO:0016758,GO:0033692,GO:0034637,GO:0034645,GO:0035251,GO:0043170,GO:0044042,GO:0044237,GO:0044238,GO:…	1MUGM@1224,1RNMP@1236,1WWCY@135613,COG0297@1,COG0297@2	AM311I13_5;38326;39822	AM-311-I13_00349	1496	cDNA1	11	0.154106069	Bacteria	Proteobacteria	Gammaproteobacteria	DSM-19610	DSM-19610	Thiogranum		AM-311	GT5	UDP-Glc: glycogen glucosyltransferase (EC 2.4.1.11); ADP-Glc: starch glucosyltransferase (EC 2.4.1.21); NDP-Glc: starch glucosyltransferase (EC 2.4.1.242); UDP-Glc: alpha-1,3-glucan synthase (EC 2.4.1.183) UDP-Glc: alpha-1,4-glucan synthase (EC 2.4.1.-)
7176	AM-311-L19	AM311L19_39;3495;6023	3.2.1.10,3.2.1.20,3.2.1.93	K01182	2GKS4	G	alpha amylase, catalytic		2GKS4@201174,COG0366@1,COG0366@2	AM311L19_39;3495;6023	AM-311-L19_00487	2528	cDNA2	5	0.15271272	Bacteria	Actinobacteriota	Acidimicrobiia	UBA5794	UBA5794	SZUA-442		AM-311	GH13_30
7177	AM-311-I18	AM311I18_24;9472;12003	2.4.1.1	K00688	1MW4J	G	Phosphorylase is an important allosteric enzyme in carbohydrate metabolism. Enzymes from different sources differ in their regulatory mechanisms and in their natural substrates. However, all known phosphorylases share catalytic and structural properties		1MW4J@1224,1RN8P@1236,1WVYX@135613,COG0058@1,COG0058@2	AM311I18_24;9472;12003	AM-311-I18_00793	2531	cDNA2	5	0.152531709	Bacteria	Proteobacteria	Gammaproteobacteria	Chromatiales	Sedimenticolaceae			AM-311	GT35	glycogen or starch phosphorylase (EC 2.4.1.1).
24311	AM-312-D04	AM312D04_38;1681;2694			1G1CZ	S	oxidoreductase domain		1G1CZ@1117,3KG15@43988,COG0673@1,COG0673@2	AM312D04_38;1681;2694	AM-312-D04_00650	1013	cDNA2	2	0.152441365	Bacteria	Desulfobacterota	DSM-4660	Desulfatiglandales	Desulfatiglandaceae	4484-190-2		AM-312	GH109	alpha-N-acetylgalactosaminidase (EC 3.2.1.49); beta-N-acetylhexosaminidase (EC 3.2.1.52)
17010	AM-326-A07	AM326A07_70;2221;3321	2.4.1.227	K02563	1MVIB	M	Cell wall formation. Catalyzes the transfer of a GlcNAc subunit on undecaprenyl-pyrophosphoryl-MurNAc-pentapeptide (lipid intermediate I) to form undecaprenyl-pyrophosphoryl-MurNAc- (pentapeptide)GlcNAc (lipid intermediate II)	GO:0000270,GO:0003674,GO:0003824,GO:0006022,GO:0006023,GO:0006024,GO:0006807,GO:0008150,GO:0008152,GO:0008194,GO:0008375,GO:0009058,GO:0009059,GO:0009252,GO:0009273,GO:0009987,GO:0016740,GO:0016757,GO:0016758,GO:0030203,GO:0034645,GO:0042546,GO:0043170,GO:0044036,GO:0044038,GO:0044085,GO:0044237,GO:0044249,GO:0044260,GO:0050511,GO:0070589,GO:0071554,GO:0071704,GO:0071840,GO:1901135,GO:1901137,GO:…	1MVIB@1224,1RMQ3@1236,2QAIN@267890,COG0707@1,COG0707@2	AM326A07_70;2221;3321	AM-326-A07_02268	1100	cDNA1	8	0.152424912	Bacteria	Proteobacteria	Gammaproteobacteria	Enterobacterales	Shewanellaceae	Shewanella	Shewanella sp002873135	AM-326	GT28	1,2-diacylglycerol 3-beta-galactosyltransferase (EC 2.4.1.46); 1,2-diacylglycerol 3-beta-glucosyltransferase (EC 2.4.1.157); UDP-GlcNAc: Und-PP-MurAc-pentapeptide beta-N-acetylglucosaminyltransferase (EC 2.4.1.227); digalactosyldiacylglycerol synthase (EC 2.4.1.241)
7179	AM-312-B09	AM312B09_1;61977;63635	3.2.1.1	K01176	47XJJ	G	Alpha-amylase domain		47XJJ@768503,4NGC8@976,COG0366@1,COG0366@2	AM312B09_1;61977;63635	AM-312-B09_00062	1658	cDNA1	12	0.151689448	Bacteria	Bacteroidota	Bacteroidia	Bacteroidales	GCA-2748055	M55B112		AM-312	GH13_19
7184	AM-324-C23	AM324C23_12;17375;18214			1MWMZ	G	polysaccharide deacetylase		1MWMZ@1224,1RREJ@1236,1WWEV@135613,COG0726@1,COG0726@2	AM324C23_12;17375;18214	AM-324-C23_00702	839	cDNA1	6	0.149881469	Bacteria	Chloroflexota	Anaerolineae	Anaerolineales	UBA4823			AM-324	CE4	acetyl xylan esterase (EC 3.1.1.72); chitin deacetylase (EC 3.5.1.41); chitooligosaccharide deacetylase (EC 3.5.1.-); peptidoglycan GlcNAc deacetylase (EC 3.5.1.-); peptidoglycan N-acetylmuramic acid deacetylase (EC 3.5.1.-).
24325	AM-311-J09	AM311J09_49;4160;5713			1R7H9	S	amine dehydrogenase activity		1R7H9@1224,1SGRP@1236,1X57E@135614,COG3391@1,COG3391@2	AM311J09_49;4160;5713	AM-311-J09_01280	1553	cDNA2	3	0.149153029	Bacteria	Proteobacteria	Gammaproteobacteria	Xanthomonadales	SZUA-36	JABDPF01		AM-311	CE3	acetyl xylan esterase (EC 3.1.1.72).
7187	AM-311-N14	AM311N14_35;25522;28143	2.4.1.1,2.4.1.8	K00688	2IY0J	G	COG0058 Glucan phosphorylase		2IY0J@203682,COG0058@1,COG0058@2	AM311N14_35;25522;28143	AM-311-N14_01593	2621	cDNA2	5	0.147294069	Bacteria	Planctomycetota	Phycisphaerae	Sedimentisphaerales	SG8-4			AM-311	GT35	glycogen or starch phosphorylase (EC 2.4.1.1).
17021	AM-311-I13	AM311I13_8;36279;37286		K08305	1MUZ3	M	Lytic murein transglycosylase		1MUZ3@1224,1RMQ6@1236,4659R@72275,COG2951@1,COG2951@2	AM311I13_8;36279;37286	AM-311-I13_00535	1007	cDNA1	7	0.145689154	Bacteria	Proteobacteria	Gammaproteobacteria	DSM-19610	DSM-19610	Thiogranum		AM-311	GH103	peptidoglycan lytic transglycosylase (EC 3.2.1.-)
17025	AM-311-I13	AM311I13_8;47662;49119	3.5.1.104,3.5.1.28	K01448	1MWKE	M	Lysin motif		1MWKE@1224,1RMFZ@1236,1X28I@135613,COG0741@1,COG0741@2,COG1388@1,COG1388@2	AM311I13_8;47662;49119	AM-311-I13_00547	1457	cDNA1	10	0.143846434	Bacteria	Proteobacteria	Gammaproteobacteria	DSM-19610	DSM-19610	Thiogranum		AM-311	GH23	lysozyme type G (EC 3.2.1.17); peptidoglycan lyase (EC 4.2.2.n1) also known in the literature as peptidoglycan lytic transglycosylase; chitinase (EC 3.2.1.14)
7194	AM-311-E18	AM311E18_92;2149;4299,AM312J06_1;27111;29267	2.4.1.1,2.4.1.8	K00688	2G5KG	G	PFAM glycosyl transferase, family 35		2G5KG@200795,COG0058@1,COG0058@2	AM311E18_92;2149;4299	AM-311-E18_01817	2150	cDNA2	4	0.143649398	Bacteria	Chloroflexota	Anaerolineae	Anaerolineales	EnvOPS12	UBA12087		AM-311	GT35	glycogen or starch phosphorylase (EC 2.4.1.1).
24356	AM-312-J08	AM312J08_13;8062;8802			1R50T	S	Glycosyl transferase family 2		1R50T@1224,2WK88@28221,42P74@68525,43UY4@69541,COG1216@1,COG1216@2	AM312J08_13;8062;8802	AM-312-J08_00270	740	cDNA1	5	0.141610983	Bacteria	Aureabacteria	SURF-26					AM-312	GT2	cellulose synthase (EC 2.4.1.12); chitin synthase (EC 2.4.1.16); dolichyl-phosphate beta-D-mannosyltransferase (EC 2.4.1.83); dolichyl-phosphate beta-glucosyltransferase (EC 2.4.1.117); N-acetylglucosaminyltransferase (EC 2.4.1.-); N-acetylgalactosaminyltransferase (EC 2.4.1.-); hyaluronan synthase (EC 2.4.1.212); chitin oligosaccharide synthase (EC 2.4.1.-); beta-1,3-glucan synthase (EC 2.4.1.34…
7195	AM-311-E14	AM311E14_12;26086;27726	3.2.1.1,5.4.99.16	K05343	2NQND	G	Maltogenic Amylase, C-terminal domain		2NQND@2323,COG0366@1,COG0366@2	AM311E14_12;26086;27726	AM-311-E14_00689	1640	cDNA1	11	0.140574805	Bacteria	Chloroflexota	Anaerolineae	Anaerolineales	UBA4823	CAIQIV01		AM-311	GH13_16
17035	AM-326-C04	AM326C04_21;10589;11698	2.4.1.52	K00712	1UBE1	M	Glycosyl transferase 4-like		1UBE1@1239,24AMR@186801,36VK4@31979,COG0438@1,COG0438@2	AM326C04_21;10589;11698	AM-326-C04_00606	1109	cDNA2	2	0.139245358	Bacteria	Actinobacteriota	Humimicrobiia	Humimicrobiales	Humimicrobiaceae	M55B120		AM-326	GT4	sucrose synthase (EC 2.4.1.13); sucrose-phosphate synthase (EC 2.4.1.14); alpha-glucosyltransferase (EC 2.4.1.52); lipopolysaccharide N-acetylglucosaminyltransferase (EC 2.4.1.56); phosphatidylinositol alpha-mannosyltransferase (EC 2.4.1.57); GDP-Man: Man1GlcNAc2-PP-dolichol alpha-1,3-mannosyltransferase (EC 2.4.1.132); GDP-Man: Man3GlcNAc2-PP-dolichol/Man4GlcNAc2-PP-dolichol alpha-1,2-mannosyltr…
17041	AM-326-A07	AM326A07_27;21441;22583	2.4.1.182	K00748	1MVBI	M	Condensation of UDP-2,3-diacylglucosamine and 2,3- diacylglucosamine-1-phosphate to form lipid A disaccharide, a precursor of lipid A, a phosphorylated glycolipid that anchors the lipopolysaccharide to the outer membrane of the cell	GO:0003674,GO:0003824,GO:0005488,GO:0005543,GO:0005575,GO:0005622,GO:0005623,GO:0005737,GO:0005829,GO:0005886,GO:0005975,GO:0006629,GO:0006643,GO:0006644,GO:0006664,GO:0006793,GO:0006796,GO:0008150,GO:0008152,GO:0008194,GO:0008289,GO:0008610,GO:0008654,GO:0008915,GO:0009058,GO:0009245,GO:0009247,GO:0009311,GO:0009312,GO:0009987,GO:0016020,GO:0016051,GO:0016740,GO:0016757,GO:0016758,GO:0019637,GO:…	1MVBI@1224,1RNS1@1236,2Q9BM@267890,COG0763@1,COG0763@2	AM326A07_27;21441;22583	AM-326-A07_01401	1142	cDNA2	2	0.135221631	Bacteria	Proteobacteria	Gammaproteobacteria	Enterobacterales	Shewanellaceae	Shewanella	Shewanella sp002873135	AM-326	GT19	lipid-A-disaccharide synthase (EC 2.4.1.182).
17042	AM-312-J04	AM312J04_9;17354;19639	2.4.1.129,3.4.16.4	K05366	COG5009	M	serine-type D-Ala-D-Ala carboxypeptidase activity		COG5009@1,COG5009@2	AM312J04_9;17354;19639	AM-312-J04_00298	2285	cDNA2	4	0.135162453	Bacteria	Bacteroidota	Ignavibacteria	Ignavibacteriales	Ignavibacteriaceae	BMS3ABIN03		AM-312	GT51	murein polymerase (EC 2.4.1.129).
7203	AM-312-I15	AM312I15_237;888;2036	3.2.1.8	K01181	1PX42	G	Glycosyl hydrolase family 10		1PX42@1224,2X46J@28221,2YYCU@29,433Z7@68525,COG3693@1,COG3693@2	AM312I15_237;888;2036	AM-312-I15_02333	1148	cDNA2	2	0.134514897	Bacteria	Myxococcota	Polyangia	Polyangiales	Polyangiaceae	JAFGBI01		AM-312	GH10	endo-1,4-beta-xylanase (EC 3.2.1.8); endo-1,3-beta-xylanase (EC 3.2.1.32); tomatinase (EC 3.2.1.-); xylan endotransglycosylase (EC 2.4.2.-); endo-beta-1,4-glucanase (EC 3.2.1.4); [retaining] arabinoxylan-specific endo-beta-1,4-xylanase (EC 3.2.1.-); oligosaccharide reducing-end xylanase (EC 3.2.1.156)
27076	AM-311-E20	AM311E20_104;33;1595			28HKI				28HKI@1,2Z7VC@2,4NFS2@976	AM311E20_104;33;1595	AM-311-E20_01940	1562	cDNA1	10	0.134176859	Bacteria	Proteobacteria	Gammaproteobacteria	Xanthomonadales	SZUA-36	SZUA-36		AM-311	GH149	beta-1,3-glucan phosphorylase (EC 2.4.1.97)
17046	AM-311-F14	AM311F14_33;3078;4232		K16703	1G2T9	M	glycosyl transferase group 1		1G2T9@1117,COG0438@1,COG0438@2	AM311F14_33;3078;4232	AM-311-F14_00500	1154	cDNA2	2	0.133815513	Bacteria	Proteobacteria	Gammaproteobacteria	Xanthomonadales	SZUA-36	JABDPF01		AM-311	GT4	sucrose synthase (EC 2.4.1.13); sucrose-phosphate synthase (EC 2.4.1.14); alpha-glucosyltransferase (EC 2.4.1.52); lipopolysaccharide N-acetylglucosaminyltransferase (EC 2.4.1.56); phosphatidylinositol alpha-mannosyltransferase (EC 2.4.1.57); GDP-Man: Man1GlcNAc2-PP-dolichol alpha-1,3-mannosyltransferase (EC 2.4.1.132); GDP-Man: Man3GlcNAc2-PP-dolichol/Man4GlcNAc2-PP-dolichol alpha-1,2-mannosyltr…
7205	AM-311-E02	AM311E02_8;17262;18203,AM311I19_86;7147;8088,AM312K17_19;13307;14248	2.4.1.319,2.4.1.320	K18785	1MX8M	G	beta-1,4-mannooligosaccharide phosphorylase		1MX8M@1224,2MJJI@213118,2WMG5@28221,42QDF@68525,COG2152@1,COG2152@2	AM311E02_8;17262;18203	AM-311-E02_00404	941	cDNA1	6	0.133635019	Bacteria	Desulfobacterota	DSM-4660	Desulfatiglandales	HGW-15			AM-311	GH130	beta-1,4-mannosylglucose phosphorylase (EC 2.4.1.281); beta-1,4-mannooligosaccharide phosphorylase (EC 2.4.1.319); beta-1,4-mannosyl-N-acetyl-glucosamine phosphorylase (EC 2.4.1.320); beta-1,2-mannobiose phosphorylase (EC 2.4.1.339); beta-1,2-oligomannan phosphorylase (EC 2.4.1.340); beta-1,2-mannosidase (EC 3.2.1.-); beta-1,3-oligomannan phosphorylase (EC 2.4.1.-)
7206	AM-312-N04	AM312N04_16;11831;14032	2.4.1.18,3.2.1.141,3.2.1.20	K00700	1QTVN	G	Catalyzes the formation of the alpha-1,6-glucosidic linkages in glycogen by scission of a 1,4-alpha-linked oligosaccharide from growing alpha-1,4-glucan chains and the subsequent attachment of the oligosaccharide to the alpha-1,6 position	GO:0000271,GO:0003674,GO:0003824,GO:0003844,GO:0005575,GO:0005622,GO:0005623,GO:0005737,GO:0005829,GO:0005886,GO:0005975,GO:0005976,GO:0005977,GO:0005978,GO:0006073,GO:0006091,GO:0006112,GO:0006950,GO:0006974,GO:0008150,GO:0008152,GO:0009058,GO:0009059,GO:0009250,GO:0009987,GO:0015980,GO:0016020,GO:0016051,GO:0016740,GO:0016757,GO:0016758,GO:0033554,GO:0033692,GO:0034637,GO:0034645,GO:0040007,GO:…	1QTVN@1224,2WKSF@28221,42NYT@68525,COG0296@1,COG0296@2	AM312N04_16;11831;14032	AM-312-N04_00297	2201	cDNA1	14	0.133311202	Bacteria	Desulfobacterota	Desulfobulbia	Desulfobulbales	BM004			AM-312	GH13_9
24390	AM-311-O21	AM311O21_125;9865;11280			2IXDR	S	dehydrogenases and related proteins		2IXDR@203682,COG0673@1,COG0673@2	AM311O21_125;9865;11280	AM-311-O21_01752	1415	cDNA1	9	0.133304473	Bacteria	Planctomycetota	Phycisphaerae	Sedimentisphaerales	SG8-4	JAFGPJ01		AM-311	GH109	alpha-N-acetylgalactosaminidase (EC 3.2.1.49); beta-N-acetylhexosaminidase (EC 3.2.1.52)
17050	AM-320-L16	AM320L16_13;13036;13665			1MZ4X	M	Transglycosylase SLT domain		1MZ4X@1224,1S8R3@1236,1XF3W@135618,COG0741@1,COG0741@2	AM320L16_13;13036;13665	AM-320-L16_00351	629	cDNA1	4	0.133280925	Bacteria	Proteobacteria	Gammaproteobacteria	GCA-001735895	GCA-001735895	GCA-001735895		AM-320	GH23	lysozyme type G (EC 3.2.1.17); peptidoglycan lyase (EC 4.2.2.n1) also known in the literature as peptidoglycan lytic transglycosylase; chitinase (EC 3.2.1.14)
22655	AM-311-A05	AM311A05_9;17922;19340	1.7.2.1	K00368	4NE3N	Q	Multicopper oxidase		4NE3N@976,COG2132@1,COG2132@2	AM311A05_9;17922;19340	AM-311-A05_00294	1418	cDNA1	9	0.133022446	Bacteria	Desulfobacterota	DSM-4660	Desulfatiglandales	HGW-15	JAFGDF01		AM-311	AA1	Laccase / p-diphenol:oxygen oxidoreductase / ferroxidase (EC 1.10.3.2); ; ferroxidase (EC 1.10.3.-); Laccase-like multicopper oxidase (EC 1.10.3.-)
24394	AM-311-H24	AM311H24_108;4047;5624,AM315M14_17;86;1666	2.3.1.201	K13018	2IZ7A	S	Hexapeptide repeat of succinyl-transferase		2IZ7A@203682,COG0110@1,COG0110@2,COG0673@1,COG0673@2	AM311H24_108;4047;5624	AM-311-H24_02651	1577	cDNA1	10	0.132900605	Archaea	Thermoproteota	Nitrososphaeria	Nitrososphaerales	JACPRH01			AM-311	GH109	alpha-N-acetylgalactosaminidase (EC 3.2.1.49); beta-N-acetylhexosaminidase (EC 3.2.1.52)
17053	AM-311-I13	AM311I13_104;6506;7618	2.4.1.266	K13693	1J4WS	M	COG0463 Glycosyltransferases involved in cell wall biogenesis		1J4WS@118884,1MWH9@1224,1RPTN@1236,COG1215@1,COG1215@2	AM311I13_104;6506;7618	AM-311-I13_02785	1112	cDNA1	7	0.131932534	Bacteria	Proteobacteria	Gammaproteobacteria	DSM-19610	DSM-19610	Thiogranum		AM-311	GT81	NDP-Glc: glucosyl-3-phosphoglycerate synthase (EC 2.4.1.266); NDP-Man: mannosyl-3-phosphoglycerate synthase (EC 2.4.1.217);
7209	AM-311-I14	AM311I14_28;7486;9078	2.4.1.21	K00703	1MUGM	G	synthase		1MUGM@1224,2MKJ1@213118,2WITI@28221,42MT8@68525,COG0297@1,COG0297@2	AM311I14_28;7486;9078	AM-311-I14_00634	1592	cDNA1	10	0.131648401	Bacteria	Desulfobacterota	Desulfobulbia	Desulfobulbales	BM004	BM004	BM004 sp002868955	AM-311	GT5	UDP-Glc: glycogen glucosyltransferase (EC 2.4.1.11); ADP-Glc: starch glucosyltransferase (EC 2.4.1.21); NDP-Glc: starch glucosyltransferase (EC 2.4.1.242); UDP-Glc: alpha-1,3-glucan synthase (EC 2.4.1.183) UDP-Glc: alpha-1,4-glucan synthase (EC 2.4.1.-)
7212	AM-311-A03	AM311A03_77;5292;7079	2.4.1.1	K00688	2G5KG	G	PFAM glycosyl transferase, family 35	GO:0000272,GO:0003674,GO:0003824,GO:0004645,GO:0005488,GO:0005575,GO:0005622,GO:0005623,GO:0005737,GO:0005975,GO:0005976,GO:0005977,GO:0005980,GO:0006073,GO:0006091,GO:0006112,GO:0008144,GO:0008150,GO:0008152,GO:0008184,GO:0009056,GO:0009057,GO:0009251,GO:0009987,GO:0015980,GO:0016052,GO:0016740,GO:0016757,GO:0016758,GO:0019842,GO:0030170,GO:0036094,GO:0043167,GO:0043168,GO:0043170,GO:0044042,GO:…	2G5KG@200795,COG0058@1,COG0058@2	AM311A03_77;5292;7079	AM-311-A03_01282	1787	cDNA2	3	0.129622078	Bacteria	Acidobacteriota						AM-311	GT35	glycogen or starch phosphorylase (EC 2.4.1.1).
7215	AM-312-M19	AM312M19_82;381;2165	2.4.1.4,3.2.1.1,5.4.99.16	K05341	1MVKX	G	Alpha amylase catalytic		1MVKX@1224,1RMXP@1236,COG0366@1,COG0366@2	AM312M19_82;381;2165	AM-312-M19_01085	1784	cDNA1	11	0.12922796	Bacteria	Proteobacteria	Gammaproteobacteria	Xanthomonadales	SZUA-36			AM-312	GH13_4
7218	AM-312-P09	AM312P09_29;3592;6012	2.4.1.20	K00702	1MVNX	G	Glycosyl hydrolase 36 superfamily, catalytic domain		1MVNX@1224,2VKDG@28216,4ABGP@80864,COG3459@1,COG3459@2	AM312P09_29;3592;6012	AM-312-P09_01051	2420	cDNA2	4	0.127622399	Bacteria	Verrucomicrobiota	Kiritimatiellae	Kiritimatiellales				AM-312	GH94	cellobiose phosphorylase (EC 2.4.1.20); laminaribiose phosphorylase (EC 2.4.1.31); cellodextrin phosphorylase (EC 2.4.1.49); chitobiose phosphorylase (EC 2.4.1.280); cellobionic acid phosphorylase (EC 2.4.1.321); beta-1,2-oligoglucan phosphorylase (EC 2.4.1.333); 4-O-beta-D-glucosyl-D-galactose phosphorylase (EC 2.4.1.-); solabiose phosphorylase (EC 2.4.1.389)
7226	AM-311-O19	AM311O19_39;11738;12574			2NPFG	G	Domain of unknown function (DUF3473)		2NPFG@2323,COG0726@1,COG0726@2	AM311O19_39;11738;12574	AM-311-O19_01122	836	cDNA1	5	0.125349434	Bacteria	Omnitrophota	Koll11	JAFGHF01	JAFGHF01			AM-311	CE4	acetyl xylan esterase (EC 3.1.1.72); chitin deacetylase (EC 3.5.1.41); chitooligosaccharide deacetylase (EC 3.5.1.-); peptidoglycan GlcNAc deacetylase (EC 3.5.1.-); peptidoglycan N-acetylmuramic acid deacetylase (EC 3.5.1.-).
7229	AM-311-I13	AM311I13_36;10726;12912	2.4.1.18	K00700	1QTVN	G	Catalyzes the formation of the alpha-1,6-glucosidic linkages in glycogen by scission of a 1,4-alpha-linked oligosaccharide from growing alpha-1,4-glucan chains and the subsequent attachment of the oligosaccharide to the alpha-1,6 position	GO:0000271,GO:0003674,GO:0003824,GO:0003844,GO:0005575,GO:0005623,GO:0005886,GO:0005975,GO:0005976,GO:0005977,GO:0005978,GO:0006073,GO:0006091,GO:0006112,GO:0008150,GO:0008152,GO:0009058,GO:0009059,GO:0009250,GO:0009987,GO:0015980,GO:0016020,GO:0016051,GO:0016740,GO:0016757,GO:0016758,GO:0033692,GO:0034637,GO:0034645,GO:0040007,GO:0043170,GO:0044042,GO:0044237,GO:0044238,GO:0044249,GO:0044260,GO:…	1QTVN@1224,1RQSK@1236,1WWAD@135613,COG0296@1,COG0296@2	AM311I13_36;10726;12912	AM-311-I13_01636	2186	cDNA1	13	0.124638395	Bacteria	Proteobacteria	Gammaproteobacteria	DSM-19610	DSM-19610	Thiogranum		AM-311	CBM48	Modules of approx. 100 residues with glycogen-binding function, appended to GH13 modules. Also found in the beta subunit (glycogen-binding) of AMP-activated protein kinases (AMPK)
7230	AM-324-A10	AM324A10_17;6198;8684	2.4.1.1	K00688	1MW4J	G	Phosphorylase is an important allosteric enzyme in carbohydrate metabolism. Enzymes from different sources differ in their regulatory mechanisms and in their natural substrates. However, all known phosphorylases share catalytic and structural properties		1MW4J@1224,COG0058@1,COG0058@2	AM324A10_17;6198;8684	AM-324-A10_00742	2486	cDNA2	4	0.124234193	Bacteria	Proteobacteria	Zetaproteobacteria	Mariprofundales	Mariprofundaceae	WSZY01		AM-324	GT35	glycogen or starch phosphorylase (EC 2.4.1.1).
2045	AM-311-J21	AM311J21_188;13322;14698			1GAQ7	C	Berberine and berberine like		1GAQ7@1117,1JKFR@1189,COG0277@1,COG0277@2	AM311J21_188;13322;14698	AM-311-J21_03493	1376	cDNA1	8	0.121851311	Bacteria	Poribacteria	DTPJ01	DTPJ01	WJIO01			AM-311	AA7	glucooligosaccharide oxidase (EC 1.1.3.-); chitooligosaccharide oxidase (EC 1.1.3.-); cellooligosaccharide dehydrogenase (EC 1.1.99.-)
7237	AM-312-M16	AM312M16_3;10846;12774	2.4.1.18,3.2.1.141	K00700	1QTVN	G	Catalyzes the formation of the alpha-1,6-glucosidic linkages in glycogen by scission of a 1,4-alpha-linked oligosaccharide from growing alpha-1,4-glucan chains and the subsequent attachment of the oligosaccharide to the alpha-1,6 position	GO:0000271,GO:0003674,GO:0003824,GO:0003844,GO:0005975,GO:0005976,GO:0005977,GO:0005978,GO:0006073,GO:0006091,GO:0006112,GO:0008150,GO:0008152,GO:0009058,GO:0009059,GO:0009250,GO:0009987,GO:0015980,GO:0016051,GO:0016740,GO:0016757,GO:0016758,GO:0033692,GO:0034637,GO:0034645,GO:0043170,GO:0044042,GO:0044237,GO:0044238,GO:0044249,GO:0044260,GO:0044262,GO:0044264,GO:0055114,GO:0071704,GO:1901576	1QTVN@1224,2YNMV@29547,42NYT@68525,COG0296@1,COG0296@2	AM312M16_3;10846;12774	AM-312-M16_00074	1928	cDNA2	3	0.120142455	Bacteria	Campylobacterota	Campylobacteria	Campylobacterales	Sulfurovaceae	Sulfurovum		AM-312	CBM48	Modules of approx. 100 residues with glycogen-binding function, appended to GH13 modules. Also found in the beta subunit (glycogen-binding) of AMP-activated protein kinases (AMPK)
22664	AM-311-B10	AM311B10_118;1156;2226,AM312J23_41;7778;9055			1R89G	Q	Multicopper oxidase		1R89G@1224,1S5X0@1236,COG2132@1,COG2132@2	AM311B10_118;1156;2226	AM-311-B10_02085	1070	cDNA1	6	0.117523881	Bacteria	Desulfobacterota	Desulfobulbia	Desulfobulbales	BM004	BM004		AM-311	AA1	Laccase / p-diphenol:oxygen oxidoreductase / ferroxidase (EC 1.10.3.2); ; ferroxidase (EC 1.10.3.-); Laccase-like multicopper oxidase (EC 1.10.3.-)
17080	AM-315-J06	AM315J06_6;22573;23655	2.4.1.227	K02563	1MVIB	M	Cell wall formation. Catalyzes the transfer of a GlcNAc subunit on undecaprenyl-pyrophosphoryl-MurNAc-pentapeptide (lipid intermediate I) to form undecaprenyl-pyrophosphoryl-MurNAc- (pentapeptide)GlcNAc (lipid intermediate II)	GO:0000270,GO:0003674,GO:0003824,GO:0006022,GO:0006023,GO:0006024,GO:0006807,GO:0008150,GO:0008152,GO:0008194,GO:0008375,GO:0009058,GO:0009059,GO:0009252,GO:0009273,GO:0009987,GO:0016740,GO:0016757,GO:0016758,GO:0030203,GO:0034645,GO:0042546,GO:0043170,GO:0044036,GO:0044038,GO:0044085,GO:0044237,GO:0044249,GO:0044260,GO:0050511,GO:0070589,GO:0071554,GO:0071704,GO:0071840,GO:1901135,GO:1901137,GO:…	1MVIB@1224,1RMQ3@1236,464K0@72275,COG0707@1,COG0707@2	AM315J06_6;22573;23655	AM-315-J06_00456	1082	cDNA1	6	0.116220474	Bacteria	Proteobacteria	Gammaproteobacteria	SZUA-229	SZUA-229	SZUA-116		AM-315	GT28	1,2-diacylglycerol 3-beta-galactosyltransferase (EC 2.4.1.46); 1,2-diacylglycerol 3-beta-glucosyltransferase (EC 2.4.1.157); UDP-GlcNAc: Und-PP-MurAc-pentapeptide beta-N-acetylglucosaminyltransferase (EC 2.4.1.227); digalactosyldiacylglycerol synthase (EC 2.4.1.241)
17081	AM-312-M16	AM312M16_6;3332;4057	2.4.1.83	K00721	1MW2G	M	PFAM Glycosyl transferase family 2		1MW2G@1224,43BKJ@68525,COG0463@1,COG0463@2	AM312M16_6;3332;4057	AM-312-M16_00140	725	cDNA1	4	0.115632692	Bacteria	Campylobacterota	Campylobacteria	Campylobacterales	Sulfurovaceae	Sulfurovum		AM-312	GT2	cellulose synthase (EC 2.4.1.12); chitin synthase (EC 2.4.1.16); dolichyl-phosphate beta-D-mannosyltransferase (EC 2.4.1.83); dolichyl-phosphate beta-glucosyltransferase (EC 2.4.1.117); N-acetylglucosaminyltransferase (EC 2.4.1.-); N-acetylgalactosaminyltransferase (EC 2.4.1.-); hyaluronan synthase (EC 2.4.1.212); chitin oligosaccharide synthase (EC 2.4.1.-); beta-1,3-glucan synthase (EC 2.4.1.34…
12508	AM-311-I23	AM311I23_9;13241;16156		K20444	1MX5Z	J	PFAM Glycosyl transferase family 2		1MX5Z@1224,1RMDY@1236,1WX7R@135613,COG0293@1,COG0293@2,COG1216@1,COG1216@2	AM311I23_9;13241;16156	AM-311-I23_00363	2915	cDNA1	16	0.11503767	Bacteria	Proteobacteria	Gammaproteobacteria	Xanthomonadales	SZUA-36	JABDPF01		AM-311	GT2	cellulose synthase (EC 2.4.1.12); chitin synthase (EC 2.4.1.16); dolichyl-phosphate beta-D-mannosyltransferase (EC 2.4.1.83); dolichyl-phosphate beta-glucosyltransferase (EC 2.4.1.117); N-acetylglucosaminyltransferase (EC 2.4.1.-); N-acetylgalactosaminyltransferase (EC 2.4.1.-); hyaluronan synthase (EC 2.4.1.212); chitin oligosaccharide synthase (EC 2.4.1.-); beta-1,3-glucan synthase (EC 2.4.1.34…
17086	AM-326-C16	AM326C16_4;22753;24051	2.4.99.12,2.4.99.13,2.4.99.14,2.4.99.15	K02527	1MU9F	M	3-deoxy-D-manno-octulosonic-acid transferase		1MU9F@1224,1RNBR@1236,1XTJM@135623,COG1519@1,COG1519@2	AM326C16_4;22753;24051	AM-326-C16_00204	1298	cDNA1	7	0.113026948	Bacteria	Proteobacteria	Gammaproteobacteria	Enterobacterales	Vibrionaceae	Photobacterium		AM-326	GT30	CMP-beta-KDO: alpha-3-deoxy-D-manno-octulosonic-acid (KDO) transferase (EC 2.4.99.-).
17089	AM-311-O09	AM311O09_91;2161;2907	2.4.1.129,3.4.16.4	K03814	1RDAQ	M	Peptidoglycan polymerase that catalyzes glycan chain elongation from lipid-linked precursors	GO:0000270,GO:0003674,GO:0003824,GO:0005575,GO:0005623,GO:0005886,GO:0006022,GO:0006023,GO:0006024,GO:0006807,GO:0008150,GO:0008152,GO:0008955,GO:0009058,GO:0009059,GO:0009252,GO:0009273,GO:0009987,GO:0016020,GO:0016740,GO:0016757,GO:0016758,GO:0030203,GO:0034645,GO:0042546,GO:0043164,GO:0043170,GO:0044036,GO:0044038,GO:0044085,GO:0044237,GO:0044249,GO:0044260,GO:0044464,GO:0070589,GO:0071554,GO:…	1RDAQ@1224,2WNWX@28221,42MBJ@68525,COG0744@1,COG0744@2	AM311O09_91;2161;2907	AM-311-O09_01843	746	cDNA1	4	0.112377616	Bacteria	Desulfobacterota	Desulfobacteria	Desulfobacterales	UBA2174_A			AM-311	GT51	murein polymerase (EC 2.4.1.129).
7253	AM-324-A17	AM324A17_5;7871;11842	2.4.1.18,2.4.1.25,3.2.1.196,5.4.99.15	K00700	1QTVN	G	Catalyzes the formation of the alpha-1,6-glucosidic linkages in glycogen by scission of a 1,4-alpha-linked oligosaccharide from growing alpha-1,4-glucan chains and the subsequent attachment of the oligosaccharide to the alpha-1,6 position	GO:0000271,GO:0003674,GO:0003824,GO:0003844,GO:0005575,GO:0005622,GO:0005623,GO:0005737,GO:0005829,GO:0005975,GO:0005976,GO:0005977,GO:0005978,GO:0006073,GO:0006091,GO:0006112,GO:0006950,GO:0006974,GO:0008150,GO:0008152,GO:0009058,GO:0009059,GO:0009250,GO:0009987,GO:0015980,GO:0016051,GO:0016740,GO:0016757,GO:0016758,GO:0033554,GO:0033692,GO:0034637,GO:0034645,GO:0043170,GO:0044042,GO:0044237,GO:…	1QTVN@1224,2KQ9R@206351,2VGZZ@28216,COG0296@1,COG0296@2,COG1640@1,COG1640@2	AM324A17_5;7871;11842	AM-324-A17_00214	3971	cDNA1	21	0.110835289	Bacteria	AABM5-125-24	AABM5-125-24	AABM5-125-24				AM-324	GH77	amylomaltase or 4-alpha-glucanotransferase (EC 2.4.1.25)
7254	AM-311-J08	AM311J08_98;2780;4492	2.4.1.1	K00688	2NACZ	G	PFAM glycosyl transferase, family 35		2NACZ@224756,2XV8J@28890,COG0058@1,arCOG01421@2157	AM311J08_98;2780;4492	AM-311-J08_01340	1712	cDNA1	9	0.110178638	Bacteria	Desulfobacterota	Desulfobacteria	Desulfobacterales	ETH-SRB1			AM-311	GT35	glycogen or starch phosphorylase (EC 2.4.1.1).
17094	AM-311-H01	AM311H01_14;16601;17368		K12984	1PVP4	M	Glycosyl transferase family 2		1PVP4@1224,1RQUH@1236,1Y3ZZ@135624,COG0463@1,COG0463@2	AM311H01_14;16601;17368	AM-311-H01_00557	767	cDNA1	4	0.109300785	Bacteria	Proteobacteria	Gammaproteobacteria	Tenderiales	Tenderiaceae	Tenderia		AM-311	GT2	cellulose synthase (EC 2.4.1.12); chitin synthase (EC 2.4.1.16); dolichyl-phosphate beta-D-mannosyltransferase (EC 2.4.1.83); dolichyl-phosphate beta-glucosyltransferase (EC 2.4.1.117); N-acetylglucosaminyltransferase (EC 2.4.1.-); N-acetylgalactosaminyltransferase (EC 2.4.1.-); hyaluronan synthase (EC 2.4.1.212); chitin oligosaccharide synthase (EC 2.4.1.-); beta-1,3-glucan synthase (EC 2.4.1.34…
7256	AM-312-N08	AM312N08_2;38512;41061	2.4.1.1,2.4.1.8	K00688	1MW4J	G	phosphorylase		1MW4J@1224,2MIPG@213118,2WIPF@28221,42MEQ@68525,COG0058@1,COG0058@2	AM312N08_2;38512;41061	AM-312-N08_00105	2549	cDNA1	13	0.106888792	Bacteria	Desulfobacterota	Desulfobacteria	Desulfobacterales	UBA11574	JAAXQD01	JAAXQD01 sp012974475	AM-312	GT35	glycogen or starch phosphorylase (EC 2.4.1.1).
24520	AM-312-A18	AM312A18_48;3587;4312			47WAX	S	GlcNAc-PI de-N-acetylase		47WAX@768503,4NMM2@976,COG2120@1,COG2120@2	AM312A18_48;3587;4312	AM-312-A18_01130	725	cDNA2	1	0.106498691	Bacteria	Latescibacterota	Latescibacteria	Latescibacterales	Latescibacteraceae			AM-312	CE14	N-acetyl-1-D-myo-inosityl-2-amino-2-deoxy-alpha-D-glucopyranoside deacetylase (EC 3.5.1.89); diacetylchitobiose deacetylase (EC 3.5.1.-); mycothiol S-conjugate amidase (EC 3.5.1.-)
6335	AM-311-I13	AM311I13_36;20369;22930	2.4.1.1,2.4.1.8	K00688	1MW4J	F	PFAM glycosyl transferase family 35		1MW4J@1224,1RN8P@1236,1WXNN@135613,COG0058@1,COG0058@2	AM311I13_36;20369;22930	AM-311-I13_01643	2561	cDNA1	13	0.106387946	Bacteria	Proteobacteria	Gammaproteobacteria	DSM-19610	DSM-19610	Thiogranum		AM-311	GT35	glycogen or starch phosphorylase (EC 2.4.1.1).
7261	AM-312-K02	AM312K02_8;3631;5628	2.4.99.18,2.4.99.21,2.7.11.1,5.2.1.8	K01802	41SBI	G	Oligosaccharyl transferase STT3 subunit		41SBI@651137,COG0652@1,COG1287@1,arCOG02044@2157,arCOG04767@2157	AM312K02_8;3631;5628	AM-312-K02_00635	1997	cDNA1	10	0.104949552	Archaea	Thermoproteota	Bathyarchaeia	TCS64	TCS64	RBG-16-57-9		AM-312	GT66	dolichyl-diphosphooligosaccharideÃ¢â‚¬â€protein glycotransferase (EC 2.4.99.18); undecaprenyl-diphosphooligosaccharideÃ¢â‚¬â€protein glycotransferase (EC 2.4.99.19)
7262	AM-312-G02	AM312G02_33;13016;15226	2.4.1.18	K00700	1QTVN	G	Catalyzes the formation of the alpha-1,6-glucosidic linkages in glycogen by scission of a 1,4-alpha-linked oligosaccharide from growing alpha-1,4-glucan chains and the subsequent attachment of the oligosaccharide to the alpha-1,6 position	GO:0000271,GO:0003674,GO:0003824,GO:0003844,GO:0005575,GO:0005623,GO:0005886,GO:0005975,GO:0005976,GO:0005977,GO:0005978,GO:0006073,GO:0006091,GO:0006112,GO:0008150,GO:0008152,GO:0009058,GO:0009059,GO:0009250,GO:0009987,GO:0015980,GO:0016020,GO:0016051,GO:0016740,GO:0016757,GO:0016758,GO:0033692,GO:0034637,GO:0034645,GO:0040007,GO:0043170,GO:0044042,GO:0044237,GO:0044238,GO:0044249,GO:0044260,GO:…	1QTVN@1224,2WKSF@28221,42NYT@68525,COG0296@1,COG0296@2	AM312G02_33;13016;15226	AM-312-G02_01140	2210	cDNA2	3	0.10481206	Bacteria	Desulfobacterota	Desulfobacteria	C00003060	C00003060			AM-312	CBM48	Modules of approx. 100 residues with glycogen-binding function, appended to GH13 modules. Also found in the beta subunit (glycogen-binding) of AMP-activated protein kinases (AMPK)
17107	AM-311-I13	AM311I13_68;566;1366			1RFDI	M	PFAM Lytic		1RFDI@1224,1S52B@1236,1WYB9@135613,COG0741@1,COG0741@2	AM311I13_68;566;1366	AM-311-I13_02328	800	cDNA1	4	0.104792127	Bacteria	Proteobacteria	Gammaproteobacteria	DSM-19610	DSM-19610	Thiogranum		AM-311	GH23	lysozyme type G (EC 3.2.1.17); peptidoglycan lyase (EC 4.2.2.n1) also known in the literature as peptidoglycan lytic transglycosylase; chitinase (EC 3.2.1.14)
24538	AM-312-E17	AM312E17_51;4967;5578	1.6.5.2	K03809	1TSY9	S	NADPH-dependent FMN reductase	GO:0003674,GO:0003824,GO:0008150,GO:0008152,GO:0016491,GO:0055114	1TSY9@1239,24DR8@186801,36IMZ@31979,COG0655@1,COG0655@2	AM312E17_51;4967;5578	AM-312-E17_01001	611	cDNA1	3	0.102905526	Archaea	Nanoarchaeota	Nanoarchaeia	Woesearchaeales	JACPBV01	JAHJAV01		AM-312	AA6	1,4-benzoquinone reductase (EC. 1.6.5.6)
24542	AM-322-C20	AM322C20_37;19;1041		K07011	2FN97	S	glycosyl transferase family 2		2FN97@200643,4NFP0@976,COG1216@1,COG1216@2	AM322C20_37;19;1041	AM-322-C20_00505	1022	cDNA1	5	0.102536328	Bacteria	Bacteroidota	Bacteroidia	Bacteroidales	UBA12077	UBA12077		AM-322	GT27	polypeptide alpha-N-acetylgalactosaminyltransferase (EC 2.4.1.41)
7269	AM-311-E14	AM311E14_67;6343;7851	2.4.1.25	K00705	2G668	G	PFAM glycoside hydrolase, family 77		2G668@200795,COG1640@1,COG1640@2	AM311E14_67;6343;7851	AM-311-E14_02058	1508	cDNA2	2	0.102402588	Bacteria	Chloroflexota	Anaerolineae	Anaerolineales	UBA4823	CAIQIV01		AM-311	GH77	amylomaltase or 4-alpha-glucanotransferase (EC 2.4.1.25)
7272	AM-311-A05	AM311A05_75;373;1899	2.4.1.25	K00705	2IXJJ	G	4-alpha-glucanotransferase		2IXJJ@203682,COG1640@1,COG1640@2	AM311A05_75;373;1899	AM-311-A05_01066	1526	cDNA2	2	0.101194694	Bacteria	Desulfobacterota	DSM-4660	Desulfatiglandales	HGW-15	JAFGDF01		AM-311	GH77	amylomaltase or 4-alpha-glucanotransferase (EC 2.4.1.25)
7273	AM-326-K23	AM326K23_5;9632;11161	2.4.1.25	K00705	2G668	G	PFAM glycoside hydrolase, family 77		2G668@200795,376Q1@32061,COG1640@1,COG1640@2	AM326K23_5;9632;11161	AM-326-K23_00215	1529	cDNA2	2	0.100996143	Bacteria	Chloroflexota	Dehalococcoidia	Dehalococcoidales	W111	W111		AM-326	GH77	amylomaltase or 4-alpha-glucanotransferase (EC 2.4.1.25)
7274	AM-311-O21	AM311O21_312;2323;4626	4.2.2.2	K01728	4P09P	G	Pectate lyase		4P09P@976,COG3866@1,COG3866@2	AM311O21_312;2323;4626	AM-311-O21_03151	2303	cDNA2	3	0.100579528	Bacteria	Planctomycetota	Phycisphaerae	Sedimentisphaerales	SG8-4	JAFGPJ01		AM-311	PL1_2
7275	AM-311-J21	AM311J21_45;6722;8185	2.4.1.21	K00703	1TQ4M	G	Synthesizes alpha-1,4-glucan chains using ADP-glucose	GO:0003674,GO:0003824,GO:0016740,GO:0016757	1TQ4M@1239,248G1@186801,260NT@186807,COG0297@1,COG0297@2	AM311J21_45;6722;8185	AM-311-J21_01202	1463	cDNA1	7	0.100279548	Bacteria	Poribacteria	DTPJ01	DTPJ01	WJIO01			AM-311	GT5	UDP-Glc: glycogen glucosyltransferase (EC 2.4.1.11); ADP-Glc: starch glucosyltransferase (EC 2.4.1.21); NDP-Glc: starch glucosyltransferase (EC 2.4.1.242); UDP-Glc: alpha-1,3-glucan synthase (EC 2.4.1.183) UDP-Glc: alpha-1,4-glucan synthase (EC 2.4.1.-)
24561	AM-326-G02	AM326G02_4;16490;17764			2NNRQ	S	PFAM Uncharacterised conserved protein UCP016719		2NNRQ@2323,COG3876@1,COG3876@2	AM326G02_4;16490;17764	AM-326-G02_00424	1274	cDNA1	6	0.0987053	Bacteria	Marinisomatota	Marinisomatia	SCGC-AAA003-L08	TS1B11			AM-326	GH171	peptidoglycan beta-N-acetylmuramidase (EC 3.2.1.92)
17122	AM-311-N13	AM311N13_100;2175;2960			1MZ4X	M	Transglycosylase SLT domain		1MZ4X@1224,2MNMU@213118,2WQZU@28221,42TVX@68525,COG0741@1,COG0741@2	AM311N13_100;2175;2960	AM-311-N13_00842	785	cDNA2	1	0.098358664	Bacteria	Desulfobacterota	Desulfobacteria	Desulfobacterales	UBA11574	JAAXQD01	JAAXQD01 sp012974475	AM-311	GH23	lysozyme type G (EC 3.2.1.17); peptidoglycan lyase (EC 4.2.2.n1) also known in the literature as peptidoglycan lytic transglycosylase; chitinase (EC 3.2.1.14)
17127	AM-311-E04	AM311E04_7;5108;5899			1G5YB	M	PFAM Glycosyl transferase family 2		1G5YB@1117,1HB60@1150,COG1215@1,COG1215@2	AM311E04_7;5108;5899	AM-311-E04_00234	791	cDNA2	1	0.09761258	Bacteria	Desulfobacterota	Desulfobulbia	Desulfobulbales	BM004	BM004		AM-311	GT2	cellulose synthase (EC 2.4.1.12); chitin synthase (EC 2.4.1.16); dolichyl-phosphate beta-D-mannosyltransferase (EC 2.4.1.83); dolichyl-phosphate beta-glucosyltransferase (EC 2.4.1.117); N-acetylglucosaminyltransferase (EC 2.4.1.-); N-acetylgalactosaminyltransferase (EC 2.4.1.-); hyaluronan synthase (EC 2.4.1.212); chitin oligosaccharide synthase (EC 2.4.1.-); beta-1,3-glucan synthase (EC 2.4.1.34…
17138	AM-311-K07	AM311K07_2;75267;76808			1HZYC	M	soluble lytic transglycosylase fused to an ABC-type amino acid-binding protein		1HZYC@117743,4NHFW@976,COG4623@1,COG4623@2	AM311K07_2;75267;76808	AM-311-K07_00229	1541	cDNA1	7	0.09520375	Bacteria	Bacteroidota	Bacteroidia	Flavobacteriales	Flavobacteriaceae	Eudoraea		AM-311	GH23	lysozyme type G (EC 3.2.1.17); peptidoglycan lyase (EC 4.2.2.n1) also known in the literature as peptidoglycan lytic transglycosylase; chitinase (EC 3.2.1.14)
24595	AM-311-I13	AM311I13_80;11418;12260	3.1.2.12	K01070	1MUID	S	Serine hydrolase involved in the detoxification of formaldehyde		1MUID@1224,1RMR3@1236,COG0627@1,COG0627@2	AM311I13_80;11418;12260	AM-311-I13_02521	842	cDNA2	1	0.09170018	Bacteria	Proteobacteria	Gammaproteobacteria	DSM-19610	DSM-19610	Thiogranum		AM-311	CE1	acetyl xylan esterase (EC 3.1.1.72); cinnamoyl esterase (EC 3.1.1.-); feruloyl esterase (EC 3.1.1.73); carboxylesterase (EC 3.1.1.1); S-formylglutathione hydrolase (EC 3.1.2.12); diacylglycerol O-acyltransferase (EC 2.3.1.20); trehalose 6-O-mycolyltransferase (EC 2.3.1.122)
24596	AM-311-I13	AM311I13_80;11418;12260,AM311I23_35;2251;3081,AM311J09_1;7024;7854,AM311L07_5;24639;25469	3.1.2.12	K01070	1MUID	S	Serine hydrolase involved in the detoxification of formaldehyde		1MUID@1224,1RMR3@1236,COG0627@1,COG0627@2	AM311I13_80;11418;12260	AM-311-I13_02521	842	cDNA2	1	0.09170018	Bacteria	Proteobacteria	Gammaproteobacteria	DSM-19610	DSM-19610	Thiogranum		AM-311	CE1	acetyl xylan esterase (EC 3.1.1.72); cinnamoyl esterase (EC 3.1.1.-); feruloyl esterase (EC 3.1.1.73); carboxylesterase (EC 3.1.1.1); S-formylglutathione hydrolase (EC 3.1.2.12); diacylglycerol O-acyltransferase (EC 2.3.1.20); trehalose 6-O-mycolyltransferase (EC 2.3.1.122)
17152	AM-312-B13	AM312B13_7;42211;42900			COG1215	M	transferase activity, transferring glycosyl groups		COG1215@1,COG1215@2	AM312B13_7;42211;42900	AM-312-B13_00401	689	cDNA1	3	0.091255844	Bacteria	Omnitrophota	Koll11	UBA10183	UBA10183	JAHIRR01		AM-312	GT2	cellulose synthase (EC 2.4.1.12); chitin synthase (EC 2.4.1.16); dolichyl-phosphate beta-D-mannosyltransferase (EC 2.4.1.83); dolichyl-phosphate beta-glucosyltransferase (EC 2.4.1.117); N-acetylglucosaminyltransferase (EC 2.4.1.-); N-acetylgalactosaminyltransferase (EC 2.4.1.-); hyaluronan synthase (EC 2.4.1.212); chitin oligosaccharide synthase (EC 2.4.1.-); beta-1,3-glucan synthase (EC 2.4.1.34…
7295	AM-312-L03	AM312L03_34;140;1843,AM315N05_47;2409;4322	2.4.1.18,3.2.1.141	K00700	1HXCC	G	Alpha amylase, C-terminal all-beta domain	GO:0000271,GO:0003674,GO:0003824,GO:0003844,GO:0005975,GO:0005976,GO:0005977,GO:0005978,GO:0006073,GO:0006091,GO:0006112,GO:0008150,GO:0008152,GO:0009058,GO:0009059,GO:0009250,GO:0009987,GO:0015980,GO:0016051,GO:0016740,GO:0016757,GO:0016758,GO:0033692,GO:0034637,GO:0034645,GO:0043170,GO:0044042,GO:0044237,GO:0044238,GO:0044249,GO:0044260,GO:0044262,GO:0044264,GO:0055114,GO:0071704,GO:1901576	1HXCC@117743,405WC@61432,4NECZ@976,COG0296@1,COG0296@2	AM312L03_34;140;1843	AM-312-L03_01418	1703	cDNA2	2	0.090677101	Bacteria	Bacteroidota	Bacteroidia	Flavobacteriales	Flavobacteriaceae	Flavicella		AM-312	GH13_9
7297	AM-311-I11	AM311I11_125;7646;9355	3.2.1.51	K01206	1IG0A	G	Alpha-L-fucosidase		1IG0A@117743,23IC9@178469,4NE74@976,COG3669@1,COG3669@2	AM311I11_125;7646;9355	AM-311-I11_03531	1709	cDNA2	2	0.090358749	Bacteria	Planctomycetota	Phycisphaerae	Sedimentisphaerales	SG8-4			AM-311	GH29	alpha-L-fucosidase (EC 3.2.1.51); alpha-1,3/1,4-L-fucosidase (EC 3.2.1.111); alpha-1,2-L-fucosidase (EC 3.2.1.63); alpha-1,6-fucosidase (EC 3.2.1.127)
7298	AM-312-L09	AM312L09_19;12582;14678	3.2.1.68	K01214	1MU19	G	Belongs to the glycosyl hydrolase 13 family		1MU19@1224,2WKFS@28221,42P3J@68525,COG1523@1,COG1523@2	AM312L09_19;12582;14678	AM-312-L09_00781	2096	cDNA1	9	0.089993239	Bacteria	Desulfobacterota	Desulfobulbia	Desulfobulbales				AM-312	GH13_11
24620	AM-326-A07	AM326A07_25;30985;33120	4.2.2.26	K20525	1MVUK	S	polysaccharide catabolic process		1MVUK@1224,1RQN9@1236,28HPB@1,2Z7XC@2	AM326A07_25;30985;33120	AM-326-A07_01345	2135	cDNA1	9	0.088349334	Bacteria	Proteobacteria	Gammaproteobacteria	Enterobacterales	Shewanellaceae	Shewanella	Shewanella sp002873135	AM-326	PL17_2
24623	AM-324-M19	AM324M19_191;57;1250			2DB8U	S	Alginate lyase		2DB8U@1,2Z7SW@2,3Y3IM@57723	AM324M19_191;57;1250	AM-324-M19_02053	1193	cDNA1	5	0.087839168	Bacteria	Bacteroidota	Ignavibacteria	Ignavibacteriales	Melioribacteraceae	UM-FILTER-34-10		AM-324	PL38	endo-beta-1,4-glucuronan lyase (EC 4.2.2.14)
7307	AM-311-A03	AM311A03_104;49;951,AM311E20_180;619;3123,AM311I13_9;834;3338,AM311I18_24;9472;12003,AM311L15_256;1726;2391,AM311P13_68;11759;14281,AM312J08_27;2530;5022,AM320A06_4;31134;33572,AM324A10_17;6198;8684,AM326A07_11;1467;2420	2.4.1.1	K00688	1FZUX	G	Carbohydrate phosphorylase	GO:0000272,GO:0003674,GO:0003824,GO:0004645,GO:0005488,GO:0005575,GO:0005622,GO:0005623,GO:0005737,GO:0005975,GO:0005976,GO:0005977,GO:0005980,GO:0006073,GO:0006091,GO:0006112,GO:0008144,GO:0008150,GO:0008152,GO:0008184,GO:0009056,GO:0009057,GO:0009251,GO:0009987,GO:0015980,GO:0016052,GO:0016740,GO:0016757,GO:0016758,GO:0019842,GO:0030170,GO:0036094,GO:0043167,GO:0043168,GO:0043170,GO:0044042,GO:…	1FZUX@1117,1JKQ6@1189,COG0058@1,COG0058@2	AM311A03_104;49;951	AM-311-A03_01559	902	cDNA2	1	0.085600389	Bacteria	Acidobacteriota						AM-311	GT35	glycogen or starch phosphorylase (EC 2.4.1.1).
7309	AM-326-K23	AM326K23_20;13712;15676	2.4.1.18,3.2.1.141	K00700	1GD05	G	Catalyzes the formation of the alpha-1,6-glucosidic linkages in glycogen by scission of a 1,4-alpha-linked oligosaccharide from growing alpha-1,4-glucan chains and the subsequent attachment of the oligosaccharide to the alpha-1,6 position	GO:0000271,GO:0003674,GO:0003824,GO:0003844,GO:0005975,GO:0005976,GO:0005977,GO:0005978,GO:0006073,GO:0006091,GO:0006112,GO:0008150,GO:0008152,GO:0009058,GO:0009059,GO:0009250,GO:0009987,GO:0015980,GO:0016051,GO:0016740,GO:0016757,GO:0016758,GO:0033692,GO:0034637,GO:0034645,GO:0043170,GO:0044042,GO:0044237,GO:0044238,GO:0044249,GO:0044260,GO:0044262,GO:0044264,GO:0055114,GO:0071704,GO:1901576	1GD05@1117,1HEAH@1150,COG0296@1,COG0296@2	AM326K23_20;13712;15676	AM-326-K23_00646	1964	cDNA1	8	0.085370368	Bacteria	Chloroflexota	Dehalococcoidia	Dehalococcoidales	W111	W111		AM-326	CBM48	Modules of approx. 100 residues with glycogen-binding function, appended to GH13 modules. Also found in the beta subunit (glycogen-binding) of AMP-activated protein kinases (AMPK)
17167	AM-311-C15	AM311C15_128;5041;5955,AM311E20_166;3854;4819	3.5.1.108,4.2.1.59	K02535	1MV6T	M	Catalyzes the hydrolysis of UDP-3-O-myristoyl-N- acetylglucosamine to form UDP-3-O-myristoylglucosamine and acetate, the committed step in lipid A biosynthesis		1MV6T@1224,1RQ72@1236,1X38C@135614,COG0774@1,COG0774@2	AM311C15_128;5041;5955	AM-311-C15_01768	914	cDNA2	1	0.084476533	Bacteria	Proteobacteria	Gammaproteobacteria	Xanthomonadales	SZUA-36	JABDPF01		AM-311	CE11	UDP-3-0-acyl N-acetylglucosamine deacetylase (EC 3.5.1.108).
2309	AM-311-J08	AM311J08_114;5450;6460			2NP86	C	Oxidoreductase family, NAD-binding Rossmann fold		2NP86@2323,COG0673@1,COG0673@2	AM311J08_114;5450;6460	AM-311-J08_01490	1010	cDNA1	4	0.083003665	Bacteria	Desulfobacterota	Desulfobacteria	Desulfobacterales	ETH-SRB1			AM-311	GH109	alpha-N-acetylgalactosaminidase (EC 3.2.1.49); beta-N-acetylhexosaminidase (EC 3.2.1.52)
22686	AM-312-K17	AM312K17_179;1481;3010			1MU0J	Q	Multicopper		1MU0J@1224,2WNM3@28221,42MPR@68525,COG2132@1,COG2132@2	AM312K17_179;1481;3010	AM-312-K17_03503	1529	cDNA1	6	0.082243658	Bacteria	Desulfobacterota	Desulfobacteria	Desulfobacterales				AM-312	AA1	Laccase / p-diphenol:oxygen oxidoreductase / ferroxidase (EC 1.10.3.2); ; ferroxidase (EC 1.10.3.-); Laccase-like multicopper oxidase (EC 1.10.3.-)
17176	AM-311-I13	AM311I13_18;9408;11714	2.4.1.129,3.4.16.4	K05365	1QTST	M	Cell wall formation. Synthesis of cross-linked peptidoglycan from the lipid intermediates. The enzyme has a penicillin-insensitive transglycosylase N-terminal domain (formation of linear glycan strands) and a penicillin-sensitive transpeptidase C-terminal domain (cross-linking of the peptide subunits)		1QTST@1224,1RNHV@1236,1YD67@136841,COG0744@1,COG0744@2	AM311I13_18;9408;11714	AM-311-I13_01016	2306	cDNA1	9	0.081797844	Bacteria	Proteobacteria	Gammaproteobacteria	DSM-19610	DSM-19610	Thiogranum		AM-311	GT51	murein polymerase (EC 2.4.1.129).
7323	AM-311-O05	AM311O05_19;30439;32280,AM315L11_55;43;1707	2.4.1.25,2.4.1.4,3.2.1.1,3.2.1.133,3.2.1.135,3.2.1.20,3.2.1.54	K00705	COG0366	G	synthase		COG0366@1,COG0366@2,COG3280@1,COG3280@2	AM311O05_19;30439;32280	AM-311-O05_00990	1841	cDNA1	7	0.079689831	Bacteria	Bacteroidota	Ignavibacteria	Ignavibacteriales	Melioribacteraceae			AM-311	GH13_20
7324	AM-324-K04	AM324K04_23;3273;6704			1PDXT	G	Alpha amylase, catalytic domain		1PDXT@1224,2MS3Q@213462,2X2AW@28221,43789@68525,COG0366@1,COG0366@2	AM324K04_23;3273;6704	AM-324-K04_00413	3431	cDNA1	13	0.079411114	Bacteria	Calditrichota	Calditrichia					AM-324	GH13	alpha-amylase (EC 3.2.1.1); pullulanase (EC 3.2.1.41); cyclomaltodextrin glucanotransferase (EC 2.4.1.19); cyclomaltodextrinase (EC 3.2.1.54); trehalose-6-phosphate hydrolase (EC 3.2.1.93); oligo-alpha-glucosidase (EC 3.2.1.10); maltogenic amylase (EC 3.2.1.133); neopullulanase (EC 3.2.1.135); alpha-glucosidase (EC 3.2.1.20); maltotetraose-forming alpha-amylase (EC 3.2.1.60); isoamylase (EC 3.2.1…
7325	AM-311-G17	AM311G17_22;8370;10490,AM312M20_1;16976;19096,AM320J16_45;254;2374,AM322O08_9;18535;20556,AM322O16_24;7480;9600	2.4.1.1,2.4.1.8	K00688	2G5KG	G	PFAM glycosyl transferase, family 35		2G5KG@200795,COG0058@1,COG0058@2	AM311G17_22;8370;10490	AM-311-G17_01366	2120	cDNA1	8	0.079088398	Bacteria	Chloroflexota	Dehalococcoidia	Dehalococcoidales	RBG-16-60-22			AM-311	GT35	glycogen or starch phosphorylase (EC 2.4.1.1).
17191	AM-311-E21	AM311E21_55;4814;5614		K12984	1PVP4	M	Glycosyl transferase family 2		1PVP4@1224,2MJ8C@213118,2WNU9@28221,42M23@68525,COG0463@1,COG0463@2	AM311E21_55;4814;5614	AM-311-E21_00972	800	cDNA1	3	0.078594095	Bacteria	Desulfobacterota	Desulfobacteria	Desulfobacterales	UBA11574			AM-311	GT2	cellulose synthase (EC 2.4.1.12); chitin synthase (EC 2.4.1.16); dolichyl-phosphate beta-D-mannosyltransferase (EC 2.4.1.83); dolichyl-phosphate beta-glucosyltransferase (EC 2.4.1.117); N-acetylglucosaminyltransferase (EC 2.4.1.-); N-acetylgalactosaminyltransferase (EC 2.4.1.-); hyaluronan synthase (EC 2.4.1.212); chitin oligosaccharide synthase (EC 2.4.1.-); beta-1,3-glucan synthase (EC 2.4.1.34…
7328	AM-322-L06	AM322L06_17;13925;15904	2.4.1.18,3.2.1.141	K00700	27XZS	G	Catalyzes the formation of the alpha-1,6-glucosidic linkages in glycogen by scission of a 1,4-alpha-linked oligosaccharide from growing alpha-1,4-glucan chains and the subsequent attachment of the oligosaccharide to the alpha-1,6 position	GO:0000271,GO:0003674,GO:0003824,GO:0003844,GO:0005975,GO:0005976,GO:0005977,GO:0005978,GO:0006073,GO:0006091,GO:0006112,GO:0008150,GO:0008152,GO:0009058,GO:0009059,GO:0009250,GO:0009987,GO:0015980,GO:0016051,GO:0016740,GO:0016757,GO:0016758,GO:0033692,GO:0034637,GO:0034645,GO:0043170,GO:0044042,GO:0044237,GO:0044238,GO:0044249,GO:0044260,GO:0044262,GO:0044264,GO:0055114,GO:0071704,GO:1901576	27XZS@189775,2G5IR@200795,COG0296@1,COG0296@2	AM322L06_17;13925;15904	AM-322-L06_00709	1979	cDNA2	2	0.078030875	Bacteria	Chloroflexota	Dehalococcoidia	Dehalococcoidales	RBG-16-60-22	GCA-2688435		AM-322	CBM48	Modules of approx. 100 residues with glycogen-binding function, appended to GH13 modules. Also found in the beta subunit (glycogen-binding) of AMP-activated protein kinases (AMPK)
24701	AM-311-L19	AM311L19_105;963;1955			1J1A7	S	Oxidoreductase family, C-terminal alpha beta domain		1J1A7@117747,4NE07@976,COG0673@1,COG0673@2	AM311L19_105;963;1955	AM-311-L19_00788	992	cDNA2	1	0.077834225	Bacteria	Actinobacteriota	Acidimicrobiia	UBA5794	UBA5794	SZUA-442		AM-311	GH109	alpha-N-acetylgalactosaminidase (EC 3.2.1.49); beta-N-acetylhexosaminidase (EC 3.2.1.52)
17196	AM-311-I13	AM311I13_17;42234;43856	3.5.1.28	K01447	1MWKE	M	COG0741 Soluble lytic murein transglycosylase and related regulatory proteins (some contain LysM invasin domains)		1MWKE@1224,1RMFZ@1236,464A9@72275,COG0741@1,COG0741@2,COG1388@1,COG1388@2	AM311I13_17;42234;43856	AM-311-I13_01003	1622	cDNA1	6	0.077528084	Bacteria	Proteobacteria	Gammaproteobacteria	DSM-19610	DSM-19610	Thiogranum		AM-311	GH23	lysozyme type G (EC 3.2.1.17); peptidoglycan lyase (EC 4.2.2.n1) also known in the literature as peptidoglycan lytic transglycosylase; chitinase (EC 3.2.1.14)
7332	AM-324-C23	AM324C23_35;2191;4191	2.4.1.25	K00705	1G2AS	G	Glycogen debranching enzyme		1G2AS@1117,3KGBU@43988,COG3408@1,COG3408@2	AM324C23_35;2191;4191	AM-324-C23_01392	2000	cDNA2	2	0.077211551	Bacteria	Chloroflexota	Anaerolineae	Anaerolineales	UBA4823			AM-324	GH133	amylo-alpha-1,6-glucosidase (EC 3.2.1.33);
4907	AM-312-N08	AM312N08_101;403;2439	3.4.14.5	K01278	COG2755	E	lipolytic protein G-D-S-L family		COG2755@1,COG2755@2,COG5306@1,COG5306@2	AM312N08_101;403;2439	AM-312-N08_01286	2036	cDNA2	2	0.075846317	Bacteria	Desulfobacterota	Desulfobacteria	Desulfobacterales	UBA11574	JAAXQD01	JAAXQD01 sp012974475	AM-312	CE3	acetyl xylan esterase (EC 3.1.1.72).
7342	AM-322-J13	AM322J13_29;552;1589			COG2152	G	transferase activity, transferring glycosyl groups		COG2152@1,COG2152@2	AM322J13_29;552;1589	AM-322-J13_00574	1037	cDNA2	1	0.074456655	Bacteria	Marinisomatota	Marinisomatia	SCGC-AAA003-L08	TS1B11			AM-322	GH130	beta-1,4-mannosylglucose phosphorylase (EC 2.4.1.281); beta-1,4-mannooligosaccharide phosphorylase (EC 2.4.1.319); beta-1,4-mannosyl-N-acetyl-glucosamine phosphorylase (EC 2.4.1.320); beta-1,2-mannobiose phosphorylase (EC 2.4.1.339); beta-1,2-oligomannan phosphorylase (EC 2.4.1.340); beta-1,2-mannosidase (EC 3.2.1.-); beta-1,3-oligomannan phosphorylase (EC 2.4.1.-)
7343	AM-312-L09	AM312L09_19;12582;14678	3.2.1.68	K01214	1MU19	G	Belongs to the glycosyl hydrolase 13 family		1MU19@1224,2WKFS@28221,42P3J@68525,COG1523@1,COG1523@2	AM312L09_19;12582;14678	AM-312-L09_00781	2096	cDNA2	2	0.073675144	Bacteria	Desulfobacterota	Desulfobulbia	Desulfobulbales				AM-312	GH13_11
24737	AM-326-A07	AM326A07_7;64442;65905			1NQMX	S	BNR repeat-containing family member		1NQMX@1224,1SK90@1236,2DBDK@1,2Z8MH@2,469CE@72275	AM326A07_7;64442;65905	AM-326-A07_00544	1463	cDNA1	5	0.071628248	Bacteria	Proteobacteria	Gammaproteobacteria	Enterobacterales	Shewanellaceae	Shewanella	Shewanella sp002873135	AM-326	PL25	ulvan lyase (EC 4.2.2.-).
2418	AM-311-I13	AM311I13_37;8191;9663	1.1.2.4,1.1.3.15	K00102	1MU6Y	C	FAD linked oxidase	GO:0003674,GO:0003824,GO:0006066,GO:0006082,GO:0006950,GO:0006974,GO:0008150,GO:0008152,GO:0009056,GO:0009441,GO:0009987,GO:0016054,GO:0016491,GO:0016614,GO:0017144,GO:0019154,GO:0019752,GO:0032787,GO:0033554,GO:0034308,GO:0034310,GO:0042737,GO:0043436,GO:0044237,GO:0044248,GO:0044281,GO:0044282,GO:0046164,GO:0046296,GO:0046395,GO:0050896,GO:0051716,GO:0055114,GO:0071704,GO:0072329,GO:1901575,GO:…	1MU6Y@1224,1RQX2@1236,1WWEY@135613,COG0277@1,COG0277@2	AM311I13_37;8191;9663	AM-311-I13_01659	1472	cDNA1	5	0.071190304	Bacteria	Proteobacteria	Gammaproteobacteria	DSM-19610	DSM-19610	Thiogranum		AM-311	AA7	glucooligosaccharide oxidase (EC 1.1.3.-); chitooligosaccharide oxidase (EC 1.1.3.-); cellooligosaccharide dehydrogenase (EC 1.1.99.-)
8592	AM-312-E22	AM312E22_3;13881;15068			1MU9C	H	Glycosyltransferase Family 4		1MU9C@1224,2WPVE@28221,42T1S@68525,43VBU@69541,COG0438@1,COG0438@2	AM312E22_3;13881;15068	AM-312-E22_00109	1187	cDNA1	4	0.070626539	Bacteria	Moduliflexota						AM-312	GT4	sucrose synthase (EC 2.4.1.13); sucrose-phosphate synthase (EC 2.4.1.14); alpha-glucosyltransferase (EC 2.4.1.52); lipopolysaccharide N-acetylglucosaminyltransferase (EC 2.4.1.56); phosphatidylinositol alpha-mannosyltransferase (EC 2.4.1.57); GDP-Man: Man1GlcNAc2-PP-dolichol alpha-1,3-mannosyltransferase (EC 2.4.1.132); GDP-Man: Man3GlcNAc2-PP-dolichol/Man4GlcNAc2-PP-dolichol alpha-1,2-mannosyltr…
2423	AM-311-I23	AM311I23_39;527;2014	1.1.2.4,1.1.3.15	K00102	1MU6Y	C	Fad linked oxidase	GO:0003674,GO:0003824,GO:0006066,GO:0006082,GO:0006950,GO:0006974,GO:0008150,GO:0008152,GO:0009056,GO:0009441,GO:0009987,GO:0016054,GO:0016491,GO:0016614,GO:0017144,GO:0019154,GO:0019752,GO:0032787,GO:0033554,GO:0034308,GO:0034310,GO:0042737,GO:0043436,GO:0044237,GO:0044248,GO:0044281,GO:0044282,GO:0046164,GO:0046296,GO:0046395,GO:0050896,GO:0051716,GO:0055114,GO:0071704,GO:0072329,GO:1901575,GO:…	1MU6Y@1224,1RQX2@1236,COG0277@1,COG0277@2	AM311I23_39;527;2014	AM-311-I23_01166	1487	cDNA1	5	0.070472177	Bacteria	Proteobacteria	Gammaproteobacteria	Xanthomonadales	SZUA-36	JABDPF01		AM-311	AA7	glucooligosaccharide oxidase (EC 1.1.3.-); chitooligosaccharide oxidase (EC 1.1.3.-); cellooligosaccharide dehydrogenase (EC 1.1.99.-)
17229	AM-326-D06	AM326D06_6;3013;3918	3.5.1.108,4.2.1.59	K02535	1MV6T	M	Catalyzes the hydrolysis of UDP-3-O-myristoyl-N- acetylglucosamine to form UDP-3-O-myristoylglucosamine and acetate, the committed step in lipid A biosynthesis	GO:0003674,GO:0003824,GO:0005488,GO:0005506,GO:0005575,GO:0005622,GO:0005623,GO:0005737,GO:0005975,GO:0006629,GO:0006643,GO:0006644,GO:0006664,GO:0006793,GO:0006796,GO:0008150,GO:0008152,GO:0008270,GO:0008610,GO:0008654,GO:0008759,GO:0009058,GO:0009245,GO:0009247,GO:0009311,GO:0009312,GO:0009987,GO:0016051,GO:0016787,GO:0016810,GO:0016811,GO:0019213,GO:0019637,GO:0043167,GO:0043169,GO:0044237,GO:…	1MV6T@1224,2MHWY@213118,2WJ4I@28221,42MVM@68525,COG0774@1,COG0774@2	AM326D06_6;3013;3918	AM-326-D06_00254	905	cDNA1	3	0.069475443	Bacteria	Desulfobacterota	Desulfobacteria	Desulfobacterales	UBA11574			AM-326	CE11	UDP-3-0-acyl N-acetylglucosamine deacetylase (EC 3.5.1.108).
24753	AM-311-J17	AM311J17_10;5524;8556			COG3103	S	chitin binding		COG3103@1,COG3858@1,COG3858@2,COG4991@2	AM311J17_10;5524;8556	AM-311-J17_00411	3032	cDNA1	10	0.069124094	Bacteria	Chloroflexota	Anaerolineae	JAAYZQ01	JAAYZQ01			AM-311	GH39	alpha-L-iduronidase (EC 3.2.1.76); beta-xylosidase (EC 3.2.1.37); alpha-L-arabinofuranosidase (EC 3.2.1.55); beta-glucosidase (EC 3.2.1.21); beta-galactosidase (EC 3.2.1.23); exo-beta-1,4-glucanase / cellodextrinase (EC 3.2.1.74); 3-O-alpha-D-galactosyl-alpha-L-arabinofuranosidase (EC 3.2.1.215)
17231	AM-324-A07	AM324A07_1;91512;92630		K00754	COG0438	M	transferase activity, transferring glycosyl groups		COG0438@1,COG0438@2	AM324A07_1;91512;92630	AM-324-A07_00106	1118	cDNA2	1	0.06906221	Bacteria	Chloroflexota	Dehalococcoidia	Dehalococcoidales	RBG-16-60-22			AM-324	GT4	sucrose synthase (EC 2.4.1.13); sucrose-phosphate synthase (EC 2.4.1.14); alpha-glucosyltransferase (EC 2.4.1.52); lipopolysaccharide N-acetylglucosaminyltransferase (EC 2.4.1.56); phosphatidylinositol alpha-mannosyltransferase (EC 2.4.1.57); GDP-Man: Man1GlcNAc2-PP-dolichol alpha-1,3-mannosyltransferase (EC 2.4.1.132); GDP-Man: Man3GlcNAc2-PP-dolichol/Man4GlcNAc2-PP-dolichol alpha-1,2-mannosyltr…
17234	AM-311-I13	AM311I13_134;50;1168			1MUTA	M	PFAM Glycosyl transferase, group 1		1MUTA@1224,1RS31@1236,1WXR2@135613,COG0438@1,COG0438@2	AM311I13_134;50;1168	AM-311-I13_02954	1118	cDNA2	1	0.06906221	Bacteria	Proteobacteria	Gammaproteobacteria	DSM-19610	DSM-19610	Thiogranum		AM-311	GT4	sucrose synthase (EC 2.4.1.13); sucrose-phosphate synthase (EC 2.4.1.14); alpha-glucosyltransferase (EC 2.4.1.52); lipopolysaccharide N-acetylglucosaminyltransferase (EC 2.4.1.56); phosphatidylinositol alpha-mannosyltransferase (EC 2.4.1.57); GDP-Man: Man1GlcNAc2-PP-dolichol alpha-1,3-mannosyltransferase (EC 2.4.1.132); GDP-Man: Man3GlcNAc2-PP-dolichol/Man4GlcNAc2-PP-dolichol alpha-1,2-mannosyltr…
2445	AM-312-N08	AM312N08_20;21982;22593	1.6.5.2	K03809	1MW7N	C	Belongs to the WrbA family	GO:0003674,GO:0003824,GO:0008150,GO:0008152,GO:0016491,GO:0055114	1MW7N@1224,2WMD8@28221,42PF5@68525,COG0655@1,COG0655@2	AM312N08_20;21982;22593	AM-312-N08_00720	611	cDNA1	2	0.068603684	Bacteria	Desulfobacterota	Desulfobacteria	Desulfobacterales	UBA11574	JAAXQD01	JAAXQD01 sp012974475	AM-312	AA6	1,4-benzoquinone reductase (EC. 1.6.5.6)
17241	AM-320-M11	AM320M11_2;10954;12093		K08306	1MW2T	M	Membrane-bound lytic murein transglycosylase C		1MW2T@1224,2YNEQ@29547,42M1M@68525,COG0741@1,COG0741@2	AM320M11_2;10954;12093	AM-320-M11_00051	1139	cDNA2	1	0.067788895	Bacteria	Campylobacterota	Campylobacteria	Campylobacterales	Sulfurimonadaceae	GCA-2733885		AM-320	GH23	lysozyme type G (EC 3.2.1.17); peptidoglycan lyase (EC 4.2.2.n1) also known in the literature as peptidoglycan lytic transglycosylase; chitinase (EC 3.2.1.14)
17244	AM-324-A15	AM324A15_14;12722;13873		K00754	COG0438	M	transferase activity, transferring glycosyl groups		COG0438@1,COG0438@2	AM324A15_14;12722;13873	AM-324-A15_00463	1151	cDNA2	1	0.067082147	Bacteria	Chloroflexota	Dehalococcoidia	SZUA-161	SZUA-161			AM-324	GT4	sucrose synthase (EC 2.4.1.13); sucrose-phosphate synthase (EC 2.4.1.14); alpha-glucosyltransferase (EC 2.4.1.52); lipopolysaccharide N-acetylglucosaminyltransferase (EC 2.4.1.56); phosphatidylinositol alpha-mannosyltransferase (EC 2.4.1.57); GDP-Man: Man1GlcNAc2-PP-dolichol alpha-1,3-mannosyltransferase (EC 2.4.1.132); GDP-Man: Man3GlcNAc2-PP-dolichol/Man4GlcNAc2-PP-dolichol alpha-1,2-mannosyltr…
7358	AM-311-I19	AM311I19_86;7147;8088,AM311M08_38;14692;15633,AM311O09_60;2502;3443,AM312B17_37;8020;9036,AM312D04_48;2182;3132,AM312K17_19;13307;14248,AM322E07_3;23980;24921	2.4.1.319,2.4.1.320	K18785	1MX8M	G	beta-1,4-mannooligosaccharide phosphorylase		1MX8M@1224,2MJJI@213118,2WMG5@28221,42QDF@68525,COG2152@1,COG2152@2	AM311I19_86;7147;8088	AM-311-I19_01828	941	cDNA1	3	0.066817509	Bacteria	Latescibacterota	Latescibacteria	Latescibacterales	Latescibacteraceae			AM-311	GH130	beta-1,4-mannosylglucose phosphorylase (EC 2.4.1.281); beta-1,4-mannooligosaccharide phosphorylase (EC 2.4.1.319); beta-1,4-mannosyl-N-acetyl-glucosamine phosphorylase (EC 2.4.1.320); beta-1,2-mannobiose phosphorylase (EC 2.4.1.339); beta-1,2-oligomannan phosphorylase (EC 2.4.1.340); beta-1,2-mannosidase (EC 3.2.1.-); beta-1,3-oligomannan phosphorylase (EC 2.4.1.-)
17250	AM-312-I07	AM312I07_40;2486;3658		K08306	2305M	M	Domain of unknown function (DUF3393)		2305M@171551,2FXGP@200643,4P2H8@976,COG0741@1,COG0741@2	AM312I07_40;2486;3658	AM-312-I07_00942	1172	cDNA2	1	0.065880163	Bacteria	Desulfobacterota	Desulfobacteria	Desulfobacterales	ETH-SRB1	B13-G4		AM-312	GH23	lysozyme type G (EC 3.2.1.17); peptidoglycan lyase (EC 4.2.2.n1) also known in the literature as peptidoglycan lytic transglycosylase; chitinase (EC 3.2.1.14)
17252	AM-311-H01	AM311H01_3;25919;27856		K08309	1J4MZ	M	COG0741 Soluble lytic murein transglycosylase and related regulatory proteins (some contain LysM invasin domains)	GO:0000270,GO:0003674,GO:0003824,GO:0005575,GO:0005618,GO:0005623,GO:0006022,GO:0006026,GO:0006027,GO:0006807,GO:0008150,GO:0008152,GO:0008932,GO:0008933,GO:0009056,GO:0009057,GO:0009253,GO:0009274,GO:0016740,GO:0016757,GO:0030203,GO:0030288,GO:0030312,GO:0030313,GO:0031975,GO:0042597,GO:0043170,GO:0044464,GO:0061783,GO:0071704,GO:0071944,GO:1901135,GO:1901136,GO:1901564,GO:1901565,GO:1901575	1J4MZ@118884,1MV3F@1224,1RMS8@1236,COG0741@1,COG0741@2	AM311H01_3;25919;27856	AM-311-H01_00187	1937	cDNA1	6	0.064920265	Bacteria	Proteobacteria	Gammaproteobacteria	Tenderiales	Tenderiaceae	Tenderia		AM-311	GH23	lysozyme type G (EC 3.2.1.17); peptidoglycan lyase (EC 4.2.2.n1) also known in the literature as peptidoglycan lytic transglycosylase; chitinase (EC 3.2.1.14)
17260	AM-311-H01	AM311H01_6;15747;16751		K08305	1MUZ3	M	Transglycosylase SLT domain		1MUZ3@1224,2TRP0@28211,4BPEC@82117,COG2951@1,COG2951@2	AM311H01_6;15747;16751	AM-311-H01_00280	1004	cDNA1	3	0.062624777	Bacteria	Proteobacteria	Gammaproteobacteria	Tenderiales	Tenderiaceae	Tenderia		AM-311	GH103	peptidoglycan lytic transglycosylase (EC 3.2.1.-)
17263	AM-311-E18	AM311E18_71;4073;5323,AM312J06_2;18302;19546	2.4.1.250	K15521	2G5KS	M	PFAM glycosyl transferase group 1	GO:0003674,GO:0003824,GO:0005575,GO:0005622,GO:0005623,GO:0005737,GO:0005829,GO:0006790,GO:0008150,GO:0008152,GO:0008194,GO:0008375,GO:0009058,GO:0009987,GO:0010125,GO:0010126,GO:0016137,GO:0016138,GO:0016740,GO:0016757,GO:0016758,GO:0044237,GO:0044249,GO:0044272,GO:0044424,GO:0044444,GO:0044464,GO:0051186,GO:0051188,GO:0071704,GO:1901135,GO:1901137,GO:1901576,GO:1901657,GO:1901659	2G5KS@200795,COG0438@1,COG0438@2	AM311E18_71;4073;5323	AM-311-E18_01666	1250	cDNA2	1	0.061769241	Bacteria	Chloroflexota	Anaerolineae	Anaerolineales	EnvOPS12	UBA12087		AM-311	GT4	sucrose synthase (EC 2.4.1.13); sucrose-phosphate synthase (EC 2.4.1.14); alpha-glucosyltransferase (EC 2.4.1.52); lipopolysaccharide N-acetylglucosaminyltransferase (EC 2.4.1.56); phosphatidylinositol alpha-mannosyltransferase (EC 2.4.1.57); GDP-Man: Man1GlcNAc2-PP-dolichol alpha-1,3-mannosyltransferase (EC 2.4.1.132); GDP-Man: Man3GlcNAc2-PP-dolichol/Man4GlcNAc2-PP-dolichol alpha-1,2-mannosyltr…
7374	AM-311-H01	AM311H01_81;6352;8853	2.4.1.1	K00688	1MW4J	G	Carbohydrate phosphorylase	GO:0000272,GO:0003674,GO:0003824,GO:0004645,GO:0005488,GO:0005575,GO:0005622,GO:0005623,GO:0005737,GO:0005975,GO:0005976,GO:0005977,GO:0005980,GO:0006073,GO:0006091,GO:0006112,GO:0008144,GO:0008150,GO:0008152,GO:0008184,GO:0009056,GO:0009057,GO:0009251,GO:0009987,GO:0015980,GO:0016052,GO:0016740,GO:0016757,GO:0016758,GO:0019842,GO:0030170,GO:0036094,GO:0043167,GO:0043168,GO:0043170,GO:0044042,GO:…	1MW4J@1224,2VJIJ@28216,37429@32003,COG0058@1,COG0058@2	AM311H01_81;6352;8853	AM-311-H01_02077	2501	cDNA2	2	0.061744543	Bacteria	Proteobacteria	Gammaproteobacteria	Tenderiales	Tenderiaceae	Tenderia		AM-311	GT35	glycogen or starch phosphorylase (EC 2.4.1.1).
17265	AM-312-A20	AM312A20_8;8139;9170		K07011	1FDR3	M	PFAM glycosyl transferase family 2		1FDR3@1090,COG1216@1,COG1216@2	AM312A20_8;8139;9170	AM-312-A20_00424	1031	cDNA1	3	0.060984749	Bacteria	Patescibacteria	Microgenomatia	GWA2-44-7	UBA8517			AM-312	GT2	cellulose synthase (EC 2.4.1.12); chitin synthase (EC 2.4.1.16); dolichyl-phosphate beta-D-mannosyltransferase (EC 2.4.1.83); dolichyl-phosphate beta-glucosyltransferase (EC 2.4.1.117); N-acetylglucosaminyltransferase (EC 2.4.1.-); N-acetylgalactosaminyltransferase (EC 2.4.1.-); hyaluronan synthase (EC 2.4.1.212); chitin oligosaccharide synthase (EC 2.4.1.-); beta-1,3-glucan synthase (EC 2.4.1.34…
17266	AM-320-A16	AM320A16_13;11970;12659			1MUTM	M	GlcNAc-PI de-N-acetylase		1MUTM@1224,2WP8Q@28221,42Q20@68525,COG2120@1,COG2120@2	AM320A16_13;11970;12659	AM-320-A16_00398	689	cDNA1	2	0.060837229	Bacteria	Chloroflexota	Dehalococcoidia	Dehalococcoidales	JAHJRU01	JAHJRU01		AM-320	CE14	N-acetyl-1-D-myo-inosityl-2-amino-2-deoxy-alpha-D-glucopyranoside deacetylase (EC 3.5.1.89); diacetylchitobiose deacetylase (EC 3.5.1.-); mycothiol S-conjugate amidase (EC 3.5.1.-)
6460	AM-320-A06	AM320A06_4;31134;33572	2.4.1.1	K00688	1MW4J	F	Phosphorylase is an important allosteric enzyme in carbohydrate metabolism. Enzymes from different sources differ in their regulatory mechanisms and in their natural substrates. However, all known phosphorylases share catalytic and structural properties	GO:0000272,GO:0003674,GO:0003824,GO:0004645,GO:0005488,GO:0005575,GO:0005622,GO:0005623,GO:0005737,GO:0005975,GO:0005976,GO:0005977,GO:0005980,GO:0006073,GO:0006091,GO:0006112,GO:0008144,GO:0008150,GO:0008152,GO:0008184,GO:0009056,GO:0009057,GO:0009251,GO:0009987,GO:0015980,GO:0016052,GO:0016740,GO:0016757,GO:0016758,GO:0019842,GO:0030170,GO:0036094,GO:0043167,GO:0043168,GO:0043170,GO:0044042,GO:…	1MW4J@1224,2WIMH@28221,42N22@68525,43T8I@69541,COG0058@1,COG0058@2	AM320A06_4;31134;33572	AM-320-A06_00266	2438	cDNA1	7	0.060175955	Bacteria	Omnitrophota	Koll11	SKK-01	SKK-01			AM-320	GT35	glycogen or starch phosphorylase (EC 2.4.1.1).
6468	AM-311-I13	AM311I13_3;57566;60169	2.4.1.1,2.4.1.8	K00688	1MW4J	F	PFAM glycosyl transferase family 35		1MW4J@1224,1RN8P@1236,1WXNN@135613,COG0058@1,COG0058@2	AM311I13_3;57566;60169	AM-311-I13_00225	2603	cDNA2	2	0.059325049	Bacteria	Proteobacteria	Gammaproteobacteria	DSM-19610	DSM-19610	Thiogranum		AM-311	GT35	glycogen or starch phosphorylase (EC 2.4.1.1).
17281	AM-324-A10	AM324A10_10;26828;28978	2.4.1.14,2.4.1.246,3.1.3.24,3.1.3.79	K00696	1MWVX	M	Glycosyl transferase group 1	GO:0003674,GO:0003824,GO:0005975,GO:0005984,GO:0006793,GO:0006796,GO:0008150,GO:0008152,GO:0009058,GO:0009311,GO:0009312,GO:0009987,GO:0016051,GO:0016311,GO:0016740,GO:0016757,GO:0016758,GO:0016787,GO:0016788,GO:0016791,GO:0034637,GO:0042578,GO:0044237,GO:0044238,GO:0044249,GO:0044262,GO:0046351,GO:0071704,GO:1901576	1MWVX@1224,COG0438@1,COG0438@2,COG0561@1,COG0561@2	AM324A10_10;26828;28978	AM-324-A10_00561	2150	cDNA1	6	0.058488629	Bacteria	Proteobacteria	Zetaproteobacteria	Mariprofundales	Mariprofundaceae	WSZY01		AM-324	GT4	sucrose synthase (EC 2.4.1.13); sucrose-phosphate synthase (EC 2.4.1.14); alpha-glucosyltransferase (EC 2.4.1.52); lipopolysaccharide N-acetylglucosaminyltransferase (EC 2.4.1.56); phosphatidylinositol alpha-mannosyltransferase (EC 2.4.1.57); GDP-Man: Man1GlcNAc2-PP-dolichol alpha-1,3-mannosyltransferase (EC 2.4.1.132); GDP-Man: Man3GlcNAc2-PP-dolichol/Man4GlcNAc2-PP-dolichol alpha-1,2-mannosyltr…
22213	AM-311-I23	AM311I23_53;1350;3512	1.11.1.21	K03782	1MUBF	P	Bifunctional enzyme with both catalase and broad- spectrum peroxidase activity		1MUBF@1224,1RNA5@1236,1WWMA@135613,COG0376@1,COG0376@2	AM311I23_53;1350;3512	AM-311-I23_01447	2162	cDNA1	6	0.058163993	Bacteria	Proteobacteria	Gammaproteobacteria	Xanthomonadales	SZUA-36	JABDPF01		AM-311	AA2	manganese peroxidase (EC 1.11.1.13); versatile peroxidase (EC 1.11.1.16); lignin peroxidase (EC 1.11.1.14); peroxidase (EC 1.11.1.-); cytochrome-c peroxidase (EC 1.11.1.5); ascorbate peroxidase (EC 1.11.1.11)
5042	AM-311-P20	AM311P20_40;6623;7951			COG2303	E	choline dehydrogenase activity		COG2303@1,COG2303@2	AM311P20_40;6623;7951	AM-311-P20_00872	1328	cDNA2	1	0.058141228	Bacteria	Desulfobacterota	DSWW01					AM-311	AA3	cellobiose dehydrogenase (EC 1.1.99.18); glucose 1-oxidase (EC 1.1.3.4); aryl alcohol oxidase (EC 1.1.3.7); alcohol oxidase (EC 1.1.3.13); pyranose oxidase (EC 1.1.3.10); glucose 1-dehydrogenase (FAD, quinone) (EC 1.1.5.9); pyranose dehydrogenase (EC 1.1.99.29); oligosaccharide dehydrogenase (FAD) (EC 1.1.5.-)
24821	AM-311-I11	AM311I11_381;3733;5061			3K969	S	PFAM oxidoreductase domain protein		3K969@414999,46U95@74201,COG0673@1,COG0673@2	AM311I11_381;3733;5061	AM-311-I11_06078	1328	cDNA2	1	0.058141228	Bacteria	Planctomycetota	Phycisphaerae	Sedimentisphaerales	SG8-4			AM-311	GH109	alpha-N-acetylgalactosaminidase (EC 3.2.1.49); beta-N-acetylhexosaminidase (EC 3.2.1.52)
17294	AM-311-H01	AM311H01_35;3050;4411		K18691	1MWDS	M	Murein-degrading enzyme that degrades murein glycan strands and insoluble, high-molecular weight murein sacculi, with the concomitant formation of a 1,6-anhydromuramoyl product. Lytic transglycosylases (LTs) play an integral role in the metabolism of the peptidoglycan (PG) sacculus. Their lytic action creates space within the PG sacculus to allow for its expansion as well as for the insertion of …	GO:0005575,GO:0005623,GO:0009279,GO:0016020,GO:0019867,GO:0030312,GO:0030313,GO:0031975,GO:0044462,GO:0044464,GO:0071944	1MWDS@1224,1RM8W@1236,1WXYV@135613,COG4623@1,COG4623@2	AM311H01_35;3050;4411	AM-311-H01_01090	1361	cDNA2	1	0.056731485	Bacteria	Proteobacteria	Gammaproteobacteria	Tenderiales	Tenderiaceae	Tenderia		AM-311	GH23	lysozyme type G (EC 3.2.1.17); peptidoglycan lyase (EC 4.2.2.n1) also known in the literature as peptidoglycan lytic transglycosylase; chitinase (EC 3.2.1.14)
7401	AM-322-I22	AM322I22_32;19603;21084,AM324L02_48;5618;7099	2.4.1.21	K00703	COG0297	G	glycogen (starch) synthase activity	GO:0003674,GO:0003824,GO:0016740,GO:0016757	COG0297@1,COG0297@2	AM322I22_32;19603;21084	AM-322-I22_01407	1481	cDNA1	4	0.056606146	Bacteria	SM23-31	SM23-31	SM23-31	SM23-31			AM-322	GT5	UDP-Glc: glycogen glucosyltransferase (EC 2.4.1.11); ADP-Glc: starch glucosyltransferase (EC 2.4.1.21); NDP-Glc: starch glucosyltransferase (EC 2.4.1.242); UDP-Glc: alpha-1,3-glucan synthase (EC 2.4.1.183) UDP-Glc: alpha-1,4-glucan synthase (EC 2.4.1.-)
17297	AM-311-E02	AM311E02_4;34267;35634			1G1VE	M	PFAM Glycosyl transferases group 1		1G1VE@1117,3VI7K@52604,COG0438@1,COG0438@2	AM311E02_4;34267;35634	AM-311-E02_00268	1367	cDNA2	1	0.056482481	Bacteria	Desulfobacterota	DSM-4660	Desulfatiglandales	HGW-15			AM-311	GT4	sucrose synthase (EC 2.4.1.13); sucrose-phosphate synthase (EC 2.4.1.14); alpha-glucosyltransferase (EC 2.4.1.52); lipopolysaccharide N-acetylglucosaminyltransferase (EC 2.4.1.56); phosphatidylinositol alpha-mannosyltransferase (EC 2.4.1.57); GDP-Man: Man1GlcNAc2-PP-dolichol alpha-1,3-mannosyltransferase (EC 2.4.1.132); GDP-Man: Man3GlcNAc2-PP-dolichol/Man4GlcNAc2-PP-dolichol alpha-1,2-mannosyltr…
17301	AM-311-B10	AM311B10_4;32031;33155,AM312M19_12;14203;15300	2.4.1.83	K00721	1MV8J	M	glycosyl transferase family 2		1MV8J@1224,1S1IR@1236,1WW4E@135613,COG1216@1,COG1216@2,COG2246@1,COG2246@2	AM311B10_4;32031;33155	AM-311-B10_00187	1124	cDNA1	3	0.055938858	Bacteria	Desulfobacterota	Desulfobulbia	Desulfobulbales	BM004	BM004		AM-311	GT2	cellulose synthase (EC 2.4.1.12); chitin synthase (EC 2.4.1.16); dolichyl-phosphate beta-D-mannosyltransferase (EC 2.4.1.83); dolichyl-phosphate beta-glucosyltransferase (EC 2.4.1.117); N-acetylglucosaminyltransferase (EC 2.4.1.-); N-acetylgalactosaminyltransferase (EC 2.4.1.-); hyaluronan synthase (EC 2.4.1.212); chitin oligosaccharide synthase (EC 2.4.1.-); beta-1,3-glucan synthase (EC 2.4.1.34…
7411	AM-322-L15	AM322L15_38;1812;4109	2.4.1.230	K10231	1TQMB	G	Glycoside hydrolase, family 65, central catalytic		1TQMB@1239,247J6@186801,42FDW@68295,COG1554@1,COG1554@2	AM322L15_38;1812;4109	AM-322-L15_00498	2297	cDNA1	6	0.054745561	Bacteria	RUG730	RUG730					AM-322	GH65	alpha,alpha-trehalase (EC 3.2.1.28); maltose phosphorylase (EC 2.4.1.8); trehalose phosphorylase (EC 2.4.1.64); kojibiose phosphorylase (EC 2.4.1.230); trehalose-6-phosphate phosphorylase (EC 2.4.1.216); nigerose phosphorylase (EC 2.4.1.279); 3-O-alpha-glucopyranosyl-L-rhamnose phosphorylase (EC 2.4.1.282); 1,2-alpha-glucosylglycerol phosphorylase (EC 2.4.1.332); alpha-glucosyl-1,2-beta-galactosy…
7421	AM-324-I17	AM324I17_212;2320;3777			1MX8M	G	Pfam:DUF377		1MX8M@1224,2MN6U@213118,2WU8G@28221,42YYU@68525,COG2152@1,COG2152@2	AM324I17_212;2320;3777	AM-324-I17_03480	1457	cDNA2	1	0.052993515	Bacteria	Desulfobacterota	DSM-4660	Desulfatiglandales	HGW-15			AM-324	GH130	beta-1,4-mannosylglucose phosphorylase (EC 2.4.1.281); beta-1,4-mannooligosaccharide phosphorylase (EC 2.4.1.319); beta-1,4-mannosyl-N-acetyl-glucosamine phosphorylase (EC 2.4.1.320); beta-1,2-mannobiose phosphorylase (EC 2.4.1.339); beta-1,2-oligomannan phosphorylase (EC 2.4.1.340); beta-1,2-mannosidase (EC 3.2.1.-); beta-1,3-oligomannan phosphorylase (EC 2.4.1.-)
27137	AM-311-I11	AM311I11_456;217;1677			2ESVI				2ESVI@1,33KDX@2	AM311I11_456;217;1677	AM-311-I11_06367	1460	cDNA2	1	0.052884624	Bacteria	Planctomycetota	Phycisphaerae	Sedimentisphaerales	SG8-4			AM-311	CBM32	Binding to galactose and lactose has been demonstrated for the module of Micromonospora viridifaciens sialidase (PMID: 16239725). Binding to polygalacturonic acid has been shown for a Yersinia member (PMID: 17292916). Binding to LacNAc (beta-D-galactosyl-1,4-beta-D-N-acetylglucosamine) has been shown for an N-acetylglucosaminidase from Clostridium perfingens (PMID: 16990278).
7427	AM-311-B03	AM311B03_66;3865;5355	2.4.1.25	K00705	2IXJJ	G	4-alpha-glucanotransferase		2IXJJ@203682,COG1640@1,COG1640@2	AM311B03_66;3865;5355	AM-311-B03_00829	1490	cDNA2	1	0.051819833	Bacteria	Desulfobacterota	DSM-4660	Desulfatiglandales	HGW-15			AM-311	GH77	amylomaltase or 4-alpha-glucanotransferase (EC 2.4.1.25)
7430	AM-312-N08	AM312N08_2;41077;42585	2.4.1.21	K00703	1MUGM	G	PFAM Starch synthase catalytic		1MUGM@1224,2MIZ1@213118,2WITI@28221,42MT8@68525,COG0297@1,COG0297@2	AM312N08_2;41077;42585	AM-312-N08_00106	1508	cDNA2	1	0.051201294	Bacteria	Desulfobacterota	Desulfobacteria	Desulfobacterales	UBA11574	JAAXQD01	JAAXQD01 sp012974475	AM-312	GT5	UDP-Glc: glycogen glucosyltransferase (EC 2.4.1.11); ADP-Glc: starch glucosyltransferase (EC 2.4.1.21); NDP-Glc: starch glucosyltransferase (EC 2.4.1.242); UDP-Glc: alpha-1,3-glucan synthase (EC 2.4.1.183) UDP-Glc: alpha-1,4-glucan synthase (EC 2.4.1.-)
22718	AM-312-G04	AM312G04_7;4887;6407,AM324A10_1;41246;42790			1MU0J	Q	Multicopper oxidase		1MU0J@1224,2TQXH@28211,43ZDT@69657,COG2132@1,COG2132@2	AM312G04_7;4887;6407	AM-312-G04_00279	1520	cDNA2	1	0.050797073	Bacteria	Proteobacteria	Zetaproteobacteria	Mariprofundales	Mariprofundaceae	WSZY01		AM-312	AA1	Laccase / p-diphenol:oxygen oxidoreductase / ferroxidase (EC 1.10.3.2); ; ferroxidase (EC 1.10.3.-); Laccase-like multicopper oxidase (EC 1.10.3.-)
7433	AM-312-B22	AM312B22_20;18651;20183	2.4.1.18,2.4.1.25,3.2.1.196,5.4.99.15	K00700	1QTVJ	G	PFAM glycoside hydrolase, family 77	GO:0000023,GO:0000025,GO:0003674,GO:0003824,GO:0004133,GO:0004134,GO:0005575,GO:0005622,GO:0005623,GO:0005737,GO:0005829,GO:0005975,GO:0005976,GO:0005977,GO:0005984,GO:0006073,GO:0006091,GO:0006112,GO:0008150,GO:0008152,GO:0009056,GO:0009311,GO:0009313,GO:0009987,GO:0015980,GO:0016052,GO:0016740,GO:0016757,GO:0016758,GO:0043170,GO:0044042,GO:0044237,GO:0044238,GO:0044248,GO:0044260,GO:0044262,GO:…	1QTVJ@1224,2WK77@28221,42PZB@68525,COG1640@1,COG1640@2	AM312B22_20;18651;20183	AM-312-B22_00509	1532	cDNA2	1	0.050399185	Bacteria	Desulfobacterota	Desulfobulbia	Desulfobulbales				AM-312	GH77	amylomaltase or 4-alpha-glucanotransferase (EC 2.4.1.25)
7437	AM-320-A21	AM320A21_10;13647;15761	3.2.1.68	K01214	2J61K	G	Belongs to the glycosyl hydrolase 13 family		2J61K@203691,COG1523@1,COG1523@2	AM320A21_10;13647;15761	AM-320-A21_00283	2114	cDNA1	5	0.049570543	Bacteria	Gemmatimonadota	Glassbacteria	GWA2-58-10	GWA2-58-10	JAFGTO01		AM-320	GH13_11
17329	AM-311-I14	AM311I14_71;3504;5063			1MWDS	M	Murein-degrading enzyme that degrades murein glycan strands and insoluble, high-molecular weight murein sacculi, with the concomitant formation of a 1,6-anhydromuramoyl product. Lytic transglycosylases (LTs) play an integral role in the metabolism of the peptidoglycan (PG) sacculus. Their lytic action creates space within the PG sacculus to allow for its expansion as well as for the insertion of …		1MWDS@1224,2MIZV@213118,2WK7N@28221,42NCG@68525,COG4623@1,COG4623@2	AM311I14_71;3504;5063	AM-311-I14_01184	1559	cDNA2	1	0.049526332	Bacteria	Desulfobacterota	Desulfobulbia	Desulfobulbales	BM004	BM004	BM004 sp002868955	AM-311	GH23	lysozyme type G (EC 3.2.1.17); peptidoglycan lyase (EC 4.2.2.n1) also known in the literature as peptidoglycan lytic transglycosylase; chitinase (EC 3.2.1.14)
7438	AM-311-L17	AM311L17_220;683;2245	2.4.1.21	K00703	1MUGM	G	PFAM Starch synthase catalytic		1MUGM@1224,2MIZ1@213118,2WITI@28221,42MT8@68525,COG0297@1,COG0297@2	AM311L17_220;683;2245	AM-311-L17_01451	1562	cDNA2	1	0.049431211	Bacteria	Desulfobacterota	Desulfobacteria	Desulfobacterales				AM-311	GT5	UDP-Glc: glycogen glucosyltransferase (EC 2.4.1.11); ADP-Glc: starch glucosyltransferase (EC 2.4.1.21); NDP-Glc: starch glucosyltransferase (EC 2.4.1.242); UDP-Glc: alpha-1,3-glucan synthase (EC 2.4.1.183) UDP-Glc: alpha-1,4-glucan synthase (EC 2.4.1.-)
7439	AM-311-J17	AM311J17_13;3823;5388	2.4.1.18,2.4.1.25,3.2.1.196,5.4.99.15	K00700	2G668	G	PFAM glycoside hydrolase, family 77	GO:0000023,GO:0000025,GO:0003674,GO:0003824,GO:0004133,GO:0004134,GO:0005575,GO:0005622,GO:0005623,GO:0005737,GO:0005829,GO:0005975,GO:0005976,GO:0005977,GO:0005984,GO:0006073,GO:0006091,GO:0006112,GO:0008150,GO:0008152,GO:0009056,GO:0009311,GO:0009313,GO:0009987,GO:0015980,GO:0016052,GO:0016740,GO:0016757,GO:0016758,GO:0043170,GO:0044042,GO:0044237,GO:0044238,GO:0044248,GO:0044260,GO:0044262,GO:…	2G668@200795,376Q1@32061,COG1640@1,COG1640@2	AM311J17_13;3823;5388	AM-311-J17_00507	1565	cDNA2	1	0.049336454	Bacteria	Chloroflexota	Anaerolineae	JAAYZQ01	JAAYZQ01			AM-311	GH77	amylomaltase or 4-alpha-glucanotransferase (EC 2.4.1.25)
7440	AM-311-M10	AM311M10_6;21420;23969	2.4.1.1,2.4.1.8	K00688	1MW4J	G	phosphorylase		1MW4J@1224,2MIPG@213118,2WIPF@28221,42MEQ@68525,COG0058@1,COG0058@2	AM311M10_6;21420;23969	AM-311-M10_00242	2549	cDNA1	6	0.049333289	Bacteria	Desulfobacterota	Desulfobacteria	Desulfobacterales	B30-G6	B30-G6		AM-311	GT35	glycogen or starch phosphorylase (EC 2.4.1.1).
22251	AM-311-O04	AM311O04_47;252;2441	1.11.1.21	K03782	1MUBF	P	Bifunctional enzyme with both catalase and broad- spectrum peroxidase activity	GO:0000302,GO:0003674,GO:0003824,GO:0004096,GO:0004601,GO:0005488,GO:0005575,GO:0005576,GO:0005622,GO:0005623,GO:0005737,GO:0005829,GO:0006950,GO:0006979,GO:0008150,GO:0008152,GO:0009056,GO:0009636,GO:0009987,GO:0010035,GO:0016209,GO:0016491,GO:0016684,GO:0016999,GO:0017001,GO:0017144,GO:0020037,GO:0033554,GO:0034599,GO:0034614,GO:0035690,GO:0042221,GO:0042493,GO:0042542,GO:0042737,GO:0042743,GO:…	1MUBF@1224,2MJ8U@213118,2WJPB@28221,42MZ4@68525,COG0376@1,COG0376@2	AM311O04_47;252;2441	AM-311-O04_01142	2189	cDNA1	5	0.047872146	Bacteria	Desulfobacterota	Desulfobulbia	Desulfobulbales	Desulfocapsaceae	JABDQA01	JABDQA01 sp905479735	AM-311	AA2	manganese peroxidase (EC 1.11.1.13); versatile peroxidase (EC 1.11.1.16); lignin peroxidase (EC 1.11.1.14); peroxidase (EC 1.11.1.-); cytochrome-c peroxidase (EC 1.11.1.5); ascorbate peroxidase (EC 1.11.1.11)
17334	AM-311-I13	AM311I13_17;42234;43856	3.5.1.28	K01447	1MWKE	M	COG0741 Soluble lytic murein transglycosylase and related regulatory proteins (some contain LysM invasin domains)		1MWKE@1224,1RMFZ@1236,464A9@72275,COG0741@1,COG0741@2,COG1388@1,COG1388@2	AM311I13_17;42234;43856	AM-311-I13_01003	1622	cDNA2	1	0.047602683	Bacteria	Proteobacteria	Gammaproteobacteria	DSM-19610	DSM-19610	Thiogranum		AM-311	GH23	lysozyme type G (EC 3.2.1.17); peptidoglycan lyase (EC 4.2.2.n1) also known in the literature as peptidoglycan lytic transglycosylase; chitinase (EC 3.2.1.14)
7449	AM-311-I11	AM311I11_188;4647;7931	3.2.1.23	K01190	2NQEM	G	Glycosyl hydrolases family 2, TIM barrel domain	GO:0003674,GO:0003824,GO:0004553,GO:0004565,GO:0005575,GO:0005975,GO:0005984,GO:0005988,GO:0005990,GO:0008150,GO:0008152,GO:0009056,GO:0009311,GO:0009313,GO:0009341,GO:0009987,GO:0015925,GO:0016052,GO:0016787,GO:0016798,GO:0032991,GO:0044237,GO:0044238,GO:0044248,GO:0044262,GO:0044275,GO:0046352,GO:0071704,GO:1901575,GO:1902494	2NQEM@2323,COG3250@1,COG3250@2	AM311I11_188;4647;7931	AM-311-I11_04462	3284	cDNA2	2	0.047022869	Bacteria	Planctomycetota	Phycisphaerae	Sedimentisphaerales	SG8-4			AM-311	GH2	beta-galactosidase (EC 3.2.1.23) ; beta-mannosidase (EC 3.2.1.25); beta-glucuronidase (EC 3.2.1.31); alpha-L-arabinofuranosidase (EC 3.2.1.55); mannosylglycoprotein endo-beta-mannosidase (EC 3.2.1.152); exo-beta-glucosaminidase (EC 3.2.1.165); alpha-L-arabinopyranosidase (EC 3.2.1.-); beta-galacturonidase (EC 3.2.1.-); beta-xylosidase (EC 3.2.1.37); beta-D-galactofuranosidase (EC 3.2.1.146); beta…
17336	AM-311-P09	AM311P09_18;1189;4476	2.4.1.129,3.4.16.4	K05365	2G5ZG	M	PFAM glycosyl transferase, family 51		2G5ZG@200795,COG0744@1,COG0744@2	AM311P09_18;1189;4476	AM-311-P09_00425	3287	cDNA2	2	0.046979952	Bacteria	Chloroflexota	Anaerolineae	JAAYZQ01	JAAYZQ01			AM-311	GT51	murein polymerase (EC 2.4.1.129).
17338	AM-312-P01	AM312P01_10;10646;11995			1MWDS	M	Transglycosylase SLT domain		1MWDS@1224,2U0H9@28211,4B86V@82115,COG4623@1,COG4623@2	AM312P01_10;10646;11995	AM-312-P01_00332	1349	cDNA1	3	0.046608804	Bacteria	Proteobacteria	Gammaproteobacteria	Pseudomonadales	Halieaceae	Halioglobus		AM-312	GH23	lysozyme type G (EC 3.2.1.17); peptidoglycan lyase (EC 4.2.2.n1) also known in the literature as peptidoglycan lytic transglycosylase; chitinase (EC 3.2.1.14)
27149	AM-324-C14	AM324C14_10;66;5072			2DME8				2DME8@1,32QX1@2	AM324C14_10;66;5072	AM-324-C14_00372	5006	cDNA2	3	0.046271405	Archaea	Nanoarchaeota	Nanoarchaeia	Woesearchaeales	J091			AM-324	PL9	pectate lyase (EC 4.2.2.2); exopolygalacturonate lyase (EC 4.2.2.9); thiopeptidoglycan lyase (EC 4.2.2.-); rhamnogalacturonan endolyase (EC 4.2.2.23)
8705	AM-312-L22	AM312L22_107;35;2755	6.6.1.2	K02230	COG1429	H	ligase activity, forming nitrogen-metal bonds		COG1429@1,COG1429@2	AM312L22_107;35;2755	AM-312-L22_01535	2720	cDNA1	6	0.046231821	Bacteria	Verrucomicrobiota	Kiritimatiellae	UBA8416				AM-312	GH63	processing alpha-glucosidase (EC 3.2.1.106); alpha-1,3-glucosidase (EC 3.2.1.84); alpha-glucosidase (EC 3.2.1.20); mannosylglycerate alpha-mannosidase / mannosylglycerate hydrolase (EC 3.2.1.170); glucosylglycerate hydrolase (EC 3.2.1.208)
17340	AM-311-J09	AM311J09_29;17181;18095	3.5.1.108,4.2.1.59	K02535	1MV6T	M	Catalyzes the hydrolysis of UDP-3-O-myristoyl-N- acetylglucosamine to form UDP-3-O-myristoylglucosamine and acetate, the committed step in lipid A biosynthesis		1MV6T@1224,1RQ72@1236,1X38C@135614,COG0774@1,COG0774@2	AM311J09_29;17181;18095	AM-311-J09_00945	914	cDNA1	2	0.045860887	Bacteria	Proteobacteria	Gammaproteobacteria	Xanthomonadales	SZUA-36	JABDPF01		AM-311	CE11	UDP-3-0-acyl N-acetylglucosamine deacetylase (EC 3.5.1.108).
7451	AM-312-O16	AM312O16_16;4039;7422	3.2.1.41	K01200	2GC7J	G	Belongs to the glycosyl hydrolase 13 family		2GC7J@200918,COG1523@1,COG1523@2	AM312O16_16;4039;7422	AM-312-O16_00525	3383	cDNA2	2	0.045646793	Bacteria	Cloacimonadota	Cloacimonadia	Cloacimonadales	TCS61	SDB		AM-312	CBM41	Modules of approx. 100 residues found in primarily in bacterial pullulanases. The N-terminal module from Thermotoga maritima Pul13 has been shown to bind to the alpha-glucans amylose, amylopectin, pullulan, and oligosaccharide fragments derived from these polysaccharides (Lammerts van Bueren et al. (2004) Biochemistry 43:15633-42) (PMID: 15581376).
24923	AM-326-A07	AM326A07_5;51132;52829			1MVXJ	S	PFAM glycosyl transferase family 2		1MVXJ@1224,1RNKV@1236,2QA1C@267890,COG1216@1,COG1216@2,COG4261@1,COG4261@2	AM326A07_5;51132;52829	AM-326-A07_00404	1697	cDNA2	1	0.045498852	Bacteria	Proteobacteria	Gammaproteobacteria	Enterobacterales	Shewanellaceae	Shewanella	Shewanella sp002873135	AM-326	GT2	cellulose synthase (EC 2.4.1.12); chitin synthase (EC 2.4.1.16); dolichyl-phosphate beta-D-mannosyltransferase (EC 2.4.1.83); dolichyl-phosphate beta-glucosyltransferase (EC 2.4.1.117); N-acetylglucosaminyltransferase (EC 2.4.1.-); N-acetylgalactosaminyltransferase (EC 2.4.1.-); hyaluronan synthase (EC 2.4.1.212); chitin oligosaccharide synthase (EC 2.4.1.-); beta-1,3-glucan synthase (EC 2.4.1.34…
2726	AM-312-D05	AM312D05_3;21754;23151			1MUPW	C	Berberine and berberine like		1MUPW@1224,1RRDD@1236,1XW0M@135623,COG0277@1,COG0277@2	AM312D05_3;21754;23151	AM-312-D05_00072	1397	cDNA1	3	0.045007356	Bacteria	AABM5-125-24	BMS3BBIN04	BMS3BBIN04				AM-312	AA7	glucooligosaccharide oxidase (EC 1.1.3.-); chitooligosaccharide oxidase (EC 1.1.3.-); cellooligosaccharide dehydrogenase (EC 1.1.99.-)
17342	AM-312-L20	AM312L20_6;31421;32818		K18691	1J571	M	Murein-degrading enzyme that degrades murein glycan strands and insoluble, high-molecular weight murein sacculi, with the concomitant formation of a 1,6-anhydromuramoyl product. Lytic transglycosylases (LTs) play an integral role in the metabolism of the peptidoglycan (PG) sacculus. Their lytic action creates space within the PG sacculus to allow for its expansion as well as for the insertion of …	GO:0000270,GO:0003674,GO:0003824,GO:0005575,GO:0005623,GO:0006022,GO:0006026,GO:0006027,GO:0006807,GO:0008150,GO:0008152,GO:0008933,GO:0009056,GO:0009057,GO:0009253,GO:0009279,GO:0016020,GO:0016740,GO:0016757,GO:0019867,GO:0030203,GO:0030312,GO:0030313,GO:0031975,GO:0043170,GO:0044462,GO:0044464,GO:0061783,GO:0071704,GO:0071944,GO:1901135,GO:1901136,GO:1901564,GO:1901565,GO:1901575	1J571@118884,1MWDS@1224,1RM8W@1236,COG4623@1,COG4623@2	AM312L20_6;31421;32818	AM-312-L20_00331	1397	cDNA1	3	0.045007356	Bacteria	Proteobacteria	Gammaproteobacteria	Chromatiales	Sedimenticolaceae	DRKS01		AM-312	GH23	lysozyme type G (EC 3.2.1.17); peptidoglycan lyase (EC 4.2.2.n1) also known in the literature as peptidoglycan lytic transglycosylase; chitinase (EC 3.2.1.14)
17343	AM-322-N16	AM322N16_22;12795;14516		K08307	2NP1D	M	Transglycosylase SLT domain		2NP1D@2323,COG0741@1,COG0741@2,COG1388@1,COG1388@2	AM322N16_22;12795;14516	AM-322-N16_01028	1721	cDNA2	1	0.044864353	Bacteria	Marinisomatota	Marinisomatia	Marinisomatales	JAHJCW01			AM-322	GH23	lysozyme type G (EC 3.2.1.17); peptidoglycan lyase (EC 4.2.2.n1) also known in the literature as peptidoglycan lytic transglycosylase; chitinase (EC 3.2.1.14)
17347	AM-311-I14	AM311I14_10;16079;18436	2.4.1.129,3.4.16.4	K05365	1QTST	M	Cell wall formation. Synthesis of cross-linked peptidoglycan from the lipid intermediates. The enzyme has a penicillin-insensitive transglycosylase N-terminal domain (formation of linear glycan strands) and a penicillin-sensitive transpeptidase C-terminal domain (cross-linking of the peptide subunits)		1QTST@1224,1RNHV@1236,1XE8F@135618,COG0744@1,COG0744@2	AM311I14_10;16079;18436	AM-311-I14_00299	2357	cDNA1	5	0.044459961	Bacteria	Desulfobacterota	Desulfobulbia	Desulfobulbales	BM004	BM004	BM004 sp002868955	AM-311	GT51	murein polymerase (EC 2.4.1.129).
7456	AM-326-G02	AM326G02_9;53661;55406	3.2.1.52	K01207	1TP63	G	Glycoside hydrolase family 3		1TP63@1239,26RMX@186822,4HBDB@91061,COG1472@1,COG1472@2	AM326G02_9;53661;55406	AM-326-G02_00807	1745	cDNA2	1	0.044247307	Bacteria	Marinisomatota	Marinisomatia	SCGC-AAA003-L08	TS1B11			AM-326	GH3	beta-glucosidase (EC 3.2.1.21); xylan 1,4-beta-xylosidase (EC 3.2.1.37); beta-glucosylceramidase (EC 3.2.1.45); beta-N-acetylhexosaminidase (EC 3.2.1.52); alpha-L-arabinofuranosidase (EC 3.2.1.55); glucan 1,4-beta-glucosidase (EC 3.2.1.74); isoprimeverose-producing oligoxyloglucan hydrolase (EC 3.2.1.120); coniferin beta-glucosidase (EC 3.2.1.126); exo-1,3-1,4-glucanase (EC 3.2.1.-); beta-N-acety…
7458	AM-315-P09	AM315P09_100;2362;3804	3.2.1.133,3.2.1.135,3.2.1.54	K01208	2NP2D	G	Alpha amylase, catalytic domain		2NP2D@2323,COG0366@1,COG0366@2	AM315P09_100;2362;3804	AM-315-P09_01749	1442	cDNA1	3	0.043602827	Bacteria	Chloroflexota	Anaerolineae	Anaerolineales	UBA11858	UBA11858		AM-315	GH13_20
24940	AM-311-J17	AM311J17_71;9098;12970			1MUBX	S	Bacterial protein of unknown function (DUF885)		1MUBX@1224,1RMT7@1236,2QEYF@267893,COG4805@1,COG4805@2	AM311J17_71;9098;12970	AM-311-J17_01702	3872	cDNA1	8	0.043302532	Bacteria	Chloroflexota	Anaerolineae	JAAYZQ01	JAAYZQ01			AM-311	PL22	oligogalacturonate lyase / oligogalacturonide lyase (EC 4.2.2.6)
7460	AM-311-I13	AM311I13_46;3898;5835	2.4.1.18,3.2.1.141	K00700	1QTVN	G	Catalyzes the formation of the alpha-1,6-glucosidic linkages in glycogen by scission of a 1,4-alpha-linked oligosaccharide from growing alpha-1,4-glucan chains and the subsequent attachment of the oligosaccharide to the alpha-1,6 position	GO:0000271,GO:0003674,GO:0003824,GO:0003844,GO:0005975,GO:0005976,GO:0005977,GO:0005978,GO:0006073,GO:0006091,GO:0006112,GO:0008150,GO:0008152,GO:0009058,GO:0009059,GO:0009250,GO:0009987,GO:0015980,GO:0016051,GO:0016740,GO:0016757,GO:0016758,GO:0033692,GO:0034637,GO:0034645,GO:0043170,GO:0044042,GO:0044237,GO:0044238,GO:0044249,GO:0044260,GO:0044262,GO:0044264,GO:0055114,GO:0071704,GO:1901576	1QTVN@1224,2MQVI@213462,2WIM3@28221,42NYT@68525,COG0296@1,COG0296@2	AM311I13_46;3898;5835	AM-311-I13_01902	1937	cDNA1	4	0.043280176	Bacteria	Proteobacteria	Gammaproteobacteria	DSM-19610	DSM-19610	Thiogranum		AM-311	CBM48	Modules of approx. 100 residues with glycogen-binding function, appended to GH13 modules. Also found in the beta subunit (glycogen-binding) of AMP-activated protein kinases (AMPK)
17355	AM-311-O09	AM311O09_215;562;2988	2.4.1.129,3.4.16.4	K05366	1MU5A	M	TIGRFAM penicillin-binding protein, 1A family	GO:0003674,GO:0005488,GO:0005515,GO:0042802	1MU5A@1224,2MI9W@213118,2WIXF@28221,42MJB@68525,COG5009@1,COG5009@2	AM311O09_215;562;2988	AM-311-O09_02841	2426	cDNA1	5	0.043195436	Bacteria	Desulfobacterota	Desulfobacteria	Desulfobacterales	UBA2174_A			AM-311	GT51	murein polymerase (EC 2.4.1.129).
17357	AM-311-M20	AM311M20_203;959;2770		K08307	1MWKE	M	Lytic transglycosylase catalytic		1MWKE@1224,2MJ3U@213118,2WJ54@28221,42M5C@68525,COG0741@1,COG0741@2,COG1388@1,COG1388@2	AM311M20_203;959;2770	AM-311-M20_03316	1811	cDNA2	1	0.04263476	Bacteria	Desulfobacterota	Desulfobacteria	Desulfobacterales	UBA11574			AM-311	GH23	lysozyme type G (EC 3.2.1.17); peptidoglycan lyase (EC 4.2.2.n1) also known in the literature as peptidoglycan lytic transglycosylase; chitinase (EC 3.2.1.14)
24951	AM-311-G03	AM311G03_250;1974;3818		K03665	2FM9T	S	GTPase that associates with the 50S ribosomal subunit and may have a role during protein synthesis or ribosome biogenesis		2FM9T@200643,4NF0P@976,COG2262@1,COG2262@2	AM311G03_250;1974;3818	AM-311-G03_02126	1844	cDNA2	1	0.041871774	Bacteria	Bacteroidota	Bacteroidia	Bacteroidales	UBA10428	JAFGQQ01		AM-311	GH171	peptidoglycan beta-N-acetylmuramidase (EC 3.2.1.92)
17372	AM-311-C11	AM311C11_52;5501;9391			1QWAI	M	Glycosyltransferase WbsX		1QWAI@1224,2X80E@28221,43CST@68525,COG0438@1,COG0438@2,COG0457@1,COG0457@2	AM311C11_52;5501;9391	AM-311-C11_01192	3890	cDNA2	2	0.039697456	Bacteria	Omnitrophota	Koll11	JABMRG01	JABMRG01			AM-311	GT4	sucrose synthase (EC 2.4.1.13); sucrose-phosphate synthase (EC 2.4.1.14); alpha-glucosyltransferase (EC 2.4.1.52); lipopolysaccharide N-acetylglucosaminyltransferase (EC 2.4.1.56); phosphatidylinositol alpha-mannosyltransferase (EC 2.4.1.57); GDP-Man: Man1GlcNAc2-PP-dolichol alpha-1,3-mannosyltransferase (EC 2.4.1.132); GDP-Man: Man3GlcNAc2-PP-dolichol/Man4GlcNAc2-PP-dolichol alpha-1,2-mannosyltr…
7477	AM-312-L10	AM312L10_45;2035;4014	2.4.1.18,3.2.1.141	K00700	2IXS1	G	Catalyzes the formation of the alpha-1,6-glucosidic linkages in glycogen by scission of a 1,4-alpha-linked oligosaccharide from growing alpha-1,4-glucan chains and the subsequent attachment of the oligosaccharide to the alpha-1,6 position	GO:0000271,GO:0003674,GO:0003824,GO:0003844,GO:0005975,GO:0005976,GO:0005977,GO:0005978,GO:0006073,GO:0006091,GO:0006112,GO:0008150,GO:0008152,GO:0009058,GO:0009059,GO:0009250,GO:0009987,GO:0015980,GO:0016051,GO:0016740,GO:0016757,GO:0016758,GO:0033692,GO:0034637,GO:0034645,GO:0043170,GO:0044042,GO:0044237,GO:0044238,GO:0044249,GO:0044260,GO:0044262,GO:0044264,GO:0055114,GO:0071704,GO:1901576	2IXS1@203682,COG0296@1,COG0296@2	AM312L10_45;2035;4014	AM-312-L10_00652	1979	cDNA2	1	0.039015438	Bacteria	Aureabacteria						AM-312	CBM48	Modules of approx. 100 residues with glycogen-binding function, appended to GH13 modules. Also found in the beta subunit (glycogen-binding) of AMP-activated protein kinases (AMPK)
17380	AM-311-J09	AM311J09_37;1820;2908	2.4.1.227	K02563	1MVIB	M	Cell wall formation. Catalyzes the transfer of a GlcNAc subunit on undecaprenyl-pyrophosphoryl-MurNAc-pentapeptide (lipid intermediate I) to form undecaprenyl-pyrophosphoryl-MurNAc- (pentapeptide)GlcNAc (lipid intermediate II)	GO:0000270,GO:0003674,GO:0003824,GO:0006022,GO:0006023,GO:0006024,GO:0006807,GO:0008150,GO:0008152,GO:0008194,GO:0008375,GO:0009058,GO:0009059,GO:0009252,GO:0009273,GO:0009987,GO:0016740,GO:0016757,GO:0016758,GO:0030203,GO:0034645,GO:0042546,GO:0043170,GO:0044036,GO:0044038,GO:0044085,GO:0044237,GO:0044249,GO:0044260,GO:0050511,GO:0070589,GO:0071554,GO:0071704,GO:0071840,GO:1901135,GO:1901137,GO:…	1MVIB@1224,1RMQ3@1236,1X3JZ@135614,COG0707@1,COG0707@2	AM311J09_37;1820;2908	AM-311-J09_01085	1088	cDNA1	2	0.038526517	Bacteria	Proteobacteria	Gammaproteobacteria	Xanthomonadales	SZUA-36	JABDPF01		AM-311	GT28	1,2-diacylglycerol 3-beta-galactosyltransferase (EC 2.4.1.46); 1,2-diacylglycerol 3-beta-glucosyltransferase (EC 2.4.1.157); UDP-GlcNAc: Und-PP-MurAc-pentapeptide beta-N-acetylglucosaminyltransferase (EC 2.4.1.227); digalactosyldiacylglycerol synthase (EC 2.4.1.241)
7482	AM-311-O09	AM311O09_239;107;1741	2.4.1.4,3.2.1.1,5.4.99.16	K05341	1MVKX	G	PFAM Alpha amylase, catalytic		1MVKX@1224,2MIDT@213118,2WK5W@28221,42P6Z@68525,COG0366@1,COG0366@2	AM311O09_239;107;1741	AM-311-O09_02950	1634	cDNA1	3	0.038479361	Bacteria	Desulfobacterota	Desulfobacteria	Desulfobacterales	UBA2174_A			AM-311	GH13_4
7485	AM-311-H01	AM311H01_288;2046;3701	2.4.1.18	K00700	1MVM7	G	Catalyzes the formation of the alpha-1,6-glucosidic linkages in glycogen by scission of a 1,4-alpha-linked oligosaccharide from growing alpha-1,4-glucan chains and the subsequent attachment of the oligosaccharide to the alpha-1,6 position	GO:0000271,GO:0003674,GO:0003824,GO:0003844,GO:0005575,GO:0005623,GO:0005886,GO:0005975,GO:0005976,GO:0005977,GO:0005978,GO:0006073,GO:0006091,GO:0006112,GO:0008150,GO:0008152,GO:0009058,GO:0009059,GO:0009250,GO:0009987,GO:0015980,GO:0016020,GO:0016051,GO:0016740,GO:0016757,GO:0016758,GO:0033692,GO:0034637,GO:0034645,GO:0040007,GO:0043170,GO:0044042,GO:0044237,GO:0044238,GO:0044249,GO:0044260,GO:…	1MVM7@1224,1SYH1@1236,1X2II@135613,COG0296@1,COG0296@2	AM311H01_288;2046;3701	AM-311-H01_03916	1655	cDNA1	3	0.037991104	Bacteria	Proteobacteria	Gammaproteobacteria	Tenderiales	Tenderiaceae	Tenderia		AM-311	GH13_9
7487	AM-311-C09	AM311C09_3;12839;15052	2.4.1.18	K00700	1QTVN	G	Catalyzes the formation of the alpha-1,6-glucosidic linkages in glycogen by scission of a 1,4-alpha-linked oligosaccharide from growing alpha-1,4-glucan chains and the subsequent attachment of the oligosaccharide to the alpha-1,6 position	GO:0000271,GO:0003674,GO:0003824,GO:0003844,GO:0005575,GO:0005623,GO:0005886,GO:0005975,GO:0005976,GO:0005977,GO:0005978,GO:0006073,GO:0006091,GO:0006112,GO:0008150,GO:0008152,GO:0009058,GO:0009059,GO:0009250,GO:0009987,GO:0015980,GO:0016020,GO:0016051,GO:0016740,GO:0016757,GO:0016758,GO:0033692,GO:0034637,GO:0034645,GO:0040007,GO:0043170,GO:0044042,GO:0044237,GO:0044238,GO:0044249,GO:0044260,GO:…	1QTVN@1224,2WKSF@28221,42NYT@68525,COG0296@1,COG0296@2	AM311C09_3;12839;15052	AM-311-C09_00057	2213	cDNA1	4	0.037882378	Bacteria	Desulfobacterota	JADFVX01					AM-311	CBM48	Modules of approx. 100 residues with glycogen-binding function, appended to GH13 modules. Also found in the beta subunit (glycogen-binding) of AMP-activated protein kinases (AMPK)
7488	AM-311-A03	AM311A03_53;6005;8221,AM312M16_3;10846;12774	2.4.1.18	K00700	1QTVN	G	Catalyzes the formation of the alpha-1,6-glucosidic linkages in glycogen by scission of a 1,4-alpha-linked oligosaccharide from growing alpha-1,4-glucan chains and the subsequent attachment of the oligosaccharide to the alpha-1,6 position	GO:0000271,GO:0003674,GO:0003824,GO:0003844,GO:0005575,GO:0005623,GO:0005886,GO:0005975,GO:0005976,GO:0005977,GO:0005978,GO:0006073,GO:0006091,GO:0006112,GO:0008150,GO:0008152,GO:0009058,GO:0009059,GO:0009250,GO:0009987,GO:0015980,GO:0016020,GO:0016051,GO:0016740,GO:0016757,GO:0016758,GO:0033692,GO:0034637,GO:0034645,GO:0040007,GO:0043170,GO:0044042,GO:0044237,GO:0044238,GO:0044249,GO:0044260,GO:…	1QTVN@1224,2WKSF@28221,42NYT@68525,COG0296@1,COG0296@2	AM311A03_53;6005;8221	AM-311-A03_01014	2216	cDNA1	4	0.037831093	Bacteria	Acidobacteriota						AM-311	CBM48	Modules of approx. 100 residues with glycogen-binding function, appended to GH13 modules. Also found in the beta subunit (glycogen-binding) of AMP-activated protein kinases (AMPK)
7489	AM-311-A03	AM311A03_53;6005;8221	2.4.1.18	K00700	1QTVN	G	Catalyzes the formation of the alpha-1,6-glucosidic linkages in glycogen by scission of a 1,4-alpha-linked oligosaccharide from growing alpha-1,4-glucan chains and the subsequent attachment of the oligosaccharide to the alpha-1,6 position	GO:0000271,GO:0003674,GO:0003824,GO:0003844,GO:0005575,GO:0005623,GO:0005886,GO:0005975,GO:0005976,GO:0005977,GO:0005978,GO:0006073,GO:0006091,GO:0006112,GO:0008150,GO:0008152,GO:0009058,GO:0009059,GO:0009250,GO:0009987,GO:0015980,GO:0016020,GO:0016051,GO:0016740,GO:0016757,GO:0016758,GO:0033692,GO:0034637,GO:0034645,GO:0040007,GO:0043170,GO:0044042,GO:0044237,GO:0044238,GO:0044249,GO:0044260,GO:…	1QTVN@1224,2WKSF@28221,42NYT@68525,COG0296@1,COG0296@2	AM311A03_53;6005;8221	AM-311-A03_01014	2216	cDNA1	4	0.037831093	Bacteria	Acidobacteriota						AM-311	CBM48	Modules of approx. 100 residues with glycogen-binding function, appended to GH13 modules. Also found in the beta subunit (glycogen-binding) of AMP-activated protein kinases (AMPK)
7490	AM-311-E20	AM311E20_131;12;1688	1.11.1.5	K00428	4PKMJ	G	Cellulase N-terminal ig-like domain		4PKMJ@976,COG3291@1,COG3291@2,COG4733@1,COG4733@2	AM311E20_131;12;1688	AM-311-E20_02185	1676	cDNA1	3	0.037515081	Bacteria	Proteobacteria	Gammaproteobacteria	Xanthomonadales	SZUA-36	SZUA-36		AM-311	GH9	endoglucanase (EC 3.2.1.4); endo-beta-1,3(4)-glucanase / lichenase-laminarinase (EC 3.2.1.6); lichenase / endo-beta-1,3-1,4-glucanase (EC 3.2.1.73); exo-beta-1,4-glucanase / cellodextrinase (EC 3.2.1.74); cellobiohydrolase (EC 3.2.1.91); xyloglucan-specific endo-beta-1,4-glucanase / endo-xyloglucanase (EC 3.2.1.151); exo-beta-glucosaminidase (EC 3.2.1.165); endo-beta-1,4-glucanase (xanthanase) (E…
17390	AM-311-M23	AM311M23_142;1782;2915			2NR3F	M	Glycosyl transferases group 1		2NR3F@2323,COG0438@1,COG0438@2	AM311M23_142;1782;2915	AM-311-M23_02427	1133	cDNA1	2	0.036996338	Bacteria	Acidobacteriota	Aminicenantia	Aminicenantales	Aminicenantaceae			AM-311	GT4	sucrose synthase (EC 2.4.1.13); sucrose-phosphate synthase (EC 2.4.1.14); alpha-glucosyltransferase (EC 2.4.1.52); lipopolysaccharide N-acetylglucosaminyltransferase (EC 2.4.1.56); phosphatidylinositol alpha-mannosyltransferase (EC 2.4.1.57); GDP-Man: Man1GlcNAc2-PP-dolichol alpha-1,3-mannosyltransferase (EC 2.4.1.132); GDP-Man: Man3GlcNAc2-PP-dolichol/Man4GlcNAc2-PP-dolichol alpha-1,2-mannosyltr…
7492	AM-311-O21	AM311O21_26;19149;21251,AM312K21_8;9611;12262			3K8TM	G	cellulase activity		3K8TM@414999,46UX5@74201,COG3525@1,COG3525@2,COG4733@1,COG4733@2	AM311O21_26;19149;21251	AM-311-O21_00560	2102	cDNA2	1	0.036732422	Bacteria	Planctomycetota	Phycisphaerae	Sedimentisphaerales	SG8-4	JAFGPJ01		AM-311	GH138	rhamnogalacturonan alpha-1,2-galacturonohydrolase (EC 3.2.1.173)
22309	AM-311-L16	AM311L16_141;2961;5264	1.11.1.21	K03782	2IY35	P	Bifunctional enzyme with both catalase and broad- spectrum peroxidase activity	GO:0000302,GO:0003674,GO:0003824,GO:0004096,GO:0004601,GO:0005488,GO:0005575,GO:0005576,GO:0005622,GO:0005623,GO:0005737,GO:0005829,GO:0006950,GO:0006979,GO:0008150,GO:0008152,GO:0009056,GO:0009636,GO:0009987,GO:0010035,GO:0016209,GO:0016491,GO:0016684,GO:0016999,GO:0017001,GO:0017144,GO:0020037,GO:0033554,GO:0034599,GO:0034614,GO:0035690,GO:0042221,GO:0042493,GO:0042542,GO:0042737,GO:0042743,GO:…	2IY35@203682,COG0376@1,COG0376@2	AM311L16_141;2961;5264	AM-311-L16_01687	2303	cDNA1	4	0.036401955	Bacteria	Planctomycetota	J058	J103	J103			AM-311	AA2	manganese peroxidase (EC 1.11.1.13); versatile peroxidase (EC 1.11.1.16); lignin peroxidase (EC 1.11.1.14); peroxidase (EC 1.11.1.-); cytochrome-c peroxidase (EC 1.11.1.5); ascorbate peroxidase (EC 1.11.1.11)
17391	AM-311-O09	AM311O09_60;4474;6780			1R3Q9	M	Glycosyl transferases group 1		1R3Q9@1224,2MQ1W@213118,2WM1F@28221,42MQ2@68525,COG0438@1,COG0438@2	AM311O09_60;4474;6780	AM-311-O09_01467	2306	cDNA1	4	0.036354597	Bacteria	Desulfobacterota	Desulfobacteria	Desulfobacterales	UBA2174_A			AM-311	GT4	sucrose synthase (EC 2.4.1.13); sucrose-phosphate synthase (EC 2.4.1.14); alpha-glucosyltransferase (EC 2.4.1.52); lipopolysaccharide N-acetylglucosaminyltransferase (EC 2.4.1.56); phosphatidylinositol alpha-mannosyltransferase (EC 2.4.1.57); GDP-Man: Man1GlcNAc2-PP-dolichol alpha-1,3-mannosyltransferase (EC 2.4.1.132); GDP-Man: Man3GlcNAc2-PP-dolichol/Man4GlcNAc2-PP-dolichol alpha-1,2-mannosyltr…
7494	AM-311-B20	AM311B20_233;2314;4455	2.4.1.21	K00703	2IX7T	G	Synthesizes alpha-1,4-glucan chains using ADP-glucose	GO:0003674,GO:0003824,GO:0016740,GO:0016757	2IX7T@203682,COG0297@1,COG0297@2	AM311B20_233;2314;4455	AM-311-B20_02126	2141	cDNA2	1	0.036063312	Bacteria	Planctomycetota	Planctomycetia	Pirellulales	Pirellulaceae			AM-311	GT5	UDP-Glc: glycogen glucosyltransferase (EC 2.4.1.11); ADP-Glc: starch glucosyltransferase (EC 2.4.1.21); NDP-Glc: starch glucosyltransferase (EC 2.4.1.242); UDP-Glc: alpha-1,3-glucan synthase (EC 2.4.1.183) UDP-Glc: alpha-1,4-glucan synthase (EC 2.4.1.-)
22311	AM-326-O08	AM326O08_4;26287;30417			2IXG7	P	COG3119 Arylsulfatase A		2IXG7@203682,COG3119@1,COG3119@2	AM326O08_4;26287;30417	AM-326-O08_00214	4130	cDNA1	7	0.035522755	Bacteria	Spirochaetota	UBA12135	UBA12135				AM-326	CBM32	Binding to galactose and lactose has been demonstrated for the module of Micromonospora viridifaciens sialidase (PMID: 16239725). Binding to polygalacturonic acid has been shown for a Yersinia member (PMID: 17292916). Binding to LacNAc (beta-D-galactosyl-1,4-beta-D-N-acetylglucosamine) has been shown for an N-acetylglucosaminidase from Clostridium perfingens (PMID: 16990278).
22320	AM-311-E20	AM311E20_167;2893;5115	1.11.1.21	K03782	1MUBF	P	Bifunctional enzyme with both catalase and broad- spectrum peroxidase activity	GO:0000302,GO:0003674,GO:0003824,GO:0004096,GO:0004601,GO:0005488,GO:0005575,GO:0005576,GO:0005622,GO:0005623,GO:0005737,GO:0005829,GO:0006950,GO:0006979,GO:0008150,GO:0008152,GO:0009056,GO:0009636,GO:0009987,GO:0010035,GO:0016209,GO:0016491,GO:0016684,GO:0016999,GO:0017001,GO:0017144,GO:0020037,GO:0033554,GO:0034599,GO:0034614,GO:0035690,GO:0042221,GO:0042493,GO:0042542,GO:0042737,GO:0042743,GO:…	1MUBF@1224,2VH5H@28216,COG0376@1,COG0376@2	AM311E20_167;2893;5115	AM-311-E20_02450	2222	cDNA2	1	0.034748673	Bacteria	Proteobacteria	Gammaproteobacteria	Xanthomonadales	SZUA-36	SZUA-36		AM-311	AA2	manganese peroxidase (EC 1.11.1.13); versatile peroxidase (EC 1.11.1.16); lignin peroxidase (EC 1.11.1.14); peroxidase (EC 1.11.1.-); cytochrome-c peroxidase (EC 1.11.1.5); ascorbate peroxidase (EC 1.11.1.11)
7498	AM-326-A07	AM326A07_77;1242;3479	2.4.1.18	K00700	1QTVN	G	Catalyzes the formation of the alpha-1,6-glucosidic linkages in glycogen by scission of a 1,4-alpha-linked oligosaccharide from growing alpha-1,4-glucan chains and the subsequent attachment of the oligosaccharide to the alpha-1,6 position	GO:0000271,GO:0003674,GO:0003824,GO:0003844,GO:0005575,GO:0005622,GO:0005623,GO:0005737,GO:0005829,GO:0005975,GO:0005976,GO:0005977,GO:0005978,GO:0006073,GO:0006091,GO:0006112,GO:0006950,GO:0006974,GO:0008150,GO:0008152,GO:0009058,GO:0009059,GO:0009250,GO:0009987,GO:0015980,GO:0016051,GO:0016740,GO:0016757,GO:0016758,GO:0033554,GO:0033692,GO:0034637,GO:0034645,GO:0043170,GO:0044042,GO:0044237,GO:…	1QTVN@1224,1RQSK@1236,2Q9CX@267890,COG0296@1,COG0296@2	AM326A07_77;1242;3479	AM-326-A07_02331	2237	cDNA2	1	0.034515669	Bacteria	Proteobacteria	Gammaproteobacteria	Enterobacterales	Shewanellaceae	Shewanella	Shewanella sp002873135	AM-326	CBM48	Modules of approx. 100 residues with glycogen-binding function, appended to GH13 modules. Also found in the beta subunit (glycogen-binding) of AMP-activated protein kinases (AMPK)
7499	AM-311-E21	AM311E21_56;1625;5932	3.2.1.41	K01200	1MWBZ	G	alpha amylase catalytic		1MWBZ@1224,2MJ5S@213118,2X5U3@28221,43AE9@68525,COG0366@1,COG0366@2,COG3408@1,COG3408@2	AM311E21_56;1625;5932	AM-311-E21_00980	4307	cDNA1	7	0.034062916	Bacteria	Desulfobacterota	Desulfobacteria	Desulfobacterales	UBA11574			AM-311	GH13_3
25017	AM-320-D06	AM320D06_9;26882;29152	4.2.2.26	K20525	1HXER	S	Alginate lyase		1HXER@117743,28HPB@1,2Z7XC@2,3VVUA@52959,4NH2Q@976	AM320D06_9;26882;29152	AM-320-D06_00441	2270	cDNA2	1	0.034013899	Bacteria	Bacteroidota	Bacteroidia	Bacteroidales	GCA-2748055	M55B112		AM-320	PL17_2
17397	AM-311-C03	AM311C03_107;4756;5991	2.4.1.182	K00748	1MVBI	M	Condensation of UDP-2,3-diacylglucosamine and 2,3- diacylglucosamine-1-phosphate to form lipid A disaccharide, a precursor of lipid A, a phosphorylated glycolipid that anchors the lipopolysaccharide to the outer membrane of the cell	GO:0003674,GO:0005488,GO:0005543,GO:0005575,GO:0005622,GO:0005623,GO:0005737,GO:0005829,GO:0005975,GO:0006629,GO:0006643,GO:0006644,GO:0006664,GO:0006793,GO:0006796,GO:0008150,GO:0008152,GO:0008289,GO:0008610,GO:0008654,GO:0009058,GO:0009245,GO:0009247,GO:0009311,GO:0009312,GO:0009987,GO:0016051,GO:0019637,GO:0043167,GO:0043168,GO:0044237,GO:0044238,GO:0044249,GO:0044255,GO:0044424,GO:0044444,GO:…	1MVBI@1224,2WJFA@28221,42P35@68525,43SZS@69541,COG0763@1,COG0763@2	AM311C03_107;4756;5991	AM-311-C03_02093	1235	cDNA1	2	0.03394077	Bacteria	Desulfobacterota	DSM-4660	Desulfatiglandales				AM-311	GT19	lipid-A-disaccharide synthase (EC 2.4.1.182).
7502	AM-312-O10	AM312O10_37;23267;25582	2.4.1.8	K00691	1IRII	G	phosphorylase		1IRII@117747,4NFG1@976,COG1554@1,COG1554@2	AM312O10_37;23267;25582	AM-312-O10_01330	2315	cDNA2	1	0.033352722	Bacteria	Bacteroidota	Bacteroidia	Bacteroidales	SM23-62	SM23-62		AM-312	GH65	alpha,alpha-trehalase (EC 3.2.1.28); maltose phosphorylase (EC 2.4.1.8); trehalose phosphorylase (EC 2.4.1.64); kojibiose phosphorylase (EC 2.4.1.230); trehalose-6-phosphate phosphorylase (EC 2.4.1.216); nigerose phosphorylase (EC 2.4.1.279); 3-O-alpha-glucopyranosyl-L-rhamnose phosphorylase (EC 2.4.1.282); 1,2-alpha-glucosylglycerol phosphorylase (EC 2.4.1.332); alpha-glucosyl-1,2-beta-galactosy…
7503	AM-312-O16	AM312O16_63;123;2438	2.4.1.1,2.4.1.8	K00688	1MW4J	G	Protein of unknown function (DUF3417)		1MW4J@1224,2WIPF@28221,42MEQ@68525,43T5A@69541,COG0058@1,COG0058@2	AM312O16_63;123;2438	AM-312-O16_00912	2315	cDNA2	1	0.033352722	Bacteria	Cloacimonadota	Cloacimonadia	Cloacimonadales	TCS61	SDB		AM-312	GT35	glycogen or starch phosphorylase (EC 2.4.1.1).
7504	AM-320-O20	AM320O20_83;6704;7963	3.2.1.51	K01206	1TQH2	G	Psort location Cytoplasmic, score		1TQH2@1239,24B8Y@186801,COG3669@1,COG3669@2	AM320O20_83;6704;7963	AM-320-O20_01352	1259	cDNA1	2	0.033293766	Bacteria	Chloroflexota	Anaerolineae	Aggregatilineales	Ch27	Ch27		AM-320	GH29	alpha-L-fucosidase (EC 3.2.1.51); alpha-1,3/1,4-L-fucosidase (EC 3.2.1.111); alpha-1,2-L-fucosidase (EC 3.2.1.63); alpha-1,6-fucosidase (EC 3.2.1.127)
7505	AM-315-N05	AM315N05_32;3563;5884	2.4.1.8	K00691	1HXBI	G	hydrolase, family 65, central catalytic		1HXBI@117743,4NFG1@976,COG1554@1,COG1554@2	AM315N05_32;3563;5884	AM-315-N05_01250	2321	cDNA2	1	0.033266502	Bacteria	Bacteroidota	Bacteroidia	Flavobacteriales	Flavobacteriaceae	Flavicella		AM-315	GH65	alpha,alpha-trehalase (EC 3.2.1.28); maltose phosphorylase (EC 2.4.1.8); trehalose phosphorylase (EC 2.4.1.64); kojibiose phosphorylase (EC 2.4.1.230); trehalose-6-phosphate phosphorylase (EC 2.4.1.216); nigerose phosphorylase (EC 2.4.1.279); 3-O-alpha-glucopyranosyl-L-rhamnose phosphorylase (EC 2.4.1.282); 1,2-alpha-glucosylglycerol phosphorylase (EC 2.4.1.332); alpha-glucosyl-1,2-beta-galactosy…
17401	AM-320-L16	AM320L16_3;5196;7529	2.4.1.129,3.4.16.4	K03814	1QTST	M	Cell wall formation. Synthesis of cross-linked peptidoglycan from the lipid intermediates. The enzyme has a penicillin-insensitive transglycosylase N-terminal domain (formation of linear glycan strands) and a penicillin-sensitive transpeptidase C-terminal domain (cross-linking of the peptide subunits)		1QTST@1224,1RNHV@1236,1YD67@136841,COG0744@1,COG0744@2	AM320L16_3;5196;7529	AM-320-L16_00081	2333	cDNA2	1	0.033095393	Bacteria	Proteobacteria	Gammaproteobacteria	GCA-001735895	GCA-001735895	GCA-001735895		AM-320	GT51	murein polymerase (EC 2.4.1.129).
7509	AM-311-M08	AM311M08_142;5084;8272	3.2.1.23	K01190	2NQEM	G	Glycosyl hydrolases family 2, TIM barrel domain	GO:0003674,GO:0003824,GO:0004553,GO:0004565,GO:0005575,GO:0005975,GO:0005984,GO:0005988,GO:0005990,GO:0008150,GO:0008152,GO:0009056,GO:0009311,GO:0009313,GO:0009341,GO:0009987,GO:0015925,GO:0016052,GO:0016787,GO:0016798,GO:0032991,GO:0044237,GO:0044238,GO:0044248,GO:0044262,GO:0044275,GO:0046352,GO:0071704,GO:1901575,GO:1902494	2NQEM@2323,COG3250@1,COG3250@2	AM311M08_142;5084;8272	AM-311-M08_02007	3188	cDNA1	5	0.032870805	Bacteria	SM23-31	SM23-31	B21-G16				AM-311	GH2	beta-galactosidase (EC 3.2.1.23) ; beta-mannosidase (EC 3.2.1.25); beta-glucuronidase (EC 3.2.1.31); alpha-L-arabinofuranosidase (EC 3.2.1.55); mannosylglycoprotein endo-beta-mannosidase (EC 3.2.1.152); exo-beta-glucosaminidase (EC 3.2.1.165); alpha-L-arabinopyranosidase (EC 3.2.1.-); beta-galacturonidase (EC 3.2.1.-); beta-xylosidase (EC 3.2.1.37); beta-D-galactofuranosidase (EC 3.2.1.146); beta…
17402	AM-311-J08	AM311J08_114;3053;4330	2.4.1.250	K15521	2G5KS	M	Glycosyl transferase 4-like domain	GO:0003674,GO:0003824,GO:0005575,GO:0005622,GO:0005623,GO:0005737,GO:0005829,GO:0006790,GO:0008150,GO:0008152,GO:0008194,GO:0008375,GO:0009058,GO:0009987,GO:0010125,GO:0010126,GO:0016137,GO:0016138,GO:0016740,GO:0016757,GO:0016758,GO:0044237,GO:0044249,GO:0044272,GO:0044424,GO:0044444,GO:0044464,GO:0051186,GO:0051188,GO:0071704,GO:1901135,GO:1901137,GO:1901576,GO:1901657,GO:1901659	2G5KS@200795,34CVY@301297,COG0438@1,COG0438@2	AM311J08_114;3053;4330	AM-311-J08_01488	1277	cDNA1	2	0.032824472	Bacteria	Desulfobacterota	Desulfobacteria	Desulfobacterales	ETH-SRB1			AM-311	GT4	sucrose synthase (EC 2.4.1.13); sucrose-phosphate synthase (EC 2.4.1.14); alpha-glucosyltransferase (EC 2.4.1.52); lipopolysaccharide N-acetylglucosaminyltransferase (EC 2.4.1.56); phosphatidylinositol alpha-mannosyltransferase (EC 2.4.1.57); GDP-Man: Man1GlcNAc2-PP-dolichol alpha-1,3-mannosyltransferase (EC 2.4.1.132); GDP-Man: Man3GlcNAc2-PP-dolichol/Man4GlcNAc2-PP-dolichol alpha-1,2-mannosyltr…
9569	AM-311-M19	AM311M19_180;2429;3715	3.5.1.108,4.2.1.59	K02372	1ZT4Z	IM	Catalyzes the hydrolysis of UDP-3-O-myristoyl-N- acetylglucosamine to form UDP-3-O-myristoylglucosamine and acetate, the committed step in lipid A biosynthesis		1ZT4Z@142182,COG0764@1,COG0764@2,COG0774@1,COG0774@2	AM311M19_180;2429;3715	AM-311-M19_01824	1286	cDNA1	2	0.032594752	Bacteria	Gemmatimonadota	Gemmatimonadetes	Longimicrobiales	UBA6960			AM-311	CE11	UDP-3-0-acyl N-acetylglucosamine deacetylase (EC 3.5.1.108).
17403	AM-326-A07	AM326A07_41;15480;17414		K08309	1MV3F	M	PFAM Lytic transglycosylase catalytic	GO:0000270,GO:0003674,GO:0003824,GO:0005575,GO:0005618,GO:0005623,GO:0006022,GO:0006026,GO:0006027,GO:0006807,GO:0008150,GO:0008152,GO:0008932,GO:0008933,GO:0009056,GO:0009057,GO:0009253,GO:0009274,GO:0016740,GO:0016757,GO:0030203,GO:0030288,GO:0030312,GO:0030313,GO:0031975,GO:0042597,GO:0043170,GO:0044464,GO:0061783,GO:0071704,GO:0071944,GO:1901135,GO:1901136,GO:1901564,GO:1901565,GO:1901575	1MV3F@1224,1RMS8@1236,2Q8S4@267890,COG0741@1,COG0741@2	AM326A07_41;15480;17414	AM-326-A07_01825	1934	cDNA1	3	0.032510484	Bacteria	Proteobacteria	Gammaproteobacteria	Enterobacterales	Shewanellaceae	Shewanella	Shewanella sp002873135	AM-326	GH23	lysozyme type G (EC 3.2.1.17); peptidoglycan lyase (EC 4.2.2.n1) also known in the literature as peptidoglycan lytic transglycosylase; chitinase (EC 3.2.1.14)
7514	AM-326-J07	AM326J07_28;1707;4112	2.4.1.280	K18675	1MVNX	G	COG3459 Cellobiose phosphorylase		1MVNX@1224,1RMW9@1236,1XVEU@135623,COG3459@1,COG3459@2	AM326J07_28;1707;4112	AM-326-J07_00341	2405	cDNA2	1	0.032104595	Bacteria	Proteobacteria	Gammaproteobacteria	Enterobacterales	Vibrionaceae	Photobacterium		AM-326	GH94	cellobiose phosphorylase (EC 2.4.1.20); laminaribiose phosphorylase (EC 2.4.1.31); cellodextrin phosphorylase (EC 2.4.1.49); chitobiose phosphorylase (EC 2.4.1.280); cellobionic acid phosphorylase (EC 2.4.1.321); beta-1,2-oligoglucan phosphorylase (EC 2.4.1.333); 4-O-beta-D-glucosyl-D-galactose phosphorylase (EC 2.4.1.-); solabiose phosphorylase (EC 2.4.1.389)
7515	AM-312-M02	AM312M02_148;70;2037	3.2.1.68	K01214	2IX65	G	Carbohydrate-binding module 48 (Isoamylase N-terminal domain)		2IX65@203682,COG1523@1,COG1523@2	AM312M02_148;70;2037	AM-312-M02_01596	1967	cDNA1	3	0.031965062	Bacteria	Planctomycetota	Planctomycetia	Pirellulales	Thermoguttaceae			AM-312	GH13_11
7520	AM-311-L16	AM311L16_232;1179;3686	2.4.1.1	K00688	1MW4J	G	Phosphorylase is an important allosteric enzyme in carbohydrate metabolism. Enzymes from different sources differ in their regulatory mechanisms and in their natural substrates. However, all known phosphorylases share catalytic and structural properties	GO:0000272,GO:0003674,GO:0003824,GO:0004645,GO:0005488,GO:0005575,GO:0005622,GO:0005623,GO:0005737,GO:0005975,GO:0005976,GO:0005977,GO:0005980,GO:0006073,GO:0006091,GO:0006112,GO:0008144,GO:0008150,GO:0008152,GO:0008184,GO:0009056,GO:0009057,GO:0009251,GO:0009987,GO:0015980,GO:0016052,GO:0016740,GO:0016757,GO:0016758,GO:0019842,GO:0030170,GO:0036094,GO:0043167,GO:0043168,GO:0043170,GO:0044042,GO:…	1MW4J@1224,2WIMH@28221,2YUIS@29,42N22@68525,COG0058@1,COG0058@2	AM311L16_232;1179;3686	AM-311-L16_02277	2507	cDNA2	1	0.030798385	Bacteria	Planctomycetota	J058	J103	J103			AM-311	GT35	glycogen or starch phosphorylase (EC 2.4.1.1).
17411	AM-312-C06	AM312C06_13;7534;10074			1R09K	M	Tetratricopeptide repeat		1R09K@1224,COG0457@1,COG0457@2,COG1807@1,COG1807@2	AM312C06_13;7534;10074	AM-312-C06_00481	2540	cDNA2	1	0.030398248	Bacteria	Omnitrophota	Koll11	UBA10183	UBA10183			AM-312	GT105	Dol-P-beta-D-Man: protein alpha-D-mannosyltransferase (EC 2.4.1.109);
7523	AM-312-N08	AM312N08_2;38512;41061	2.4.1.1,2.4.1.8	K00688	1MW4J	G	phosphorylase		1MW4J@1224,2MIPG@213118,2WIPF@28221,42MEQ@68525,COG0058@1,COG0058@2	AM312N08_2;38512;41061	AM-312-N08_00105	2549	cDNA2	1	0.030290918	Bacteria	Desulfobacterota	Desulfobacteria	Desulfobacterales	UBA11574	JAAXQD01	JAAXQD01 sp012974475	AM-312	GT35	glycogen or starch phosphorylase (EC 2.4.1.1).
17412	AM-315-C19	AM315C19_11;26357;27049			1MUTM	M	GlcNAc-PI de-N-acetylase		1MUTM@1224,2WP8Q@28221,42Q20@68525,COG2120@1,COG2120@2	AM315C19_11;26357;27049	AM-315-C19_00475	692	cDNA1	1	0.030286742	Bacteria	Chloroflexota	Dehalococcoidia	Dehalococcoidales	UBA2162			AM-315	CE14	N-acetyl-1-D-myo-inosityl-2-amino-2-deoxy-alpha-D-glucopyranoside deacetylase (EC 3.5.1.89); diacetylchitobiose deacetylase (EC 3.5.1.-); mycothiol S-conjugate amidase (EC 3.5.1.-)
7524	AM-322-L14	AM322L14_78;2337;4895	2.4.1.1,2.4.1.8	K00688	2NNZS	G	Carbohydrate phosphorylase		2NNZS@2323,COG0058@1,COG0058@2	AM322L14_78;2337;4895	AM-322-L14_01874	2558	cDNA2	1	0.030184344	Bacteria	SM23-31	SM23-31	SM23-31	SM23-31			AM-322	GT35	glycogen or starch phosphorylase (EC 2.4.1.1).
2968	AM-311-I11	AM311I11_23;44764;47331,AM312K21_8;40700;43282	1.1.2.4,1.1.3.15	K00102	1MU6Y	C	FAD linked oxidases, C-terminal domain	GO:0003674,GO:0003824,GO:0006066,GO:0006082,GO:0006950,GO:0006974,GO:0008150,GO:0008152,GO:0009056,GO:0009441,GO:0009987,GO:0016054,GO:0016491,GO:0016614,GO:0017144,GO:0019154,GO:0019752,GO:0032787,GO:0033554,GO:0034308,GO:0034310,GO:0042737,GO:0043436,GO:0044237,GO:0044248,GO:0044281,GO:0044282,GO:0046164,GO:0046296,GO:0046395,GO:0050896,GO:0051716,GO:0055114,GO:0071704,GO:0072329,GO:1901575,GO:…	1MU6Y@1224,2WTJP@28221,42YJQ@68525,COG0277@1,COG0277@2	AM311I11_23;44764;47331	AM-311-I11_01065	2567	cDNA2	1	0.030078516	Bacteria	Planctomycetota	Phycisphaerae	Sedimentisphaerales	SG8-4			AM-311	AA4	vanillyl-alcohol oxidase (EC 1.1.3.38)
17415	AM-311-F16	AM311F16_40;16984;19077	3.4.14.13	K09931	1GDJY	M	PFAM Glycosyl transferase family 2		1GDJY@1117,1H8JX@1150,COG1215@1,COG1215@2,COG3222@1,COG3222@2	AM311F16_40;16984;19077	AM-311-F16_01031	2093	cDNA1	3	0.030040744	Bacteria	Hydrogenedentota						AM-311	GT2	cellulose synthase (EC 2.4.1.12); chitin synthase (EC 2.4.1.16); dolichyl-phosphate beta-D-mannosyltransferase (EC 2.4.1.83); dolichyl-phosphate beta-glucosyltransferase (EC 2.4.1.117); N-acetylglucosaminyltransferase (EC 2.4.1.-); N-acetylgalactosaminyltransferase (EC 2.4.1.-); hyaluronan synthase (EC 2.4.1.212); chitin oligosaccharide synthase (EC 2.4.1.-); beta-1,3-glucan synthase (EC 2.4.1.34…
7525	AM-311-C23	AM311C23_3;16153;18732			1IES8	G	phospholipase Carboxylesterase		1IES8@117743,3VXDU@52959,4PI4D@976,COG1621@1,COG1621@2,COG4099@1,COG4099@2	AM311C23_3;16153;18732	AM-311-C23_00103	2579	cDNA2	1	0.029938562	Bacteria	Patescibacteria	Microgenomatia	PFEM01	JAFGMK01			AM-311	CE1	acetyl xylan esterase (EC 3.1.1.72); cinnamoyl esterase (EC 3.1.1.-); feruloyl esterase (EC 3.1.1.73); carboxylesterase (EC 3.1.1.1); S-formylglutathione hydrolase (EC 3.1.2.12); diacylglycerol O-acyltransferase (EC 2.3.1.20); trehalose 6-O-mycolyltransferase (EC 2.3.1.122)
17416	AM-311-K07	AM311K07_19;34343;35758		K18691	1HZYC	M	soluble lytic transglycosylase fused to an ABC-type amino acid-binding protein		1HZYC@117743,4NHFW@976,COG4623@1,COG4623@2	AM311K07_19;34343;35758	AM-311-K07_01048	1415	cDNA1	2	0.029623216	Bacteria	Bacteroidota	Bacteroidia	Flavobacteriales	Flavobacteriaceae	Eudoraea		AM-311	GH23	lysozyme type G (EC 3.2.1.17); peptidoglycan lyase (EC 4.2.2.n1) also known in the literature as peptidoglycan lytic transglycosylase; chitinase (EC 3.2.1.14)
2983	AM-326-D03	AM326D03_2;12810;14276			COG0277	C	FAD linked oxidase domain protein		COG0277@1,COG0277@2	AM326D03_2;12810;14276	AM-326-D03_00071	1466	cDNA1	2	0.028592668	Bacteria	Chloroflexota	Dehalococcoidia	Dehalococcoidales				AM-326	AA4	vanillyl-alcohol oxidase (EC 1.1.3.38)
7541	AM-312-L03	AM312L03_11;31545;33905			1IIGU	G	Bacterial alpha-L-rhamnosidase C-terminal domain		1IIGU@117743,4NF9P@976,COG3408@1,COG3408@2	AM312L03_11;31545;33905	AM-312-L03_00794	2360	cDNA1	3	0.026642066	Bacteria	Bacteroidota	Bacteroidia	Flavobacteriales	Flavobacteriaceae	Flavicella		AM-312	CBM67	Fujimoto et al. [PMID : 23486481] disclosed the L-rhamnose binding activity and 3-D structure of the CBM67 of Streptomyces avermitilis alpha-L-rhamnosidase (SaRha78A);
7545	AM-311-G02	AM311G02_83;561;1370			2GIER	G	Domain of unknown function (DUF3473)		2GIER@200940,COG0726@1,COG0726@2	AM311G02_83;561;1370	AM-311-G02_01131	809	cDNA1	1	0.025906583	Bacteria	Desulfobacterota	Desulfobulbia	Desulfobulbales	BM004	BM004		AM-311	CE4	acetyl xylan esterase (EC 3.1.1.72); chitin deacetylase (EC 3.5.1.41); chitooligosaccharide deacetylase (EC 3.5.1.-); peptidoglycan GlcNAc deacetylase (EC 3.5.1.-); peptidoglycan N-acetylmuramic acid deacetylase (EC 3.5.1.-).
25098	AM-311-J09	AM311J09_1;7024;7854,AM311L07_5;24639;25469	3.1.2.12	K01070	1MUID	S	Serine hydrolase involved in the detoxification of formaldehyde		1MUID@1224,1RMR3@1236,46528@72275,COG0627@1,COG0627@2	AM311J09_1;7024;7854	AM-311-J09_00007	830	cDNA1	1	0.025251115	Bacteria	Proteobacteria	Gammaproteobacteria	Xanthomonadales	SZUA-36	JABDPF01		AM-311	CE1	acetyl xylan esterase (EC 3.1.1.72); cinnamoyl esterase (EC 3.1.1.-); feruloyl esterase (EC 3.1.1.73); carboxylesterase (EC 3.1.1.1); S-formylglutathione hydrolase (EC 3.1.2.12); diacylglycerol O-acyltransferase (EC 2.3.1.20); trehalose 6-O-mycolyltransferase (EC 2.3.1.122)
25099	AM-311-I23	AM311I23_35;2251;3081,AM311J09_1;7024;7854,AM311L07_5;24639;25469	3.1.2.12	K01070	1MUID	S	Serine hydrolase involved in the detoxification of formaldehyde		1MUID@1224,1RMR3@1236,COG0627@1,COG0627@2	AM311I23_35;2251;3081	AM-311-I23_01089	830	cDNA1	1	0.025251115	Bacteria	Proteobacteria	Gammaproteobacteria	Xanthomonadales	SZUA-36	JABDPF01		AM-311	CE1	acetyl xylan esterase (EC 3.1.1.72); cinnamoyl esterase (EC 3.1.1.-); feruloyl esterase (EC 3.1.1.73); carboxylesterase (EC 3.1.1.1); S-formylglutathione hydrolase (EC 3.1.2.12); diacylglycerol O-acyltransferase (EC 2.3.1.20); trehalose 6-O-mycolyltransferase (EC 2.3.1.122)
7547	AM-322-G18	AM322G18_9;20587;21420			1NFHX	G	Glycosyl hydrolases family 16		1NFHX@1224,1RRPK@1236,1XPQU@135619,COG2273@1,COG2273@2	AM322G18_9;20587;21420	AM-322-G18_00315	833	cDNA1	1	0.025160175	Bacteria	Bacteroidota	Rhodothermia					AM-322	GH16_3
7548	AM-312-K21	AM312K21_34;17209;19743	2.4.1.1	K00688	1FZUX	G	Carbohydrate phosphorylase	GO:0000272,GO:0003674,GO:0003824,GO:0004645,GO:0005488,GO:0005575,GO:0005622,GO:0005623,GO:0005737,GO:0005975,GO:0005976,GO:0005977,GO:0005980,GO:0006073,GO:0006091,GO:0006112,GO:0008144,GO:0008150,GO:0008152,GO:0008184,GO:0009056,GO:0009057,GO:0009251,GO:0009987,GO:0015980,GO:0016052,GO:0016740,GO:0016757,GO:0016758,GO:0019842,GO:0030170,GO:0036094,GO:0043167,GO:0043168,GO:0043170,GO:0044042,GO:…	1FZUX@1117,1JKQ6@1189,COG0058@1,COG0058@2	AM312K21_34;17209;19743	AM-312-K21_00978	2534	cDNA1	3	0.024812658	Bacteria	Planctomycetota	Phycisphaerae	Sedimentisphaerales	SG8-4	JAFGPJ01		AM-312	GT35	glycogen or starch phosphorylase (EC 2.4.1.1).
27177	AM-312-L03	AM312L03_25;18880;22344,AM315N05_15;7614;11078			1HYBU				1HYBU@117743,28HKI@1,2Z7VC@2,4NFS2@976	AM312L03_25;18880;22344	AM-312-L03_01255	3464	cDNA1	4	0.024201415	Bacteria	Bacteroidota	Bacteroidia	Flavobacteriales	Flavobacteriaceae	Flavicella		AM-312	GH149	beta-1,3-glucan phosphorylase (EC 2.4.1.97)
17439	AM-311-F05	AM311F05_29;11222;13033	2.4.1.83	K00721	1G153	M	glycosyl transferase family 2	GO:0000271,GO:0005975,GO:0005976,GO:0006629,GO:0008150,GO:0008152,GO:0008610,GO:0008653,GO:0009058,GO:0009059,GO:0009103,GO:0009987,GO:0016051,GO:0030258,GO:0030259,GO:0033692,GO:0034637,GO:0034645,GO:0043170,GO:0044237,GO:0044238,GO:0044249,GO:0044255,GO:0044260,GO:0044262,GO:0044264,GO:0070085,GO:0071704,GO:1901135,GO:1901137,GO:1901576,GO:1903509	1G153@1117,1H7H6@1150,COG0463@1,COG0463@2	AM311F05_29;11222;13033	AM-311-F05_00659	1811	cDNA1	2	0.023145693	Bacteria	Omnitrophota	Omnitrophia	JAHJGZ01	JAFGJY01	JAFGJY01		AM-311	CE4	acetyl xylan esterase (EC 3.1.1.72); chitin deacetylase (EC 3.5.1.41); chitooligosaccharide deacetylase (EC 3.5.1.-); peptidoglycan GlcNAc deacetylase (EC 3.5.1.-); peptidoglycan N-acetylmuramic acid deacetylase (EC 3.5.1.-).
17440	AM-311-O09	AM311O09_13;24785;25699			1GD4M	M	Glycosyltransferase like family 2		1GD4M@1117,COG1215@1,COG1215@2	AM311O09_13;24785;25699	AM-311-O09_00504	914	cDNA1	1	0.022930444	Bacteria	Desulfobacterota	Desulfobacteria	Desulfobacterales	UBA2174_A			AM-311	GT2	cellulose synthase (EC 2.4.1.12); chitin synthase (EC 2.4.1.16); dolichyl-phosphate beta-D-mannosyltransferase (EC 2.4.1.83); dolichyl-phosphate beta-glucosyltransferase (EC 2.4.1.117); N-acetylglucosaminyltransferase (EC 2.4.1.-); N-acetylgalactosaminyltransferase (EC 2.4.1.-); hyaluronan synthase (EC 2.4.1.212); chitin oligosaccharide synthase (EC 2.4.1.-); beta-1,3-glucan synthase (EC 2.4.1.34…
27180	AM-312-L03	AM312L03_25;18880;22344,AM315N05_15;7614;11078			1HYBU				1HYBU@117743,28HKI@1,2Z7VC@2,4NFS2@976	AM312L03_25;18880;22344	AM-312-L03_01255	3464	cDNA2	1	0.022289709	Bacteria	Bacteroidota	Bacteroidia	Flavobacteriales	Flavobacteriaceae	Flavicella		AM-312	GH149	beta-1,3-glucan phosphorylase (EC 2.4.1.97)
17446	AM-312-A16	AM312A16_23;1839;2798		K20534	1MWE5	M	PFAM Glycosyl transferase family 2		1MWE5@1224,2MIJX@213118,2WJV8@28221,42NYX@68525,COG0463@1,COG0463@2	AM312A16_23;1839;2798	AM-312-A16_00635	959	cDNA1	1	0.021854458	Bacteria	Bacteroidota	Bacteroidia	CAILMK01	JAAYUY01			AM-312	GT2	cellulose synthase (EC 2.4.1.12); chitin synthase (EC 2.4.1.16); dolichyl-phosphate beta-D-mannosyltransferase (EC 2.4.1.83); dolichyl-phosphate beta-glucosyltransferase (EC 2.4.1.117); N-acetylglucosaminyltransferase (EC 2.4.1.-); N-acetylgalactosaminyltransferase (EC 2.4.1.-); hyaluronan synthase (EC 2.4.1.212); chitin oligosaccharide synthase (EC 2.4.1.-); beta-1,3-glucan synthase (EC 2.4.1.34…
25138	AM-311-J21	AM311J21_670;661;1623	1.1.1.18,1.1.1.369	K00010	3K910	S	Oxidoreductase family, NAD-binding Rossmann fold		3K910@414999,46Y6R@74201,COG0673@1,COG0673@2	AM311J21_670;661;1623	AM-311-J21_06718	962	cDNA1	1	0.021786305	Bacteria	Poribacteria	DTPJ01	DTPJ01	WJIO01			AM-311	GH109	alpha-N-acetylgalactosaminidase (EC 3.2.1.49); beta-N-acetylhexosaminidase (EC 3.2.1.52)
7565	AM-324-C23	AM324C23_35;2191;4191	2.4.1.25	K00705	1G2AS	G	Glycogen debranching enzyme		1G2AS@1117,3KGBU@43988,COG3408@1,COG3408@2	AM324C23_35;2191;4191	AM-324-C23_01392	2000	cDNA1	2	0.020958425	Bacteria	Chloroflexota	Anaerolineae	Anaerolineales	UBA4823			AM-324	GH133	amylo-alpha-1,6-glucosidase (EC 3.2.1.33);
7575	AM-311-F14	AM311F14_72;30;1052			COG4124	G	Belongs to the glycosyl hydrolase 26 family		COG4124@1,COG4124@2	AM311F14_72;30;1052	AM-311-F14_00810	1022	cDNA1	1	0.020507266	Bacteria	Proteobacteria	Gammaproteobacteria	Xanthomonadales	SZUA-36	JABDPF01		AM-311	GH26	beta-mannanase (EC 3.2.1.78); exo-beta-1,4-mannobiohydrolase (EC 3.2.1.100); beta-1,3-xylanase (EC 3.2.1.32); lichenase / endo-beta-1,3-1,4-glucanase (EC 3.2.1.73); mannobiose-producing exo-beta-mannanase (EC 3.2.1.-)
25159	AM-315-G17	AM315G17_5;35488;36522			2NQ2X	S	Oxidoreductase family, C-terminal alpha/beta domain		2NQ2X@2323,COG0673@1,COG0673@2	AM315G17_5;35488;36522	AM-315-G17_00405	1034	cDNA1	1	0.02026927	Bacteria	Chloroflexota	Dehalococcoidia	Dehalococcoidales	JAHJRU01	JAHJRU01		AM-315	GH109	alpha-N-acetylgalactosaminidase (EC 3.2.1.49); beta-N-acetylhexosaminidase (EC 3.2.1.52)
17458	AM-326-C16	AM326C16_4;24833;25879		K02841	1MYZA	M	COG0859 ADP-heptose LPS heptosyltransferase	GO:0000271,GO:0003674,GO:0003824,GO:0005575,GO:0005622,GO:0005623,GO:0005737,GO:0005829,GO:0005975,GO:0005976,GO:0006629,GO:0008150,GO:0008152,GO:0008610,GO:0008653,GO:0008713,GO:0008920,GO:0009058,GO:0009059,GO:0009103,GO:0009244,GO:0009311,GO:0009312,GO:0009987,GO:0016051,GO:0016740,GO:0016757,GO:0033692,GO:0034637,GO:0034645,GO:0043170,GO:0044237,GO:0044238,GO:0044249,GO:0044255,GO:0044260,GO:…	1MYZA@1224,1RR6K@1236,1XSR4@135623,COG0859@1,COG0859@2	AM326C16_4;24833;25879	AM-326-C16_00206	1046	cDNA1	1	0.020036736	Bacteria	Proteobacteria	Gammaproteobacteria	Enterobacterales	Vibrionaceae	Photobacterium		AM-326	GT9	lipopolysaccharide N-acetylglucosaminyltransferase (EC 2.4.1.56); heptosyltransferase (EC 2.4.-.-).
7578	AM-311-L02	AM311L02_48;3826;5922			1TPX8	G	TIGRFAM glycogen debranching enzyme		1TPX8@1239,249BI@186801,261AA@186807,COG3408@1,COG3408@2	AM311L02_48;3826;5922	AM-311-L02_02032	2096	cDNA1	2	0.019998498	Archaea	Thermoproteota	Bathyarchaeia	B26-1	BA1	BIN-L-1		AM-311	GH133	amylo-alpha-1,6-glucosidase (EC 3.2.1.33);
17461	AM-326-A07	AM326A07_29;13432;14493		K02841	1MYZA	M	PFAM glycosyl transferase family 9	GO:0000271,GO:0003674,GO:0003824,GO:0005575,GO:0005622,GO:0005623,GO:0005737,GO:0005829,GO:0005975,GO:0005976,GO:0006629,GO:0008150,GO:0008152,GO:0008610,GO:0008653,GO:0008713,GO:0008920,GO:0009058,GO:0009059,GO:0009103,GO:0009244,GO:0009311,GO:0009312,GO:0009987,GO:0016051,GO:0016740,GO:0016757,GO:0033692,GO:0034637,GO:0034645,GO:0043170,GO:0044237,GO:0044238,GO:0044249,GO:0044255,GO:0044260,GO:…	1MYZA@1224,1RR6K@1236,2Q8GQ@267890,COG0859@1,COG0859@2	AM326A07_29;13432;14493	AM-326-A07_01472	1061	cDNA1	1	0.019753464	Bacteria	Proteobacteria	Gammaproteobacteria	Enterobacterales	Shewanellaceae	Shewanella	Shewanella sp002873135	AM-326	GT9	lipopolysaccharide N-acetylglucosaminyltransferase (EC 2.4.1.56); heptosyltransferase (EC 2.4.-.-).
25165	AM-311-O21	AM311O21_229;5594;7729	4.2.2.26	K20525	COG5360	S	Heparinase II/III-like protein		COG5360@1,COG5360@2	AM311O21_229;5594;7729	AM-311-O21_02646	2135	cDNA1	2	0.019633185	Bacteria	Planctomycetota	Phycisphaerae	Sedimentisphaerales	SG8-4	JAFGPJ01		AM-311	PL17	alginate lyase (EC 4.2.2.3); oligoalginate lyase (EC 4.2.2.26)
17464	AM-311-J09	AM311J09_16;6426;8570	2.4.1.14,2.4.1.246,3.1.3.24,3.1.3.79	K00696	1MWVX	M	HAD-superfamily hydrolase, subfamily IIB	GO:0003674,GO:0003824,GO:0005975,GO:0005984,GO:0006793,GO:0006796,GO:0008150,GO:0008152,GO:0009058,GO:0009311,GO:0009312,GO:0009987,GO:0016051,GO:0016311,GO:0016740,GO:0016757,GO:0016758,GO:0016787,GO:0016788,GO:0016791,GO:0034637,GO:0042578,GO:0044237,GO:0044238,GO:0044249,GO:0044262,GO:0046351,GO:0071704,GO:1901576	1MWVX@1224,1RSR5@1236,1WWRD@135613,COG0438@1,COG0438@2,COG0561@1,COG0561@2	AM311J09_16;6426;8570	AM-311-J09_00624	2144	cDNA1	2	0.01955077	Bacteria	Proteobacteria	Gammaproteobacteria	Xanthomonadales	SZUA-36	JABDPF01		AM-311	GT4	sucrose synthase (EC 2.4.1.13); sucrose-phosphate synthase (EC 2.4.1.14); alpha-glucosyltransferase (EC 2.4.1.52); lipopolysaccharide N-acetylglucosaminyltransferase (EC 2.4.1.56); phosphatidylinositol alpha-mannosyltransferase (EC 2.4.1.57); GDP-Man: Man1GlcNAc2-PP-dolichol alpha-1,3-mannosyltransferase (EC 2.4.1.132); GDP-Man: Man3GlcNAc2-PP-dolichol/Man4GlcNAc2-PP-dolichol alpha-1,2-mannosyltr…
17471	AM-311-K07	AM311K07_3;46238;47329	2.4.1.227,6.3.2.8	K01924	1HXPU	M	Cell wall formation. Catalyzes the transfer of a GlcNAc subunit on undecaprenyl-pyrophosphoryl-MurNAc-pentapeptide (lipid intermediate I) to form undecaprenyl-pyrophosphoryl-MurNAc- (pentapeptide)GlcNAc (lipid intermediate II)	GO:0000270,GO:0003674,GO:0003824,GO:0006022,GO:0006023,GO:0006024,GO:0006807,GO:0008150,GO:0008152,GO:0008194,GO:0008375,GO:0009058,GO:0009059,GO:0009252,GO:0009273,GO:0009987,GO:0016740,GO:0016757,GO:0016758,GO:0030203,GO:0034645,GO:0040007,GO:0042546,GO:0043170,GO:0044036,GO:0044038,GO:0044085,GO:0044237,GO:0044249,GO:0044260,GO:0050511,GO:0070589,GO:0071554,GO:0071704,GO:0071840,GO:1901135,GO:…	1HXPU@117743,4NE6D@976,COG0707@1,COG0707@2	AM311K07_3;46238;47329	AM-311-K07_00302	1091	cDNA1	1	0.019210289	Bacteria	Bacteroidota	Bacteroidia	Flavobacteriales	Flavobacteriaceae	Eudoraea		AM-311	GT28	1,2-diacylglycerol 3-beta-galactosyltransferase (EC 2.4.1.46); 1,2-diacylglycerol 3-beta-glucosyltransferase (EC 2.4.1.157); UDP-GlcNAc: Und-PP-MurAc-pentapeptide beta-N-acetylglucosaminyltransferase (EC 2.4.1.227); digalactosyldiacylglycerol synthase (EC 2.4.1.241)
17476	AM-326-G11	AM326G11_11;27632;28759	2.4.1.348	K12995	24183	M	Glycosyltransferase Family 4		24183@183963,2Y8BN@28890,COG0438@1,arCOG01411@2157	AM326G11_11;27632;28759	AM-326-G11_00525	1127	cDNA1	1	0.018596651	Bacteria	Margulisbacteria	Termititenacia					AM-326	GT4	sucrose synthase (EC 2.4.1.13); sucrose-phosphate synthase (EC 2.4.1.14); alpha-glucosyltransferase (EC 2.4.1.52); lipopolysaccharide N-acetylglucosaminyltransferase (EC 2.4.1.56); phosphatidylinositol alpha-mannosyltransferase (EC 2.4.1.57); GDP-Man: Man1GlcNAc2-PP-dolichol alpha-1,3-mannosyltransferase (EC 2.4.1.132); GDP-Man: Man3GlcNAc2-PP-dolichol/Man4GlcNAc2-PP-dolichol alpha-1,2-mannosyltr…
17478	AM-315-G06	AM315G06_4;24499;25638	2.4.1.11,2.4.1.14	K00693	1ZT2W	M	Glycosyl transferase 4-like	GO:0003674,GO:0003824,GO:0016740,GO:0016757	1ZT2W@142182,COG0297@1,COG0297@2,COG0438@1,COG0438@2	AM315G06_4;24499;25638	AM-315-G06_00135	1139	cDNA1	1	0.018400725	Bacteria	Gemmatimonadota	Gemmatimonadetes	Longimicrobiales	UBA6960	JABDNZ01		AM-315	GT4	sucrose synthase (EC 2.4.1.13); sucrose-phosphate synthase (EC 2.4.1.14); alpha-glucosyltransferase (EC 2.4.1.52); lipopolysaccharide N-acetylglucosaminyltransferase (EC 2.4.1.56); phosphatidylinositol alpha-mannosyltransferase (EC 2.4.1.57); GDP-Man: Man1GlcNAc2-PP-dolichol alpha-1,3-mannosyltransferase (EC 2.4.1.132); GDP-Man: Man3GlcNAc2-PP-dolichol/Man4GlcNAc2-PP-dolichol alpha-1,2-mannosyltr…
17479	AM-312-I07	AM312I07_18;9992;11131			COG0438	M	transferase activity, transferring glycosyl groups		COG0438@1,COG0438@2	AM312I07_18;9992;11131	AM-312-I07_00698	1139	cDNA1	1	0.018400725	Bacteria	Desulfobacterota	Desulfobacteria	Desulfobacterales	ETH-SRB1	B13-G4		AM-312	GT94	GDP-Man: GlcA-beta-1,2-Man-alpha-1,3-Glc-beta-1,4-Glc-alpha-1-PP-undecaprenol beta-1,4-mannosyltransferase (2.4.1.251)
17480	AM-312-K17	AM312K17_2;7657;9936,AM326D06_34;10336;12735			1NNJ6	M	PFAM Tetratricopeptide repeat		1NNJ6@1224,2MRCI@213462,2WKWJ@28221,42PBD@68525,COG0457@1,COG0457@2,COG1807@1,COG1807@2	AM312K17_2;7657;9936	AM-312-K17_00196	2279	cDNA1	2	0.018392651	Bacteria	Desulfobacterota	Desulfobacteria	Desulfobacterales				AM-312	GT105	Dol-P-beta-D-Man: protein alpha-D-mannosyltransferase (EC 2.4.1.109);
17481	AM-326-A07	AM326A07_27;21441;22583	2.4.1.182	K00748	1MVBI	M	Condensation of UDP-2,3-diacylglucosamine and 2,3- diacylglucosamine-1-phosphate to form lipid A disaccharide, a precursor of lipid A, a phosphorylated glycolipid that anchors the lipopolysaccharide to the outer membrane of the cell	GO:0003674,GO:0003824,GO:0005488,GO:0005543,GO:0005575,GO:0005622,GO:0005623,GO:0005737,GO:0005829,GO:0005886,GO:0005975,GO:0006629,GO:0006643,GO:0006644,GO:0006664,GO:0006793,GO:0006796,GO:0008150,GO:0008152,GO:0008194,GO:0008289,GO:0008610,GO:0008654,GO:0008915,GO:0009058,GO:0009245,GO:0009247,GO:0009311,GO:0009312,GO:0009987,GO:0016020,GO:0016051,GO:0016740,GO:0016757,GO:0016758,GO:0019637,GO:…	1MVBI@1224,1RNS1@1236,2Q9BM@267890,COG0763@1,COG0763@2	AM326A07_27;21441;22583	AM-326-A07_01401	1142	cDNA1	1	0.018352387	Bacteria	Proteobacteria	Gammaproteobacteria	Enterobacterales	Shewanellaceae	Shewanella	Shewanella sp002873135	AM-326	GT19	lipid-A-disaccharide synthase (EC 2.4.1.182).
17486	AM-311-J04	AM311J04_7;1006;2193		K07011	2G7UG	M	PFAM glycosyl transferase family 2		2G7UG@200795,3764Q@32061,COG1216@1,COG1216@2	AM311J04_7;1006;2193	AM-311-J04_00094	1187	cDNA1	1	0.017656635	Bacteria	Patescibacteria	ABY1	SG8-24	SG8-24			AM-311	GT2	cellulose synthase (EC 2.4.1.12); chitin synthase (EC 2.4.1.16); dolichyl-phosphate beta-D-mannosyltransferase (EC 2.4.1.83); dolichyl-phosphate beta-glucosyltransferase (EC 2.4.1.117); N-acetylglucosaminyltransferase (EC 2.4.1.-); N-acetylgalactosaminyltransferase (EC 2.4.1.-); hyaluronan synthase (EC 2.4.1.212); chitin oligosaccharide synthase (EC 2.4.1.-); beta-1,3-glucan synthase (EC 2.4.1.34…
7586	AM-311-N05	AM311N05_58;1568;2761			COG0726	G	polysaccharide deacetylase		COG0726@1,COG0726@2	AM311N05_58;1568;2761	AM-311-N05_00896	1193	cDNA1	1	0.017567834	Bacteria	JACPWU01	JACPWU01					AM-311	CE4	acetyl xylan esterase (EC 3.1.1.72); chitin deacetylase (EC 3.5.1.41); chitooligosaccharide deacetylase (EC 3.5.1.-); peptidoglycan GlcNAc deacetylase (EC 3.5.1.-); peptidoglycan N-acetylmuramic acid deacetylase (EC 3.5.1.-).
17489	AM-312-E08	AM312E08_14;24078;25280	2.4.1.250	K15521	2G5KS	M	PFAM glycosyl transferase group 1	GO:0003674,GO:0003824,GO:0005575,GO:0005622,GO:0005623,GO:0005737,GO:0005829,GO:0006790,GO:0008150,GO:0008152,GO:0008194,GO:0008375,GO:0009058,GO:0009987,GO:0010125,GO:0010126,GO:0016137,GO:0016138,GO:0016740,GO:0016757,GO:0016758,GO:0044237,GO:0044249,GO:0044272,GO:0044424,GO:0044444,GO:0044464,GO:0051186,GO:0051188,GO:0071704,GO:1901135,GO:1901137,GO:1901576,GO:1901657,GO:1901659	2G5KS@200795,374UR@32061,COG0438@1,COG0438@2	AM312E08_14;24078;25280	AM-312-E08_00497	1202	cDNA1	1	0.017436294	Bacteria	Chloroflexota	Anaerolineae	JAAYZQ01	JAAYZQ01			AM-312	GT4	sucrose synthase (EC 2.4.1.13); sucrose-phosphate synthase (EC 2.4.1.14); alpha-glucosyltransferase (EC 2.4.1.52); lipopolysaccharide N-acetylglucosaminyltransferase (EC 2.4.1.56); phosphatidylinositol alpha-mannosyltransferase (EC 2.4.1.57); GDP-Man: Man1GlcNAc2-PP-dolichol alpha-1,3-mannosyltransferase (EC 2.4.1.132); GDP-Man: Man3GlcNAc2-PP-dolichol/Man4GlcNAc2-PP-dolichol alpha-1,2-mannosyltr…
7588	AM-311-O05	AM311O05_46;1636;4080	3.2.1.25	K01192	2NNR1	G	Glycosyl hydrolases family 2		2NNR1@2323,COG3250@1,COG3250@2	AM311O05_46;1636;4080	AM-311-O05_01743	2444	cDNA1	2	0.017150921	Bacteria	Bacteroidota	Ignavibacteria	Ignavibacteriales	Melioribacteraceae			AM-311	GH2	beta-galactosidase (EC 3.2.1.23) ; beta-mannosidase (EC 3.2.1.25); beta-glucuronidase (EC 3.2.1.31); alpha-L-arabinofuranosidase (EC 3.2.1.55); mannosylglycoprotein endo-beta-mannosidase (EC 3.2.1.152); exo-beta-glucosaminidase (EC 3.2.1.165); alpha-L-arabinopyranosidase (EC 3.2.1.-); beta-galacturonidase (EC 3.2.1.-); beta-xylosidase (EC 3.2.1.37); beta-D-galactofuranosidase (EC 3.2.1.146); beta…
17493	AM-311-H24	AM311H24_96;4114;5349			2XPZ9	M	Glycosyl transferase 4-like domain		2XPZ9@28889,COG0438@1,arCOG01403@2157	AM311H24_96;4114;5349	AM-311-H24_02483	1235	cDNA1	1	0.016970385	Archaea	Thermoproteota	Nitrososphaeria	Nitrososphaerales	JACPRH01			AM-311	GT4	sucrose synthase (EC 2.4.1.13); sucrose-phosphate synthase (EC 2.4.1.14); alpha-glucosyltransferase (EC 2.4.1.52); lipopolysaccharide N-acetylglucosaminyltransferase (EC 2.4.1.56); phosphatidylinositol alpha-mannosyltransferase (EC 2.4.1.57); GDP-Man: Man1GlcNAc2-PP-dolichol alpha-1,3-mannosyltransferase (EC 2.4.1.132); GDP-Man: Man3GlcNAc2-PP-dolichol/Man4GlcNAc2-PP-dolichol alpha-1,2-mannosyltr…
25198	AM-311-B20	AM311B20_104;8063;9385			2IX6I	S	PFAM Oxidoreductase family, NAD-binding Rossmann fold		2IX6I@203682,COG0673@1,COG0673@2	AM311B20_104;8063;9385	AM-311-B20_01294	1322	cDNA1	1	0.015853574	Bacteria	Planctomycetota	Planctomycetia	Pirellulales	Pirellulaceae			AM-311	GH109	alpha-N-acetylgalactosaminidase (EC 3.2.1.49); beta-N-acetylhexosaminidase (EC 3.2.1.52)
3180	AM-311-L20	AM311L20_91;4277;5656,AM326J23_54;6678;8057	1.1.3.15	K00104	1MU6Y	C	PFAM FAD linked oxidase domain protein		1MU6Y@1224,2MI3F@213118,2WIQ1@28221,42M0V@68525,COG0277@1,COG0277@2	AM311L20_91;4277;5656	AM-311-L20_02699	1379	cDNA1	1	0.015198278	Bacteria	Desulfobacterota	DSM-4660	Desulfatiglandales	HGW-15	JAAZBV01		AM-311	AA4	vanillyl-alcohol oxidase (EC 1.1.3.38)
3183	AM-311-E14	AM311E14_13;27845;29230			23SGR	C	COG0277 FAD FMN-containing dehydrogenases		23SGR@183963,2XT8F@28890,COG0277@1,arCOG00337@2157	AM311E14_13;27845;29230	AM-311-E14_00740	1385	cDNA1	1	0.015132437	Bacteria	Chloroflexota	Anaerolineae	Anaerolineales	UBA4823	CAIQIV01		AM-311	AA7	glucooligosaccharide oxidase (EC 1.1.3.-); chitooligosaccharide oxidase (EC 1.1.3.-); cellooligosaccharide dehydrogenase (EC 1.1.99.-)
3190	AM-315-A16	AM315A16_1;100694;102094,AM315J13_3;14287;15687	1.1.3.15	K00104	1TPBC	C	FAD linked oxidase domain protein		1TPBC@1239,24A99@186801,36DRC@31979,COG0277@1,COG0277@2	AM315A16_1;100694;102094	AM-315-A16_00109	1400	cDNA1	1	0.014970304	Bacteria	Chloroflexota	Dehalococcoidia	Dehalococcoidales	UBA2162			AM-315	AA4	vanillyl-alcohol oxidase (EC 1.1.3.38)
3192	AM-311-B13	AM311B13_26;3950;5356,AM311D16_103;39;1184,AM320C05_12;19835;21241,AM320C09_16;1447;2853,AM320C14_1;39554;40963,AM322F20_10;15055;16461,AM326M20_8;29727;31133,AM326O16_16;10777;12189	1.1.3.15	K00104	1TPBC	C	FAD linked oxidase domain protein		1TPBC@1239,24A99@186801,36DRC@31979,COG0277@1,COG0277@2	AM311B13_26;3950;5356	AM-311-B13_00341	1406	cDNA1	1	0.014906419	Bacteria	Chloroflexota	Dehalococcoidia	Dehalococcoidales	UBA2162	JACQOL01		AM-311	AA4	vanillyl-alcohol oxidase (EC 1.1.3.38)
3197	AM-324-A16	AM324A16_21;3986;5404			1MUPW	C	FAD binding domain		1MUPW@1224,1RRDD@1236,4665V@72275,COG0277@1,COG0277@2	AM324A16_21;3986;5404	AM-324-A16_00389	1418	cDNA1	1	0.014780272	Bacteria	Marinisomatota	Marinisomatia	Marinisomatales	JAHJCW01	JAHJCW01		AM-324	AA7	glucooligosaccharide oxidase (EC 1.1.3.-); chitooligosaccharide oxidase (EC 1.1.3.-); cellooligosaccharide dehydrogenase (EC 1.1.99.-)
3199	AM-322-K03	AM322K03_48;11041;12465	1.1.3.15	K00104	1TPBC	C	FAD linked oxidase		1TPBC@1239,24A99@186801,42EX2@68295,COG0277@1,COG0277@2	AM322K03_48;11041;12465	AM-322-K03_01411	1424	cDNA1	1	0.014717995	Bacteria	Latescibacterota	Latescibacteria	Latescibacterales	Latescibacteraceae			AM-322	AA4	vanillyl-alcohol oxidase (EC 1.1.3.38)
17523	AM-311-L20	AM311L20_1;9825;11270		K18691	1MWDS	M	Murein-degrading enzyme that degrades murein glycan strands and insoluble, high-molecular weight murein sacculi, with the concomitant formation of a 1,6-anhydromuramoyl product. Lytic transglycosylases (LTs) play an integral role in the metabolism of the peptidoglycan (PG) sacculus. Their lytic action creates space within the PG sacculus to allow for its expansion as well as for the insertion of …		1MWDS@1224,2MAWQ@213115,2WK7N@28221,42NCG@68525,COG4623@1,COG4623@2	AM311L20_1;9825;11270	AM-311-L20_00011	1445	cDNA1	1	0.014504101	Bacteria	Desulfobacterota	DSM-4660	Desulfatiglandales	HGW-15	JAAZBV01		AM-311	GH23	lysozyme type G (EC 3.2.1.17); peptidoglycan lyase (EC 4.2.2.n1) also known in the literature as peptidoglycan lytic transglycosylase; chitinase (EC 3.2.1.14)
17555	AM-311-M20	AM311M20_146;824;2296			1QR54	MQ	Glycosyltransferase like family 2		1QR54@1224,1SMRM@1236,COG0500@1,COG1215@1,COG1215@2,COG2226@2	AM311M20_146;824;2296	AM-311-M20_03018	1472	cDNA1	1	0.014238061	Bacteria	Desulfobacterota	Desulfobacteria	Desulfobacterales	UBA11574			AM-311	GT2	cellulose synthase (EC 2.4.1.12); chitin synthase (EC 2.4.1.16); dolichyl-phosphate beta-D-mannosyltransferase (EC 2.4.1.83); dolichyl-phosphate beta-glucosyltransferase (EC 2.4.1.117); N-acetylglucosaminyltransferase (EC 2.4.1.-); N-acetylgalactosaminyltransferase (EC 2.4.1.-); hyaluronan synthase (EC 2.4.1.212); chitin oligosaccharide synthase (EC 2.4.1.-); beta-1,3-glucan synthase (EC 2.4.1.34…
7618	AM-315-J06	AM315J06_15;9949;11688	2.4.1.7	K00690	1MVKX	G	Alpha amylase catalytic		1MVKX@1224,1RMXP@1236,1WXXQ@135613,COG0366@1,COG0366@2	AM315J06_15;9949;11688	AM-315-J06_00789	1739	cDNA1	1	0.012051999	Bacteria	Proteobacteria	Gammaproteobacteria	SZUA-229	SZUA-229	SZUA-116		AM-315	GH13_18
7619	AM-312-L03	AM312L03_38;9926;11668,AM315N05_5;6937;8679	2.4.1.7	K00690	1I061	G	Alpha amylase catalytic		1I061@117743,3VX4E@52959,4NIGP@976,COG0366@1,COG0366@2	AM312L03_38;9926;11668	AM-312-L03_01477	1742	cDNA1	1	0.012031243	Bacteria	Bacteroidota	Bacteroidia	Flavobacteriales	Flavobacteriaceae	Flavicella		AM-312	GH13_18
7620	AM-311-I13	AM311I13_104;4671;6449,AM311J17_13;17311;19089	2.4.1.7	K00690	1J4MR	G	COG0366 Glycosidases		1J4MR@118884,1MVKX@1224,1RMXP@1236,COG0366@1,COG0366@2	AM311I13_104;4671;6449	AM-311-I13_02784	1778	cDNA1	1	0.011787641	Bacteria	Proteobacteria	Gammaproteobacteria	DSM-19610	DSM-19610	Thiogranum		AM-311	GH13_18
7621	AM-311-A03	AM311A03_77;5292;7079	2.4.1.1	K00688	2G5KG	G	PFAM glycosyl transferase, family 35	GO:0000272,GO:0003674,GO:0003824,GO:0004645,GO:0005488,GO:0005575,GO:0005622,GO:0005623,GO:0005737,GO:0005975,GO:0005976,GO:0005977,GO:0005980,GO:0006073,GO:0006091,GO:0006112,GO:0008144,GO:0008150,GO:0008152,GO:0008184,GO:0009056,GO:0009057,GO:0009251,GO:0009987,GO:0015980,GO:0016052,GO:0016740,GO:0016757,GO:0016758,GO:0019842,GO:0030170,GO:0036094,GO:0043167,GO:0043168,GO:0043170,GO:0044042,GO:…	2G5KG@200795,COG0058@1,COG0058@2	AM311A03_77;5292;7079	AM-311-A03_01282	1787	cDNA1	1	0.011728274	Bacteria	Acidobacteriota						AM-311	GT35	glycogen or starch phosphorylase (EC 2.4.1.1).
7624	AM-311-C03	AM311C03_14;11118;13037,AM311C09_3;12839;15052	2.4.1.18,3.2.1.141	K00700	1QTVN	G	Catalyzes the formation of the alpha-1,6-glucosidic linkages in glycogen by scission of a 1,4-alpha-linked oligosaccharide from growing alpha-1,4-glucan chains and the subsequent attachment of the oligosaccharide to the alpha-1,6 position	GO:0000271,GO:0003674,GO:0003824,GO:0003844,GO:0005975,GO:0005976,GO:0005977,GO:0005978,GO:0006073,GO:0006091,GO:0006112,GO:0008150,GO:0008152,GO:0009058,GO:0009059,GO:0009250,GO:0009987,GO:0015980,GO:0016051,GO:0016740,GO:0016757,GO:0016758,GO:0033692,GO:0034637,GO:0034645,GO:0043170,GO:0044042,GO:0044237,GO:0044238,GO:0044249,GO:0044260,GO:0044262,GO:0044264,GO:0055114,GO:0071704,GO:1901576	1QTVN@1224,2MQVI@213462,2WIM3@28221,42NYT@68525,COG0296@1,COG0296@2	AM311C03_14;11118;13037	AM-311-C03_00742	1919	cDNA1	1	0.010921535	Bacteria	Desulfobacterota	DSM-4660	Desulfatiglandales				AM-311	GH13_9
17541	AM-312-K03	AM312K03_6;49963;51894,AM320F06_6;28;1992			1NNJ6	M	PFAM Tetratricopeptide repeat		1NNJ6@1224,2MRCI@213462,2WKWJ@28221,42PBD@68525,COG0457@1,COG0457@2,COG1807@1,COG1807@2	AM312K03_6;49963;51894	AM-312-K03_00352	1931	cDNA1	1	0.010853664	Bacteria	Desulfobacterota	Desulfobacteria	Desulfobacterales	UBA11574	Desulfatibia_A		AM-312	GT105	Dol-P-beta-D-Man: protein alpha-D-mannosyltransferase (EC 2.4.1.109);
7626	AM-324-I06	AM324I06_29;11012;12991	2.4.1.18,3.2.1.141	K00700	27XZS	G	Catalyzes the formation of the alpha-1,6-glucosidic linkages in glycogen by scission of a 1,4-alpha-linked oligosaccharide from growing alpha-1,4-glucan chains and the subsequent attachment of the oligosaccharide to the alpha-1,6 position	GO:0000271,GO:0003674,GO:0003824,GO:0003844,GO:0005975,GO:0005976,GO:0005977,GO:0005978,GO:0006073,GO:0006091,GO:0006112,GO:0008150,GO:0008152,GO:0009058,GO:0009059,GO:0009250,GO:0009987,GO:0015980,GO:0016051,GO:0016740,GO:0016757,GO:0016758,GO:0033692,GO:0034637,GO:0034645,GO:0043170,GO:0044042,GO:0044237,GO:0044238,GO:0044249,GO:0044260,GO:0044262,GO:0044264,GO:0055114,GO:0071704,GO:1901576	27XZS@189775,2G5IR@200795,COG0296@1,COG0296@2	AM324I06_29;11012;12991	AM-324-I06_01052	1979	cDNA1	1	0.010590412	Bacteria	Chloroflexota	Dehalococcoidia	Dehalococcoidales	RBG-16-60-22			AM-324	CBM48	Modules of approx. 100 residues with glycogen-binding function, appended to GH13 modules. Also found in the beta subunit (glycogen-binding) of AMP-activated protein kinases (AMPK)
7628	AM-311-E14	AM311E14_65;11247;13262	3.2.1.68	K01214	1MU19	G	Belongs to the glycosyl hydrolase 13 family		1MU19@1224,2WKFS@28221,42P3J@68525,43U1C@69541,COG1523@1,COG1523@2	AM311E14_65;11247;13262	AM-311-E14_02031	2015	cDNA1	1	0.010401204	Bacteria	Chloroflexota	Anaerolineae	Anaerolineales	UBA4823	CAIQIV01		AM-311	GH13_11
7629	AM-311-M20	AM311M20_29;339;2411	2.4.1.18	K00700	1MVM7	G	PFAM Alpha amylase		1MVM7@1224,2X5UC@28221,43AEI@68525,COG0296@1,COG0296@2	AM311M20_29;339;2411	AM-311-M20_01277	2072	cDNA1	1	0.01011507	Bacteria	Desulfobacterota	Desulfobacteria	Desulfobacterales	UBA11574			AM-311	GH13_8
7630	AM-312-E22	AM312E22_27;559;2664	2.4.1.1,2.4.1.8	K00688	2IY0J	G	COG0058 Glucan phosphorylase		2IY0J@203682,COG0058@1,COG0058@2	AM312E22_27;559;2664	AM-312-E22_00547	2105	cDNA1	1	0.009956497	Bacteria	Moduliflexota						AM-312	GT35	glycogen or starch phosphorylase (EC 2.4.1.1).
7632	AM-311-C15	AM311C15_69;7425;9596,AM311F14_117;715;2724,AM311I23_3;5187;7382,AM311J09_26;54;1814,AM311L07_27;3346;5541	2.4.1.18	K00700	1QTVN	G	Catalyzes the formation of the alpha-1,6-glucosidic linkages in glycogen by scission of a 1,4-alpha-linked oligosaccharide from growing alpha-1,4-glucan chains and the subsequent attachment of the oligosaccharide to the alpha-1,6 position	GO:0000271,GO:0003674,GO:0003824,GO:0003844,GO:0005575,GO:0005623,GO:0005886,GO:0005975,GO:0005976,GO:0005977,GO:0005978,GO:0006073,GO:0006091,GO:0006112,GO:0008150,GO:0008152,GO:0009058,GO:0009059,GO:0009250,GO:0009987,GO:0015980,GO:0016020,GO:0016051,GO:0016740,GO:0016757,GO:0016758,GO:0033692,GO:0034637,GO:0034645,GO:0040007,GO:0043170,GO:0044042,GO:0044237,GO:0044238,GO:0044249,GO:0044260,GO:…	1QTVN@1224,1RQSK@1236,1WWAD@135613,COG0296@1,COG0296@2	AM311C15_69;7425;9596	AM-311-C15_01252	2171	cDNA1	1	0.009653812	Bacteria	Proteobacteria	Gammaproteobacteria	Xanthomonadales	SZUA-36	JABDPF01		AM-311	CBM48	Modules of approx. 100 residues with glycogen-binding function, appended to GH13 modules. Also found in the beta subunit (glycogen-binding) of AMP-activated protein kinases (AMPK)
7633	AM-311-B20	AM311B20_250;2644;4842,AM311G02_4;17258;19447,AM320N06_12;15572;17746,AM322O03_3;2110;4245	2.4.1.18,3.2.1.141	K00700	2IXS1	G	Catalyzes the formation of the alpha-1,6-glucosidic linkages in glycogen by scission of a 1,4-alpha-linked oligosaccharide from growing alpha-1,4-glucan chains and the subsequent attachment of the oligosaccharide to the alpha-1,6 position	GO:0000271,GO:0003674,GO:0003824,GO:0003844,GO:0005575,GO:0005622,GO:0005623,GO:0005737,GO:0005829,GO:0005886,GO:0005975,GO:0005976,GO:0005977,GO:0005978,GO:0006073,GO:0006091,GO:0006112,GO:0006950,GO:0006974,GO:0008150,GO:0008152,GO:0009058,GO:0009059,GO:0009250,GO:0009987,GO:0015980,GO:0016020,GO:0016051,GO:0016740,GO:0016757,GO:0016758,GO:0033554,GO:0033692,GO:0034637,GO:0034645,GO:0040007,GO:…	2IXS1@203682,COG0296@1,COG0296@2	AM311B20_250;2644;4842	AM-311-B20_02190	2198	cDNA1	1	0.009535225	Bacteria	Planctomycetota	Planctomycetia	Pirellulales	Pirellulaceae			AM-311	CBM48	Modules of approx. 100 residues with glycogen-binding function, appended to GH13 modules. Also found in the beta subunit (glycogen-binding) of AMP-activated protein kinases (AMPK)
7635	AM-324-F17	AM324F17_2;47274;49556	2.4.1.18,3.2.1.141,3.2.1.20	K00700	2GDYI	G	Catalyzes the formation of the alpha-1,6-glucosidic linkages in glycogen by scission of a 1,4-alpha-linked oligosaccharide from growing alpha-1,4-glucan chains and the subsequent attachment of the oligosaccharide to the alpha-1,6 position	GO:0000271,GO:0003674,GO:0003824,GO:0003844,GO:0005575,GO:0005622,GO:0005623,GO:0005737,GO:0005829,GO:0005886,GO:0005975,GO:0005976,GO:0005977,GO:0005978,GO:0006073,GO:0006091,GO:0006112,GO:0006950,GO:0006974,GO:0008150,GO:0008152,GO:0009058,GO:0009059,GO:0009250,GO:0009987,GO:0015980,GO:0016020,GO:0016051,GO:0016740,GO:0016757,GO:0016758,GO:0033554,GO:0033692,GO:0034637,GO:0034645,GO:0040007,GO:…	2GDYI@200918,COG0296@1,COG0296@2	AM324F17_2;47274;49556	AM-324-F17_00138	2282	cDNA1	1	0.009184236	Bacteria	Bacteroidota	Ignavibacteria	SJA-28	B-1AR	BS750m-G4		AM-324	CBM48	Modules of approx. 100 residues with glycogen-binding function, appended to GH13 modules. Also found in the beta subunit (glycogen-binding) of AMP-activated protein kinases (AMPK)
7641	AM-311-L07	AM311L07_77;1051;3522			1HZRH	G	Cellulase N-terminal ig-like domain		1HZRH@117743,28I5V@1,2Z891@2,4NF4U@976	AM311L07_77;1051;3522	AM-311-L07_01012	2471	cDNA1	1	0.008481759	Bacteria	Proteobacteria	Gammaproteobacteria	Xanthomonadales	SZUA-36	JABDPF01		AM-311	GH9	endoglucanase (EC 3.2.1.4); endo-beta-1,3(4)-glucanase / lichenase-laminarinase (EC 3.2.1.6); lichenase / endo-beta-1,3-1,4-glucanase (EC 3.2.1.73); exo-beta-1,4-glucanase / cellodextrinase (EC 3.2.1.74); cellobiohydrolase (EC 3.2.1.91); xyloglucan-specific endo-beta-1,4-glucanase / endo-xyloglucanase (EC 3.2.1.151); exo-beta-glucosaminidase (EC 3.2.1.165); endo-beta-1,4-glucanase (xanthanase) (E…
25253	AM-311-O21	AM311O21_233;2343;4862			1VR6Y	S	Domain of unknown function (DUF4962)		1VR6Y@1239,26V0H@186822,4HTUP@91061,COG5652@1,COG5652@2	AM311O21_233;2343;4862	AM-311-O21_02667	2519	cDNA1	1	0.008320137	Bacteria	Planctomycetota	Phycisphaerae	Sedimentisphaerales	SG8-4	JAFGPJ01		AM-311	PL15	alginate lyase (EC 4.2.2.3); oligoalginate lyase / exo-alginate lyase (EC 4.2.2.26); heparin lyase / heparin lyase I (EC 4.2.2.7); heparin-sulfate lyase / heparin lyase III (EC 4.2.2.8)
17553	AM-311-I13	AM311I13_6;36237;41741		K06320	1MX5Z	M	glycosyl transferase family 2		1MX5Z@1224,2KVTA@206389,2VJUA@28216,COG0297@1,COG0297@2,COG0438@1,COG0438@2,COG0457@1,COG0457@2,COG1215@1,COG1215@2,COG1216@1,COG1216@2,COG4641@1,COG4641@2	AM311I13_6;36237;41741	AM-311-I13_00411	5504	cDNA1	1	0.003807853	Bacteria	Proteobacteria	Gammaproteobacteria	DSM-19610	DSM-19610	Thiogranum		AM-311	GT2	cellulose synthase (EC 2.4.1.12); chitin synthase (EC 2.4.1.16); dolichyl-phosphate beta-D-mannosyltransferase (EC 2.4.1.83); dolichyl-phosphate beta-glucosyltransferase (EC 2.4.1.117); N-acetylglucosaminyltransferase (EC 2.4.1.-); N-acetylgalactosaminyltransferase (EC 2.4.1.-); hyaluronan synthase (EC 2.4.1.212); chitin oligosaccharide synthase (EC 2.4.1.-); beta-1,3-glucan synthase (EC 2.4.1.34…
