# Supplementary material for: Laminarin stimulates single cell rates of sulfate reduction whereas oxygen inhibits transcriptomic activity in coastal marine sediment
Source: ISME J. 2025 Mar 9;19(1):wraf042. doi: 10.1093/ismejo/wraf042 (PMC11919646; doi:10.1093/ismejo/wraf042)
Supplement: SuppTable6_phy_sag_only_fig7_wraf042 [file supptable6_phy_sag_only_fig7_wraf042.zip › SuppTable6_phy_sag_only_fig7_wraf042.csv]

	AABM5-125-24	Acidobacteriota	Actinobacteriota	Aenigmatarchaeota	Altiarchaeota	Aureabacteria	B1Sed10-29	BS750m-G25	Bacteroidota	Bdellovibrionota_E	Bipolaricaulota	CG03	CSSED10-310	Calditrichota	Campylobacterota	Chlamydiota	Chloroflexota	Cloacimonadota	Dependentiae	Desulfobacterota	Eisenbacteria	Elusimicrobiota	Fibrobacterota	Gemmatimonadota	Gemmatimonadota_A	Halobacteriota	Hydrogenedentota	JACPWU01	Latescibacterota	Margulisbacteria	Marinisomatota	Moduliflexota	Myxococcota	Nanoarchaeota	Nitrospirota	Omnitrophota	Patescibacteria	Planctomycetota	Poribacteria	Proteobacteria	QNDG01	RUG730	Riflebacteria	SM23-31	Spirochaetota	Sumerlaeota	TA06_A	Thermoplasmatota	Thermoproteota
SRR9045812	0.0006048836869902366	0.009751703559805662	0.002358561787266618	0.0003581893844810432	0.0002609855497067255	0.0003491722108067038	0.00014571493170720262	0.0006118314517421916	0.032256694257293585	0.0003709042480793923	0.0016976418799893717	0.0005201806390291937	0.0023141700466525863	0.0006767161791456036	0.0007578642550393529	0.00018206257494268727	0.03157757133610972	0.0004412317155639343	0.00036543555929704114	0.07993239870306575	0.0012783562784832	0.0012026379683199703	0.0009644548398113044	0.011930285155402587	0.00025701539841989406	0.00016833571199671447	0.0010178572669243707	0.00034379434247862654	0.004684486595572372	0.0022310433822907262	0.0044118630533679735	0.0008412568935887292	0.003643943676605437	0.0025293042413015916	0.0005728565025080684	0.005158634238635298	0.004090151055628521	0.020954886645466533	0.0025664562942749308	0.09376947875747524	0.0010582788562515711	0.0005703200169637039	0.0011500269765941482	0.006330250534645418	0.0010406986111742619	0.000572707297476047	0.0009023725721397734	0.000507264672996381	0.0027759206977071215
SRR9045813	0.0005831480529292886	0.010399666338067546	0.0022836621017509272	0.0003864601966177186	0.00027613693199352604	0.00034461943529967174	0.00014898969072663616	0.000604650395044506	0.034469554376543636	0.00034183811301552415	0.001855996010858282	0.0005194270524465478	0.0023082707576128417	0.0007688391051010902	0.0013863379998277998	0.00017847321852679888	0.039152454613657406	0.00048813717674988706	0.0004178785573112014	0.09327925364546702	0.0013051203659542935	0.00115979627660758	0.0009338440727845438	0.011163902657106012	0.0002400175320045546	0.00018373354545551287	0.0009978598329658764	0.000339532941013717	0.004712376206972944	0.002203358978737154	0.004328969418514996	0.0007849828670547297	0.003203516425763848	0.0024483269620898516	0.0004960805727298848	0.00520812423029929	0.004474573151678323	0.019521851700379518	0.002825725187461122	0.08624630235295028	0.0011414985014719242	0.0005635276381204646	0.001089205107765355	0.006389944346950365	0.0010086072250529903	0.0005607689896592856	0.0008722997593067881	0.0006161309074076045	0.003881826513692329
SRR9045814	0.0005654979402958708	0.010635063645869369	0.0022870920803713646	0.00036777238392368434	0.0002552767990050131	0.000323333992489748	0.00013961874481295387	0.0005895369803807458	0.03278120204901513	0.0003257628258731384	0.0017776923562854124	0.0004967498469924002	0.0023317441521616107	0.0008068000439982099	0.0008688314514350028	0.00016801686416655285	0.036331080931071694	0.0004611150862384359	0.00037834243888248563	0.09431569581720917	0.0013238780155542347	0.001138061577707059	0.0009801375490368818	0.010880204873306744	0.0002389302517472981	0.00017820941716253984	0.0009584489928714168	0.00032299210391965205	0.004534738766967903	0.002085014567408998	0.004329007319912636	0.0008094069443451919	0.0032814749864955796	0.002255759417457775	0.00045880021571174424	0.004928957656324222	0.003804820915170031	0.01935875650454579	0.0027001219637615066	0.08870182139212596	0.0011022986087393086	0.0005257106579509488	0.001074299359384155	0.0062200499825419584	0.000987801551149867	0.0005408534725347842	0.0008690593771484002	0.0006429357014226147	0.0033980661115768592
SRR9045815	0.0005645322446110175	0.011342905703948627	0.0019067028328570807	0.00044257626790207414	0.0003024113907445553	0.00037979569698192757	0.00016689379676416714	0.0006712930135983731	0.030370523662909737	0.00032721802503702686	0.0021111692099745343	0.000562370553799837	0.002480712718614186	0.0007387842397389748	0.0007482548395469152	0.00018275089027158862	0.04132990176065844	0.0005055610376284886	0.0003920757907105879	0.10135211999904802	0.0014724001372779286	0.0012085611969035574	0.0010702059436498608	0.013503040379398566	0.0002847798800240476	0.00019872768652751197	0.0011939715442626261	0.0003351465717907376	0.005376019427333602	0.0021389472889651105	0.0044038359520304615	0.0008017830921416835	0.0037395420285503728	0.00309912528272733	0.0004300990167052931	0.005660172628262551	0.003813469037757486	0.02528630432973291	0.0035972788326249982	0.08002326598950588	0.001246598505574557	0.000524692353374343	0.0010698538767425023	0.006626511792903542	0.0010719874022010942	0.0007129847767677526	0.0009620721137238074	0.0009033262295619879	0.00522246192502017
SRR9045817	0.0004927587847798762	0.007385825320484594	0.0019693511194984145	0.0003353965068535572	0.00022087503725893413	0.00032041117283400074	0.00014551719305526905	0.0005452481306507655	0.03677635266781209	0.00027657785052272497	0.0016180418475296283	0.00043709664831852716	0.001960874073869545	0.0006194100768626418	0.0008675711131995305	0.00016876805333099773	0.03679913167717949	0.0005365677010096869	0.00030998977604841345	0.06951681808023341	0.0009105176812175752	0.0010406509075893582	0.0009432462364622415	0.008977687577962684	0.00018958644082070722	0.00017867692240581843	0.0008906511309050036	0.00028450982699887456	0.004298089923930556	0.001999248569293132	0.00354275424402842	0.000419394103895859	0.0025620284017963102	0.0024398840994240955	0.00034986931316234696	0.005001912501220406	0.003673684735728062	0.017891325462800523	0.00260604070203833	0.05021578921664964	0.001111558709605891	0.0004945160226453617	0.00091906794509084	0.0055891960395145195	0.0009018697930184501	0.0005395127015064727	0.0006906676993801742	0.0005384225632010327	0.0031074717810987964
SRR9045819	0.000540830637977048	0.010928673031376452	0.0019108545330253281	0.00047355786970457143	0.00029868743061267747	0.00034542362122975685	0.00018232605116338152	0.0006274556989549379	0.031621570917057994	0.00030356991447465524	0.001900265948949793	0.000548135522873083	0.0024130290336122303	0.0007167454010702911	0.001014609215331389	0.00016156876585821472	0.041043279031374204	0.00047504360900545997	0.00036449599203790153	0.11519524097461419	0.0013516782445503527	0.0011738632424237267	0.0010587184466048685	0.011413923023405406	0.00025222577877945793	0.00020762130107234903	0.0011343888717954104	0.0003292096836417998	0.005301225487838328	0.0021013521503435964	0.004142386514939166	0.0007757927720537907	0.0034968220224762966	0.0031116279593807273	0.000390765585473901	0.00565061108053712	0.003537437613147324	0.024126285299745993	0.00320513263929534	0.07685043594847872	0.0012041001904421712	0.0005235992919547869	0.001036400058411087	0.0063737085554300505	0.0011264810781975655	0.0006728999423538534	0.0008962883826012112	0.0009225310604701655	0.004788360124021119
SRR9045820	0.0005429922125583862	0.009361385171061117	0.0019324026141819726	0.00036423326969871084	0.0002912924986350155	0.0003406912701801581	0.0001478020401972456	0.0005745850417340129	0.038705171203054806	0.000317009366828702	0.0016861845868023603	0.000508957425572083	0.002177768500033901	0.0006539232335204699	0.0007459545185103391	0.00016846965187614793	0.030236804915945967	0.0005137523114815884	0.0003557754470731908	0.10246386293535005	0.0011519935971866205	0.0011270525593390342	0.0011090431204852954	0.012197146834299948	0.0002641893106425596	0.00016850780746693975	0.0010575457914466027	0.00031797597512876145	0.005019113598058603	0.0020683255471126982	0.004142018313996779	0.0007494648328631865	0.0033961909807890796	0.0028974974091399964	0.00041107561666080153	0.005362374011352077	0.003526263389798393	0.023224773936709565	0.0027512088740441593	0.08500836694872678	0.001123720304409882	0.0005187506938753167	0.0010526618758252499	0.006251386558271212	0.0010230277003102698	0.0006690074104135027	0.0008620492627595825	0.0005688362660547121	0.0032527768335328935
SRR9650832	0.0005185899431265802	0.009331751181374158	0.002019996356059858	0.00035836155122790725	0.000275124249440777	0.0003404482236373678	0.0001411216341305736	0.0005622778000742729	0.037295458981549484	0.00032634081019516643	0.001651944864285792	0.0004973041362283092	0.0021144139017492043	0.000622459930819287	0.000912576275774188	0.00018232169384245722	0.029889945669002105	0.0004690596220260566	0.0003357279400992575	0.09633544142185722	0.0011207615609273478	0.0011018923017020463	0.0010078725660718868	0.011939502993686945	0.00025450937592591034	0.0001640639933648607	0.0009949407704165356	0.00030602280985879724	0.004676524431599784	0.0020261119435369063	0.004052372323663062	0.0007757355528775484	0.0032648212182813125	0.0026206064209417287	0.0004308045442448682	0.005075795106824647	0.0034554791109759797	0.022012849312411438	0.002621502977940791	0.09593642605756587	0.001065299713720444	0.0004989606885643252	0.0010381655052057721	0.006022404923781789	0.0009795924270882145	0.0006178049593804461	0.0008140440678308663	0.0005323470462181546	0.0031412507264635113
[truncated: 5 more columns]
