# Supplementary material for: Laminarin stimulates single cell rates of sulfate reduction whereas oxygen inhibits transcriptomic activity in coastal marine sediment
Source: ISME J. 2025 Mar 9;19(1):wraf042. doi: 10.1093/ismejo/wraf042 (PMC11919646; doi:10.1093/ismejo/wraf042)
Supplement: SuppTable7_phy_nr_only_fig8_wraf042 [file supptable7_phy_nr_only_fig8_wraf042.zip › SuppTable7_phy_nr_only_fig8_wraf042.csv]

	4484-113	4572-55	AABM5-125-24	Abyssubacteria	Acidobacteriota	Actinobacteriota	Aerophobota	Aquificota	Armatimonadota	Atribacterota	Aureabacteria	B130-G9	BMS3Abin14	Bacteroidota	Bdellovibrionota	Bdellovibrionota_C	Bdellovibrionota_E	Bipolaricaulota	CG03	CG2-30-53-67	CG2-30-70-394	CSP1-3	Caldisericota	Calditrichota	Calescibacterota	Campylobacterota	Chlamydiota	Chloroflexota	Chrysiogenota	Cloacimonadota	Coprothermobacterota	Cyanobacteria	Deferribacterota	Deinococcota	Delongbacteria	Dependentiae	Desantisbacteria	Desulfobacterota	Desulfobacterota_B	Desulfobacterota_D	Desulfobacterota_E	Desulfobacterota_G	Desulfobacterota_I	Dictyoglomota	Dormibacterota	Edwardsbacteria	Eisenbacteria	Elusimicrobiota	Eremiobacterota
SRR9045812	1.95718078960302e-05	9.072963381964811e-05	0.00015654202729171519	0.0006296582094811015	0.009300760542809722	0.024792848761102288	0.0001237623304741346	0.00016162148555574953	0.000892914270544675	0.00014276975411860543	3.366195265909867e-05	7.971441015128242e-05	9.532904111109173e-05	0.03821216121302705	0.000552674900133342	0.0034841580616610814	2.834246890876895e-05	0.00012533871407331769	1.2396992008390358e-05	2.1128729969297433e-05	1.0723300779628079e-05	0.0001194159230195969	4.9931788324741274e-05	0.0004314814910800983	6.149842189405578e-06	0.0007783507546534277	0.0002068889948359944	0.022863160620443048	1.3577657913951343e-05	0.00026260085635774024	3.820946254810005e-06	0.0021986983262185997	0.0001338563752491505	0.00048553912289899773	1.4998349305807696e-05	5.246827386910581e-05	8.316558741369146e-06	0.04143122085583786	0.00021197494027533402	0.0005692171971618063	8.193302410568823e-05	0.00019377841354402322	0.0009614512776449598	1.68926044949495e-05	4.9562019332340305e-05	9.017173674339401e-07	0.0005143356940791363	0.0004068302249200337	1.8306808711500568e-05
SRR9045813	1.4858911985419099e-05	7.333470142142498e-05	0.00016155098865123767	0.0006827541572303254	0.009148086426083096	0.0255554164558505	0.00015827840020277048	0.0001629718815572696	0.000809002003519461	0.00021279382856026182	3.554499647376705e-05	8.433150556119344e-05	7.799795101196597e-05	0.041148846936337226	0.00048438088007808985	0.002687996828808888	2.614291788278976e-05	0.00014778797810930064	1.5705401376246638e-05	2.376216647108731e-05	1.0021829752118884e-05	0.0001182515447222112	5.416020513098335e-05	0.0006295840423689707	5.539970745326653e-06	0.0018014579086778222	0.00026122511442118023	0.02991985529142937	1.3929285243706715e-05	0.00035464882299278015	4.338258127991131e-06	0.002231255338929515	0.0001327325596581537	0.0004679499163668482	1.671816546884387e-05	0.00010581873179443174	9.734627994516683e-06	0.051624054894595144	0.0001922362290687359	0.0006298410123626147	0.00011831956619111698	0.00023003349195738337	0.0010349466494015077	1.9355886874190393e-05	4.891499408424843e-05	8.313735088484745e-07	0.0004484579865548462	0.0003699838852605398	1.638561606530448e-05
SRR9045814	1.7749714930817315e-05	7.29575963227776e-05	0.00018815267640949848	0.0006627581158096391	0.009919839879907081	0.023625369160415906	0.00015333702368805586	0.00015938417777162884	0.0008212021000135039	0.0001727676907551785	3.39894220103773e-05	9.693253230075957e-05	7.992357593848359e-05	0.03921974019588406	0.0005194427008325222	0.002852248132097139	2.550631186487031e-05	0.00014492514032798552	1.321969137704532e-05	2.439517401205831e-05	1.130369084879899e-05	0.00011753844132758723	5.7009919063507945e-05	0.0006365822721616641	5.819228370175661e-06	0.0010292412949169196	0.00019743352655189614	0.027396214898932646	1.3169832627239654e-05	0.00033661778797368635	4.4231833756169955e-06	0.0022495057056964355	0.00012698311307648923	0.0004521618793090469	1.4302338515682653e-05	7.953182861858192e-05	8.760894608709992e-06	0.05162007424665869	0.0001915003353250218	0.0005772289918572898	8.183245378818625e-05	0.00022823198857471077	0.0010334935340074887	1.885373010508565e-05	4.685297946023929e-05	8.760894608709992e-07	0.00045498958269088257	0.00035616954057605135	1.5214041369271985e-05
SRR9045815	1.6406317882900577e-05	7.6828040523746e-05	0.00019936844829890424	0.0009713666800780687	0.00979711369916277	0.020677868215160197	0.00020500856015478552	0.0001608100806050143	0.0008769000874956678	0.00030077075895626525	4.1917085990088895e-05	0.00013110267496211408	9.231898444751478e-05	0.034359096697710985	0.0005081381673903519	0.0024297897611338694	2.750346680283676e-05	0.00020214977686703546	1.8145528405250978e-05	2.5369941344244965e-05	1.1308389064351212e-05	0.0001253076536669951	6.29495630356786e-05	0.0006288267032328051	7.020214132726126e-06	0.0007490927587864281	0.00019305940931904205	0.029624148860648115	1.2089977598686819e-05	0.000409805880165156	4.774027263779652e-06	0.002094854429487547	0.0001280960235732735	0.00043657000646254014	1.5237455750470749e-05	9.055160857257571e-05	1.261807795972439e-05	0.05652056077780311	0.00021714078578235533	0.0004432804017167909	8.864340593469327e-05	0.00026607808590517034	0.0010680442528386803	2.3236415885653175e-05	4.469841455822011e-05	1.1266141035468205e-06	0.0004933091092524169	0.00045568723953210024	1.6765426128406124e-05
SRR9045817	1.3813842109232786e-05	9.83239668623012e-05	0.0001226324240015165	0.0005485836284509925	0.006465317416587315	0.03198413721853961	0.00012661061528032382	0.0001272614441193925	0.0008180837153488455	0.00020860691364248945	3.495764401847661e-05	6.892277405737347e-05	5.273340668554e-05	0.04710525040464673	0.0004446381274912355	0.001872694901536227	2.0240776895036024e-05	0.00012968578154492333	1.4049767563395183e-05	1.4765679286370734e-05	7.899435034196133e-06	0.00010808639944833145	5.377473282804989e-05	0.0005092328897688022	5.076464944735723e-06	0.001108312700771036	0.0002074028802902124	0.02977096934520509	1.1031548822214168e-05	0.0004409528091900091	3.82361942952851e-06	0.0021395265901938986	0.00010518207575398744	0.00040283864530204935	3.0963182018692566e-05	4.921893095456911e-05	1.0177335970936523e-05	0.03942618601535925	0.00018000298616542085	0.00032164774762823123	0.00018036094202690864	0.00022077741293307382	0.0009374619951550186	1.82638842963649e-05	4.918638951261568e-05	1.1389504683701944e-06	0.0003366168109268109	0.00039495548098883	1.5034146182486565e-05
SRR9045819	1.45128737507079e-05	7.32910890637567e-05	0.00017953221530410206	0.000846962914434395	0.009593951594064499	0.02163331703200987	0.0002104851174059457	0.00016366279697432206	0.0008236755658269905	0.00023863341742169183	4.1708362693058164e-05	0.00013788306685854308	9.391917964710709e-05	0.03683174642469622	0.0005042200836823282	0.0024898406788454834	2.512837339328801e-05	0.00017651228868164392	1.8636338622014373e-05	2.8019105293929755e-05	1.1858998840062871e-05	0.00011951588390697952	6.58247107654511e-05	0.0005878736660584412	6.088301265597416e-06	0.0013637741003804122	0.0002592561248916332	0.029579120793635855	1.2650316511188265e-05	0.00037156401994393995	5.130107078792518e-06	0.002214074545128397	0.00013056203262228094	0.0004250398685491077	1.6440028351135728e-05	7.315112811512228e-05	1.2402693294373517e-05	0.0668529338745939	0.00020525273117238187	0.000448617905280599	8.765861875242116e-05	0.00029168938318095634	0.0011838435346840429	2.2264557059691346e-05	4.3242550014627807e-05	1.0981551354393218e-06	0.00042397939520753147	0.0004491723659617277	1.575637294819066e-05
SRR9045820	1.3303582656081136e-05	7.110930270568798e-05	0.00014369395492199298	0.0006388390566274372	0.007869056422541728	0.021179354462602225	0.0001458306680063349	0.00014686086895771404	0.0008406694133858996	0.00021036449056556595	3.8816954365544575e-05	8.085169688786595e-05	9.026340928318147e-05	0.046951777196481595	0.0005870619199229379	0.0025771430688518782	2.4534044879140066e-05	0.00013892450607301554	1.7068267614207345e-05	2.0807515511805677e-05	9.538897697954924e-06	0.00010057813732723673	5.488045808890067e-05	0.0004855298928259057	5.5198421345499165e-06	0.0007835632125008094	0.0001972516858634439	0.019182786863238675	1.147211429807379e-05	0.0003707197201333202	4.082648214724708e-06	0.0020417311003308003	0.0001283045333026257	0.00039644930685727066	1.8772550669575293e-05	6.300759892755827e-05	1.027657245326344e-05	0.056933406932924265	0.00018611025335223255	0.00045149510583960254	0.00010834915931850402	0.00023188424377215225	0.0010624678626587475	1.919226216828531e-05	3.989802943797947e-05	1.2209789053382305e-06	0.00039147636152407015	0.00043639821041630586	1.4473687440363606e-05
SRR9650832	1.3347418105247789e-05	7.256174228835997e-05	0.00012702015815194213	0.0005912348099049194	0.007970017661460386	0.021339546881042667	0.00013014920145330584	0.0001431166218900768	0.0008332576999432248	0.0001886747798623038	3.384354234871548e-05	7.51623513319981e-05	8.421104581260204e-05	0.04442532554786194	0.0005618740525515163	0.002745560341771328	2.412985194827714e-05	0.00012807702666739324	1.4439911402118604e-05	1.9635192025824926e-05	8.413385878619269e-06	9.922095371743585e-05	5.083656308591261e-05	0.0004540615890483627	5.343717212955075e-06	0.0009627419054766963	0.00018716072665196653	0.018779864773792197	1.2409298861195675e-05	0.0003178799246079876	3.989975519006456e-06	0.0019905524742164756	0.00011992488918585179	0.0003922347808944725	1.629833749951298e-05	4.977375710689155e-05	8.50244783216852e-06	0.05320103326591027	0.00018125888786343615	0.00043973448945407314	0.00010530685387663468	0.0002128580689827105	0.000988920182356606	1.6690210095129686e-05	3.836788958901744e-05	9.85618952611714e-07	0.00037829955389579963	0.00038981823322150277	1.4980220586984062e-05
[truncated: 69 more columns]
