# Supplementary material for: Laminarin stimulates single cell rates of sulfate reduction whereas oxygen inhibits transcriptomic activity in coastal marine sediment
Source: ISME J. 2025 Mar 9;19(1):wraf042. doi: 10.1093/ismejo/wraf042 (PMC11919646; doi:10.1093/ismejo/wraf042)
Supplement: SuppTable8_mainfig_sag_db_phyla_props_wraf042 [file supptable8_mainfig_sag_db_phyla_props_wraf042.zip › SuppTable8_mainfig_sag_db_phyla_props_wraf042.csv]

	Other_Taxa	Gemmatimonadota_A	Altiarchaeota	Aureabacteria	Dependentiae	Aenigmatarchaeota	Zixibacteria	Margulisbacteria	Nanoarchaeota	Myxococcota	Thermoproteota	Patescibacteria	Verrucomicrobiota	Marinisomatota	Latescibacterota	Omnitrophota	SM23-31	Acidobacteriota	Gemmatimonadota	Planctomycetota	Bacteroidota	Chloroflexota	Proteobacteria	Desulfobacterota
SRR9045812	0.026388460347890216	0.00025701539841989406	0.0002609855497067255	0.0003491722108067038	0.00036543555929704114	0.0003581893844810432	0.0007276859155191897	0.0022310433822907262	0.0025293042413015916	0.003643943676605437	0.0027759206977071215	0.004090151055628521	0.003671786633015699	0.0044118630533679735	0.004684486595572372	0.005158634238635298	0.006330250534645418	0.009751703559805662	0.011930285155402587	0.020954886645466533	0.032256694257293585	0.03157757133610972	0.09376947875747524	0.07993239870306575
SRR9045813	0.02724979345658864	0.0002400175320045546	0.00027613693199352604	0.00034461943529967174	0.0004178785573112014	0.0003864601966177186	0.0007245798026663932	0.002203358978737154	0.0024483269620898516	0.003203516425763848	0.003881826513692329	0.004474573151678323	0.00328238353998961	0.004328969418514996	0.004712376206972944	0.00520812423029929	0.006389944346950365	0.010399666338067546	0.011163902657106012	0.019521851700379518	0.034469554376543636	0.039152454613657406	0.08624630235295028	0.09327925364546702
SRR9045814	0.026316673248140344	0.0002389302517472981	0.0002552767990050131	0.000323333992489748	0.00037834243888248563	0.00036777238392368434	0.000708977176879492	0.002085014567408998	0.002255759417457775	0.0032814749864955796	0.0033980661115768592	0.003804820915170031	0.0033670539691977343	0.004329007319912636	0.004534738766967903	0.004928957656324222	0.0062200499825419584	0.010635063645869369	0.010880204873306744	0.01935875650454579	0.03278120204901513	0.036331080931071694	0.08870182139212596	0.09431569581720917
SRR9045815	0.028609168132086492	0.0002847798800240476	0.0003024113907445553	0.00037979569698192757	0.0003920757907105879	0.00044257626790207414	0.0006695608444141698	0.0021389472889651105	0.00309912528272733	0.0037395420285503728	0.00522246192502017	0.003813469037757486	0.004609450067265903	0.0044038359520304615	0.005376019427333602	0.005660172628262551	0.006626511792903542	0.011342905703948627	0.013503040379398566	0.02528630432973291	0.030370523662909737	0.04132990176065844	0.08002326598950588	0.10135211999904802
SRR9045817	0.02313872246675714	0.00018958644082070722	0.00022087503725893413	0.00032041117283400074	0.00030998977604841345	0.0003353965068535572	0.0004958014096025223	0.001999248569293132	0.0024398840994240955	0.0025620284017963102	0.0031074717810987964	0.003673684735728062	0.0039343660918565344	0.00354275424402842	0.004298089923930556	0.005001912501220406	0.0055891960395145195	0.007385825320484594	0.008977687577962684	0.017891325462800523	0.03677635266781209	0.03679913167717949	0.05021578921664964	0.06951681808023341
SRR9045819	0.02767420383470067	0.00025222577877945793	0.00029868743061267747	0.00034542362122975685	0.00036449599203790153	0.00047355786970457143	0.0006232138055886332	0.0021013521503435964	0.0031116279593807273	0.0034968220224762966	0.004788360124021119	0.003537437613147324	0.004351262081435815	0.004142386514939166	0.005301225487838328	0.00565061108053712	0.0063737085554300505	0.010928673031376452	0.011413923023405406	0.024126285299745993	0.031621570917057994	0.041043279031374204	0.07685043594847872	0.11519524097461419
SRR9045820	0.025438001699119337	0.0002641893106425596	0.0002912924986350155	0.0003406912701801581	0.0003557754470731908	0.00036423326969871084	0.0005504325527627911	0.0020683255471126982	0.0028974974091399964	0.0033961909807890796	0.0032527768335328935	0.003526263389798393	0.004593818664562717	0.004142018313996779	0.005019113598058603	0.005362374011352077	0.006251386558271212	0.009361385171061117	0.012197146834299948	0.023224773936709565	0.038705171203054806	0.030236804915945967	0.08500836694872678	0.10246386293535005
SRR9650832	0.024882645141920397	0.00025450937592591034	0.000275124249440777	0.0003404482236373678	0.0003357279400992575	0.00035836155122790725	0.0005319017364504082	0.0020261119435369063	0.0026206064209417287	0.0032648212182813125	0.0031412507264635113	0.0034554791109759797	0.004205808257237711	0.004052372323663062	0.004676524431599784	0.005075795106824647	0.006022404923781789	0.009331751181374158	0.011939502993686945	0.022012849312411438	0.037295458981549484	0.029889945669002105	0.09593642605756587	0.09633544142185722
