# Supplementary material for: Laminarin stimulates single cell rates of sulfate reduction whereas oxygen inhibits transcriptomic activity in coastal marine sediment
Source: ISME J. 2025 Mar 9;19(1):wraf042. doi: 10.1093/ismejo/wraf042 (PMC11919646; doi:10.1093/ismejo/wraf042)
Supplement: SuppTable9_mainfig_nr_db_phyla_props_wraf042 [file supptable9_mainfig_nr_db_phyla_props_wraf042.zip › SuppTable9_mainfig_nr_db_phyla_props_wraf042.csv]

	Other_Taxa	Aureabacteria	Dependentiae	Margulisbacteria	SM23-31	Marinisomatota	Omnitrophota	Latescibacterota	Patescibacteria	Zixibacteria	Gemmatimonadota	Acidobacteriota	Verrucomicrobiota	Chloroflexota	Planctomycetota	Myxococcota	Bacteroidota	Desulfobacterota	Proteobacteria
SRR9045812	0.07012709161371257	3.366195265909867e-05	5.246827386910581e-05	7.392136260366725e-05	6.102485809677032e-05	0.0007732453476881722	0.0009577600748962553	0.0014666724904201774	0.0018662824892254344	0.0024797941193716935	0.007078053180786282	0.009300760542809722	0.009737898850756025	0.022863160620443048	0.03461905752928909	0.03838663379286256	0.03821216121302705	0.04143122085583786	0.1623369820688701
SRR9045813	0.07575893366764024	3.554499647376705e-05	0.00010581873179443174	7.575324253807509e-05	7.338760700835171e-05	0.0007972342893987603	0.0009824189595242633	0.0015049372098355296	0.002309532933758094	0.002729300976316678	0.006521830417217691	0.009148086426083096	0.00819343534175437	0.02991985529142937	0.028974394663343915	0.03851420917091443	0.041148846936337226	0.051624054894595144	0.14784491963671578
SRR9045814	0.06981882420090436	3.39894220103773e-05	7.953182861858192e-05	6.926804883715826e-05	7.127664418647227e-05	0.0008033455449045316	0.0009196802535582392	0.0014589026327065237	0.001816824352204317	0.002569157273379108	0.006265699229328318	0.009919839879907081	0.00821711371529376	0.027396214898932646	0.029226949842332744	0.03708970317740055	0.03921974019588406	0.05162007424665869	0.15619920083404287
SRR9045815	0.06409521691757536	4.1917085990088895e-05	9.055160857257571e-05	8.388346134720796e-05	0.00010890837712224171	0.0008951934840020093	0.0013489091488529026	0.0017136715888906274	0.0018848887672771554	0.0024551244957873785	0.00837190461014716	0.00979711369916277	0.010345225543214593	0.029624148860648115	0.03650619785625052	0.040148921485277336	0.034359096697710985	0.05652056077780311	0.14021482136899668
SRR9045817	0.06796643802588546	3.495764401847661e-05	4.921893095456911e-05	7.805064852531174e-05	6.063284171973613e-05	0.0006395125526293758	0.0011615830412488079	0.0008698815555782242	0.0018563428269546263	0.0015659511343226685	0.005407801906705589	0.006465317416587315	0.013552908556929174	0.02977096934520509	0.024674824963448028	0.022592807236546338	0.04710525040464673	0.03942618601535925	0.11056420246299178
SRR9045819	0.06583880913946932	4.1708362693058164e-05	7.315112811512228e-05	8.319601773634666e-05	0.00010602580170398471	0.0008489815819627761	0.001373555217444595	0.0015066096315752503	0.0018117191164848843	0.002295989381873398	0.006744971121023085	0.009593951594064499	0.010813549768011228	0.029579120793635855	0.033520550301903033	0.04348840757024439	0.03683174642469622	0.0668529338745939	0.13911288218174012
SRR9045820	0.061043921447457274	3.8816954365544575e-05	6.300759892755827e-05	7.712516752053155e-05	8.324278057748665e-05	0.0007653248401023196	0.0013043615897486204	0.0012419263246829394	0.0017219109383137673	0.001710756787272292	0.007188233497513025	0.007869056422541728	0.012303944332926251	0.019182786863238675	0.03310881439043703	0.04284520542633041	0.046951777196481595	0.056933406932924265	0.15659443647988883
SRR9650832	0.059546661831513	3.384354234871548e-05	4.977375710689155e-05	7.105362654159265e-05	7.310205147322543e-05	0.0007136237464723006	0.0011373033344332286	0.0011601328818596868	0.0016152216521056507	0.0016019336086361025	0.007080401557311195	0.007970017661460386	0.01139044198751938	0.018779864773792197	0.03229133499747771	0.04199233703826706	0.04442532554786194	0.05320103326591027	0.16625550523106572
